# Supplementary material for: Crystal structure of (E)-1,3-dimethyl-2-[3-(3-nitro­phen­yl)triaz-2-en-1-yl­idene]-2,3-di­hydro-1H-imidazole
Source: Acta Crystallogr Sect E Struct Rep Online. 2014 Sep 20;70(Pt 10):224–7. doi: 10.1107/S1600536814020698 (PMC4257158; doi:10.1107/S1600536814020698)
Supplement: Supplementary file 1 [file e-70-00224-sup1.cif]

##############################################################################
#                                                                            #
# This CIF contains the data in a paper accepted for publication in          #
# Acta Crystallographica Section E. It conforms to the requirements of       #
# Notes for Authors for Acta Crystallographica Section E, and has been       #
# peer reviewed under the auspices of the IUCr Commission on Journals.       #
#                                                                            #
# Full details of the Crystallographic Information File format               #
# are given in the paper "The Crystallographic Information File (CIF):       #
# a New Standard Archive File for Crystallography" by S. R. Hall, F. H.      #
# Allen and I. D. Brown [Acta Cryst. (1991), A47, 655-685].                  #
#                                                                            #
# The current version of the core CIF dictionary is obtainable from          #
# ftp://ftp.iucr.org/pub/cif_core.dic.                                       #
#                                                                            #
# Software is freely available for graphical display of the structure(s)     #
# in this CIF. For information consult the CIF software page                 #
# http://www.iucr.org/resources/cif/software.                                #
#                                                                            #
# This file may be used for bona fide research purposes within the           #
# scientific community so long as proper attribution is given to the journal # 
# article from which it was obtained.                                        #
#                                                                            #
##############################################################################
data_I
_database_code_depnum_ccdc_archive 'CCDC 977732'
_audit_creation_method     SHELXL-2013
_journal_date_recd_electronic     2014-08-27
_journal_date_accepted     2014-09-15
_journal_name_full     'Acta Crystallographica, Section E'
_journal_year     2014
_journal_volume     70
_journal_issue     10
_journal_page_first     224
_journal_page_last     227
_journal_paper_category     GO
_journal_paper_doi     10.1107/S1600536814020698
_journal_coeditor_code     SU2778
_publ_contact_author_name     'Alejandro Bugarin'
_publ_contact_author_address
;
Department of Chemistry & Biochemistry, University of Texas at Arlington, PO Box
19065, Arlington, TX 76019,
USA
;
_publ_contact_author_email     'bugarin@uta.edu'
_publ_contact_author_fax     ?
_publ_contact_author_phone     ?
_publ_section_title
;\
Crystal structure of
(<i>E</i>)-1,3-dimethyl-2-[(3-nitrophenyl)triaz-2-enylidene]-2,3-dihydro-\
1<i>H</i>-imidazole
;
_publ_section_title_footnote     .
loop_
    _publ_author_name
    _publ_author_footnote
    _publ_author_address
    'Patil, Siddappa' .
;
Department of Chemistry & Biochemistry, University of Texas at Arlington, PO Box
19065, Arlington, TX 76019,
USA
;
    'Bugarin, Alejandro' .
;
Department of Chemistry & Biochemistry, University of Texas at Arlington, PO Box
19065, Arlington, TX 76019,
USA
;
_publ_section_synopsis
;
The title molecule, a rare example of a \p-conjugated triazene, crystallized
with two independent molecules in the asymmetric unit. In the crystal, the two
independent molecules stack head-to-tail probably due to the presence of the
dipole moment of the <i>meta</i> nitro group.
;
_chemical_name_systematic
;\
(<i>E</i>)-1,3-Dimethyl-2-[(3-nitrophenyl)triaz-2-enylidene]-2,3-dihydro-\
1<i>H</i>-imidazole
;
_chemical_name_common     ?
_chemical_formula_moiety     'C11 H12 N6 O2'
_chemical_formula_sum     'C11 H12 N6 O2'
_chemical_formula_iupac     'C11 H12 N6 O2'
_chemical_formula_weight     260.27
_chemical_melting_point     ?
_shelx_space_group_comment
;
The symmetry employed for this shelxl refinement is uniquely defined
by the following loop, which should always be used as a source of
symmetry information in preference to the above space-group names.
They are only intended as comments.
;
_space_group_crystal_system     monoclinic
_space_group_name_H-M_alt     'P 21/c'
_space_group_name_Hall     '-P 2ybc'
loop_
    _space_group_symop_operation_xyz
    'x, y, z'
    '-x, y+1/2, -z+1/2'
    '-x, -y, -z'
    'x, -y-1/2, z-1/2'
_cell_length_a     14.0377(5)
_cell_length_b     12.9071(5)
_cell_length_c     14.2995(5)
_cell_angle_alpha     90
_cell_angle_beta     113.6050(8)
_cell_angle_gamma     90
_cell_volume     2374.08(15)
_cell_formula_units_Z     8
_cell_measurement_reflns_used     9007
_cell_measurement_theta_min     3.06
_cell_measurement_theta_max     40.06
_cell_measurement_temperature     103(2)
_exptl_crystal_description     prism
_exptl_crystal_colour     orange
_exptl_crystal_size_max     0.43
_exptl_crystal_size_mid     0.33
_exptl_crystal_size_min     0.25
_exptl_crystal_density_diffrn     1.456
_exptl_crystal_density_meas     ?
_exptl_crystal_density_method     ?
_exptl_crystal_F_000     1088
_exptl_absorpt_coefficient_mu     0.107
_exptl_absorpt_correction_type     multi-scan
_exptl_absorpt_process_details
;
(SADABS; Bruker, 2014)
;
_shelx_estimated_absorpt_T_min     0.956
_shelx_estimated_absorpt_T_max     0.973
_exptl_absorpt_correction_T_min     0.952
_exptl_absorpt_correction_T_max     1.000
_exptl_special_details     ?
_diffrn_ambient_temperature     103(2)
_diffrn_radiation_type     MoK\a
_diffrn_radiation_wavelength     0.71073
_diffrn_measurement_device_type     'Bruker SMART APEXII'
_diffrn_measurement_method     '\f and \w scans'
_diffrn_detector_area_resol_mean     ?
_diffrn_reflns_number     60704
_diffrn_reflns_av_R_equivalents     0.0396
_diffrn_reflns_theta_min     2.869
_diffrn_reflns_theta_max     40.646
_diffrn_reflns_theta_full     25.000
_diffrn_measured_fraction_theta_max     0.973
_diffrn_measured_fraction_theta_full     0.998
_diffrn_reflns_limit_h_min     -25
_diffrn_reflns_limit_h_max     25
_diffrn_reflns_limit_k_min     -23
_diffrn_reflns_limit_k_max     23
_diffrn_reflns_limit_l_min     -26
_diffrn_reflns_limit_l_max     26
_refine_special_details     ?
_reflns_number_total     14895
_reflns_number_gt     10565
_reflns_threshold_expression     'I > 2\s(I)'
_refine_ls_structure_factor_coef     Fsqd
_refine_ls_matrix_type     full
_refine_ls_R_factor_all     0.0811
_refine_ls_R_factor_gt     0.0488
_refine_ls_wR_factor_gt     0.1143
_refine_ls_wR_factor_ref     0.1281
_refine_ls_goodness_of_fit_ref     1.034
_refine_ls_restrained_S_all     1.034
_refine_ls_number_reflns     14895
_refine_ls_number_parameters     347
_refine_ls_number_restraints     0
_refine_ls_hydrogen_treatment     constr
_refine_ls_weighting_scheme     calc
_refine_ls_weighting_details
              'w=1/[\s^2^(Fo^2^)+(0.0600P)^2^+0.4222P] where P=(Fo^2^+2Fc^2^)/3'
_atom_sites_solution_hydrogens     geom
_atom_sites_solution_primary     direct
_atom_sites_solution_secondary     difmap
_refine_ls_shift/su_max     0.001
_refine_ls_shift/su_mean     0.000
_refine_diff_density_max     0.686
_refine_diff_density_min     -0.297
_refine_ls_extinction_method     none
_refine_ls_extinction_coef     .
loop_
    _atom_type_symbol
    _atom_type_description
    _atom_type_scat_dispersion_real
    _atom_type_scat_dispersion_imag
    _atom_type_scat_source
    'C' 'C' 0.0033 0.0016
                         'International Tables Vol C Tables 4.2.6.8 and 6.1.1.4'
    'H' 'H' 0.0000 0.0000
                         'International Tables Vol C Tables 4.2.6.8 and 6.1.1.4'
    'N' 'N' 0.0061 0.0033
                         'International Tables Vol C Tables 4.2.6.8 and 6.1.1.4'
    'O' 'O' 0.0106 0.0060
                         'International Tables Vol C Tables 4.2.6.8 and 6.1.1.4'
_computing_data_collection
;
APEX2 (Bruker, 2014)
;
_computing_cell_refinement
;
SAINT (Bruker, 2014)
;
_computing_data_reduction
;
SAINT (Bruker, 2014)
;
_computing_structure_solution
;
SHELXS97 (Sheldrick 2008)
;
_computing_structure_refinement
;
SHELXL2013 (Sheldrick, 2008)
;
_computing_molecular_graphics
;
Mercury (Macrae <i>et al.</i>,  2008)
;
_computing_publication_material
;
SHELXL2013 (Sheldrick, 2008), PLATON (Spek, 2009) and
publcif (Westrip, 2010)
;
loop_
    _atom_site_type_symbol
    _atom_site_label
    _atom_site_fract_x
    _atom_site_fract_y
    _atom_site_fract_z
    _atom_site_U_iso_or_equiv
    _atom_site_adp_type
    _atom_site_calc_flag
    _atom_site_occupancy
    _atom_site_disorder_assembly
    _atom_site_disorder_group
    O O1 1.41154(5) 0.17070(6) 0.07592(6) 0.02761(14) Uani d 1 . .
    O O2 1.35616(5) 0.32803(5) 0.07112(6) 0.02894(15) Uani d 1 . .
    N N1 0.69882(5) 0.35407(5) 0.09704(5) 0.01430(10) Uani d 1 . .
    N N2 0.74421(5) 0.19273(5) 0.09668(5) 0.01287(10) Uani d 1 . .
    N N3 0.86553(5) 0.33461(5) 0.09907(5) 0.01281(10) Uani d 1 . .
    N N4 0.93463(4) 0.26313(5) 0.10078(4) 0.01161(9) Uani d 1 . .
    N N5 1.01715(5) 0.30405(5) 0.09846(5) 0.01286(10) Uani d 1 . .
    N N6 1.34736(5) 0.23387(6) 0.07898(5) 0.01852(12) Uani d 1 . .
    C C1 0.64415(5) 0.19428(6) 0.09429(6) 0.01542(12) Uani d 1 . .
    H H1 0.6029 0.1354 0.0927 0.019 Uiso calc 1 . .
    C C2 0.61618(5) 0.29407(6) 0.09470(6) 0.01605(12) Uani d 1 . .
    H H2 0.5519 0.3186 0.0936 0.019 Uiso calc 1 . .
    C C3 0.77707(5) 0.29211(5) 0.09821(5) 0.01153(10) Uani d 1 . .
    C C4 0.79822(6) 0.09749(6) 0.09254(6) 0.01641(12) Uani d 1 . .
    H H4A 0.8149 0.0987 0.0322 0.025 Uiso calc 1 . .
    H H4B 0.7535 0.0379 0.0884 0.025 Uiso calc 1 . .
    H H4C 0.8626 0.0918 0.1542 0.025 Uiso calc 1 . .
    C C5 0.70332(7) 0.46623(6) 0.09997(8) 0.02396(16) Uani d 1 . .
    H H5A 0.7448 0.4892 0.1699 0.036 Uiso calc 1 . .
    H H5B 0.6328 0.4943 0.0774 0.036 Uiso calc 1 . .
    H H5C 0.7354 0.4910 0.0546 0.036 Uiso calc 1 . .
    C C6 1.09080(5) 0.22826(5) 0.10102(5) 0.01144(10) Uani d 1 . .
    C C7 1.08081(6) 0.12097(5) 0.11242(6) 0.01449(11) Uani d 1 . .
    H H7 1.0200 0.0949 0.1180 0.017 Uiso calc 1 . .
    C C8 1.15869(6) 0.05259(6) 0.11562(6) 0.01589(12) Uani d 1 . .
    H H8 1.1512 -0.0194 0.1249 0.019 Uiso calc 1 . .
    C C9 1.24754(6) 0.08873(6) 0.10535(6) 0.01545(12) Uani d 1 . .
    H H9 1.3009 0.0426 0.1071 0.019 Uiso calc 1 . .
    C C10 1.25535(5) 0.19462(6) 0.09241(5) 0.01371(11) Uani d 1 . .
    C C11 1.18020(5) 0.26503(5) 0.09144(5) 0.01285(11) Uani d 1 . .
    H H11 1.1893 0.3371 0.0844 0.015 Uiso calc 1 . .
    O O3 0.37570(6) 0.04437(6) 0.82832(7) 0.03536(18) Uani d 1 . .
    O O4 0.28471(5) 0.17434(6) 0.84106(6) 0.02731(14) Uani d 1 . .
    N N7 1.02372(4) 0.23808(5) 0.84318(5) 0.01204(10) Uani d 1 . .
    N N8 0.94498(5) 0.37758(5) 0.86112(5) 0.01262(10) Uani d 1 . .
    N N9 0.86200(5) 0.20437(5) 0.84779(5) 0.01280(10) Uani d 1 . .
    N N10 0.77639(4) 0.25054(5) 0.84548(5) 0.01187(9) Uani d 1 . .
    N N11 0.70763(5) 0.18431(5) 0.84484(5) 0.01359(10) Uani d 1 . .
    N N12 0.36319(5) 0.13767(6) 0.83579(6) 0.01928(12) Uani d 1 . .
    C C12 1.08846(5) 0.32082(6) 0.84914(6) 0.01436(11) Uani d 1 . .
    H H12 1.1547 0.3174 0.8459 0.017 Uiso calc 1 . .
    C C13 1.03999(6) 0.40748(6) 0.86051(6) 0.01455(12) Uani d 1 . .
    H H13 1.0660 0.4762 0.8669 0.017 Uiso calc 1 . .
    C C14 0.93575(5) 0.27292(5) 0.85061(5) 0.01114(10) Uani d 1 . .
    C C15 1.04585(5) 0.12916(6) 0.83482(6) 0.01494(12) Uani d 1 . .
    H H15A 1.0610 0.0946 0.9003 0.022 Uiso calc 1 . .
    H H15B 1.1061 0.1231 0.8169 0.022 Uiso calc 1 . .
    H H15C 0.9854 0.0964 0.7817 0.022 Uiso calc 1 . .
    C C16 0.87328(6) 0.45063(6) 0.87669(7) 0.01784(13) Uani d 1 . .
    H H00A 0.8088 0.4537 0.8149 0.027 Uiso calc 1 . .
    H H00B 0.9052 0.5195 0.8912 0.027 Uiso calc 1 . .
    H H00C 0.8576 0.4277 0.9343 0.027 Uiso calc 1 . .
    C C17 0.61624(5) 0.23313(5) 0.84061(5) 0.01230(11) Uani d 1 . .
    C C18 0.59905(6) 0.34078(6) 0.83778(6) 0.01640(12) Uani d 1 . .
    H H18 0.6516 0.3870 0.8374 0.020 Uiso calc 1 . .
    C C19 0.50599(6) 0.37999(6) 0.83552(7) 0.01905(14) Uani d 1 . .
    H H19 0.4958 0.4528 0.8338 0.023 Uiso calc 1 . .
    C C20 0.42745(6) 0.31436(6) 0.83575(6) 0.01717(13) Uani d 1 . .
    H H20 0.3641 0.3410 0.8352 0.021 Uiso calc 1 . .
    C C21 0.44519(5) 0.20858(6) 0.83684(6) 0.01418(11) Uani d 1 . .
    C C22 0.53703(5) 0.16660(6) 0.83938(6) 0.01394(11) Uani d 1 . .
    H H22 0.5461 0.0936 0.8403 0.017 Uiso calc 1 . .
loop_
    _atom_site_aniso_label
    _atom_site_aniso_U_11
    _atom_site_aniso_U_22
    _atom_site_aniso_U_33
    _atom_site_aniso_U_12
    _atom_site_aniso_U_13
    _atom_site_aniso_U_23
    O1 0.0170(3) 0.0305(3) 0.0415(4) 0.0060(2) 0.0181(3) 0.0032(3)
    O2 0.0208(3) 0.0227(3) 0.0491(4) -0.0023(2) 0.0200(3) 0.0063(3)
    N1 0.0111(2) 0.0138(2) 0.0193(3) 0.00077(18) 0.0074(2) -0.0021(2)
    N2 0.0114(2) 0.0121(2) 0.0160(2) -0.00117(18) 0.00653(19) -0.00044(19)
    N3 0.0110(2) 0.0111(2) 0.0178(3) 0.00034(17) 0.00737(19) -0.00037(19)
    N4 0.0106(2) 0.0111(2) 0.0141(2) 0.00008(17) 0.00600(18) -0.00066(18)
    N5 0.0115(2) 0.0108(2) 0.0184(3) 0.00012(17) 0.0082(2) 0.00033(19)
    N6 0.0117(2) 0.0232(3) 0.0219(3) 0.0010(2) 0.0081(2) 0.0025(2)
    C1 0.0117(3) 0.0181(3) 0.0177(3) -0.0026(2) 0.0071(2) -0.0003(2)
    C2 0.0112(3) 0.0201(3) 0.0183(3) -0.0011(2) 0.0074(2) -0.0017(2)
    C3 0.0104(2) 0.0118(2) 0.0129(3) -0.00022(19) 0.0053(2) -0.0012(2)
    C4 0.0168(3) 0.0109(3) 0.0226(3) -0.0004(2) 0.0091(3) -0.0003(2)
    C5 0.0183(3) 0.0141(3) 0.0405(5) 0.0018(2) 0.0129(3) -0.0054(3)
    C6 0.0114(2) 0.0105(2) 0.0133(3) 0.00012(19) 0.0059(2) -0.0003(2)
    C7 0.0151(3) 0.0110(2) 0.0198(3) -0.0003(2) 0.0096(2) -0.0001(2)
    C8 0.0169(3) 0.0111(3) 0.0206(3) 0.0013(2) 0.0085(2) -0.0004(2)
    C9 0.0134(3) 0.0147(3) 0.0181(3) 0.0027(2) 0.0062(2) -0.0014(2)
    C10 0.0104(2) 0.0160(3) 0.0156(3) 0.0001(2) 0.0061(2) -0.0002(2)
    C11 0.0114(2) 0.0127(3) 0.0154(3) -0.0003(2) 0.0063(2) 0.0004(2)
    O3 0.0258(3) 0.0183(3) 0.0696(6) -0.0036(2) 0.0271(4) 0.0009(3)
    O4 0.0134(2) 0.0315(3) 0.0412(4) 0.0020(2) 0.0153(3) 0.0029(3)
    N7 0.0102(2) 0.0114(2) 0.0153(2) -0.00043(17) 0.00589(18) -0.00002(18)
    N8 0.0132(2) 0.0096(2) 0.0164(2) -0.00070(18) 0.00730(19) 0.00062(18)
    N9 0.0106(2) 0.0106(2) 0.0190(3) -0.00018(17) 0.00774(19) 0.00041(19)
    N10 0.0105(2) 0.0119(2) 0.0140(2) 0.00009(17) 0.00575(18) 0.00015(18)
    N11 0.0114(2) 0.0120(2) 0.0194(3) 0.00001(18) 0.0083(2) 0.00108(19)
    N12 0.0125(2) 0.0210(3) 0.0260(3) -0.0008(2) 0.0093(2) 0.0023(2)
    C12 0.0117(3) 0.0150(3) 0.0172(3) -0.0023(2) 0.0067(2) 0.0013(2)
    C13 0.0139(3) 0.0131(3) 0.0172(3) -0.0029(2) 0.0068(2) 0.0010(2)
    C14 0.0105(2) 0.0104(2) 0.0130(3) -0.00021(19) 0.0052(2) 0.00045(19)
    C15 0.0134(3) 0.0124(3) 0.0200(3) 0.0021(2) 0.0077(2) 0.0006(2)
    C16 0.0198(3) 0.0102(3) 0.0278(4) 0.0011(2) 0.0140(3) -0.0004(2)
    C17 0.0108(2) 0.0124(3) 0.0145(3) 0.00085(19) 0.0058(2) 0.0005(2)
    C18 0.0150(3) 0.0124(3) 0.0237(3) 0.0004(2) 0.0098(3) 0.0003(2)
    C19 0.0167(3) 0.0134(3) 0.0289(4) 0.0030(2) 0.0111(3) 0.0004(3)
    C20 0.0131(3) 0.0173(3) 0.0222(3) 0.0029(2) 0.0082(2) 0.0001(2)
    C21 0.0105(2) 0.0157(3) 0.0172(3) -0.0002(2) 0.0064(2) 0.0004(2)
    C22 0.0115(2) 0.0131(3) 0.0184(3) 0.0006(2) 0.0071(2) 0.0010(2)
_geom_special_details
;
All e.s.d.'s (except the e.s.d. in the dihedral angle between two l.s. planes)
are estimated using the full covariance matrix. The cell e.s.d.'s are taken
into account individually in the estimation of e.s.d.'s in distances, angles
and torsion angles; correlations between e.s.d.'s in cell parameters are only
used when they are defined by crystal symmetry. An approximate (isotropic)
treatment of cell e.s.d.'s is used for estimating e.s.d.'s involving l.s.
planes.
;
loop_
    _geom_bond_atom_site_label_1
    _geom_bond_atom_site_label_2
    _geom_bond_site_symmetry_2
    _geom_bond_distance
    _geom_bond_publ_flag
    O1 N6 . 1.2288(9) ?
    O2 N6 . 1.2313(10) ?
    N1 C3 . 1.3534(9) ?
    N1 C2 . 1.3841(9) ?
    N1 C5 . 1.4489(10) ?
    N2 C3 . 1.3603(9) ?
    N2 C1 . 1.3914(9) ?
    N2 C4 . 1.4578(9) ?
    N3 C3 . 1.3532(9) y
    N3 N4 . 1.3318(8) y
    N4 N5 . 1.2856(8) y
    N5 C6 . 1.4132(9) ?
    N6 C10 . 1.4699(9) ?
    C1 C2 . 1.3473(11) ?
    C1 H1 . 0.9500 ?
    C2 H2 . 0.9500 ?
    C4 H4A . 0.9800 ?
    C4 H4B . 0.9800 ?
    C4 H4C . 0.9800 ?
    C5 H5A . 0.9800 ?
    C5 H5B . 0.9800 ?
    C5 H5C . 0.9800 ?
    C6 C11 . 1.3987(9) ?
    C6 C7 . 1.4078(10) ?
    C7 C8 . 1.3916(10) ?
    C7 H7 . 0.9500 ?
    C8 C9 . 1.3934(10) ?
    C8 H8 . 0.9500 ?
    C9 C10 . 1.3893(10) ?
    C9 H9 . 0.9500 ?
    C10 C11 . 1.3884(10) ?
    C11 H11 . 0.9500 ?
    O3 N12 . 1.2278(10) ?
    O4 N12 . 1.2287(9) ?
    N7 C14 . 1.3578(9) ?
    N7 C12 . 1.3827(9) ?
    N7 C15 . 1.4549(9) ?
    N8 C14 . 1.3597(9) ?
    N8 C13 . 1.3918(9) ?
    N8 C16 . 1.4598(9) ?
    N9 C14 . 1.3501(9) y
    N9 N10 . 1.3299(8) y
    N10 N11 . 1.2866(8) y
    N11 C17 . 1.4087(9) ?
    N12 C21 . 1.4659(10) ?
    C12 C13 . 1.3525(10) ?
    C12 H12 . 0.9500 ?
    C13 H13 . 0.9500 ?
    C15 H15A . 0.9800 ?
    C15 H15B . 0.9800 ?
    C15 H15C . 0.9800 ?
    C16 H00A . 0.9800 ?
    C16 H00B . 0.9800 ?
    C16 H00C . 0.9800 ?
    C17 C22 . 1.3994(10) ?
    C17 C18 . 1.4081(10) ?
    C18 C19 . 1.3893(10) ?
    C18 H18 . 0.9500 ?
    C19 C20 . 1.3913(11) ?
    C19 H19 . 0.9500 ?
    C20 C21 . 1.3868(11) ?
    C20 H20 . 0.9500 ?
    C21 C22 . 1.3855(10) ?
    C22 H22 . 0.9500 ?
loop_
    _geom_angle_atom_site_label_1
    _geom_angle_atom_site_label_2
    _geom_angle_atom_site_label_3
    _geom_angle_site_symmetry_1
    _geom_angle_site_symmetry_3
    _geom_angle
    _geom_angle_publ_flag
    C3 N1 C2 . . 109.75(6) ?
    C3 N1 C5 . . 124.35(6) ?
    C2 N1 C5 . . 125.89(6) ?
    C3 N2 C1 . . 108.62(6) ?
    C3 N2 C4 . . 128.12(6) ?
    C1 N2 C4 . . 123.19(6) ?
    N4 N3 C3 . . 112.23(6) y
    N5 N4 N3 . . 111.84(6) y
    N4 N5 C6 . . 111.86(6) y
    O1 N6 O2 . . 123.36(7) ?
    O1 N6 C10 . . 118.10(7) ?
    O2 N6 C10 . . 118.54(7) ?
    C2 C1 N2 . . 107.86(6) ?
    C2 C1 H1 . . 126.1 ?
    N2 C1 H1 . . 126.1 ?
    C1 C2 N1 . . 106.98(6) ?
    C1 C2 H2 . . 126.5 ?
    N1 C2 H2 . . 126.5 ?
    N1 C3 N3 . . 119.86(6) ?
    N1 C3 N2 . . 106.78(6) ?
    N3 C3 N2 . . 133.35(6) ?
    N2 C4 H4A . . 109.5 ?
    N2 C4 H4B . . 109.5 ?
    H4A C4 H4B . . 109.5 ?
    N2 C4 H4C . . 109.5 ?
    H4A C4 H4C . . 109.5 ?
    H4B C4 H4C . . 109.5 ?
    N1 C5 H5A . . 109.5 ?
    N1 C5 H5B . . 109.5 ?
    H5A C5 H5B . . 109.5 ?
    N1 C5 H5C . . 109.5 ?
    H5A C5 H5C . . 109.5 ?
    H5B C5 H5C . . 109.5 ?
    C11 C6 C7 . . 118.69(6) ?
    C11 C6 N5 . . 115.99(6) ?
    C7 C6 N5 . . 125.31(6) ?
    C8 C7 C6 . . 120.95(6) ?
    C8 C7 H7 . . 119.5 ?
    C6 C7 H7 . . 119.5 ?
    C7 C8 C9 . . 120.58(7) ?
    C7 C8 H8 . . 119.7 ?
    C9 C8 H8 . . 119.7 ?
    C10 C9 C8 . . 117.72(6) ?
    C10 C9 H9 . . 121.1 ?
    C8 C9 H9 . . 121.1 ?
    C11 C10 C9 . . 123.03(6) ?
    C11 C10 N6 . . 118.49(6) ?
    C9 C10 N6 . . 118.48(6) ?
    C10 C11 C6 . . 119.00(6) ?
    C10 C11 H11 . . 120.5 ?
    C6 C11 H11 . . 120.5 ?
    C14 N7 C12 . . 109.60(6) ?
    C14 N7 C15 . . 123.86(6) ?
    C12 N7 C15 . . 126.49(6) ?
    C14 N8 C13 . . 108.90(6) ?
    C14 N8 C16 . . 128.14(6) ?
    C13 N8 C16 . . 122.88(6) ?
    N10 N9 C14 . . 112.44(6) y
    N11 N10 N9 . . 111.74(6) y
    N10 N11 C17 . . 111.77(6) y
    O3 N12 O4 . . 123.10(7) ?
    O3 N12 C21 . . 118.31(6) ?
    O4 N12 C21 . . 118.59(7) ?
    C13 C12 N7 . . 107.23(6) ?
    C13 C12 H12 . . 126.4 ?
    N7 C12 H12 . . 126.4 ?
    C12 C13 N8 . . 107.52(6) ?
    C12 C13 H13 . . 126.2 ?
    N8 C13 H13 . . 126.2 ?
    N9 C14 N7 . . 119.42(6) ?
    N9 C14 N8 . . 133.82(6) ?
    N7 C14 N8 . . 106.75(6) ?
    N7 C15 H15A . . 109.5 ?
    N7 C15 H15B . . 109.5 ?
    H15A C15 H15B . . 109.5 ?
    N7 C15 H15C . . 109.5 ?
    H15A C15 H15C . . 109.5 ?
    H15B C15 H15C . . 109.5 ?
    N8 C16 H00A . . 109.5 ?
    N8 C16 H00B . . 109.5 ?
    H00A C16 H00B . . 109.5 ?
    N8 C16 H00C . . 109.5 ?
    H00A C16 H00C . . 109.5 ?
    H00B C16 H00C . . 109.5 ?
    C22 C17 C18 . . 118.63(6) ?
    C22 C17 N11 . . 115.56(6) ?
    C18 C17 N11 . . 125.81(6) ?
    C19 C18 C17 . . 120.58(7) ?
    C19 C18 H18 . . 119.7 ?
    C17 C18 H18 . . 119.7 ?
    C18 C19 C20 . . 121.12(7) ?
    C18 C19 H19 . . 119.4 ?
    C20 C19 H19 . . 119.4 ?
    C21 C20 C19 . . 117.42(7) ?
    C21 C20 H20 . . 121.3 ?
    C19 C20 H20 . . 121.3 ?
    C22 C21 C20 . . 123.12(7) ?
    C22 C21 N12 . . 118.34(6) ?
    C20 C21 N12 . . 118.55(6) ?
    C21 C22 C17 . . 119.12(6) ?
    C21 C22 H22 . . 120.4 ?
    C17 C22 H22 . . 120.4 ?
loop_
    _geom_hbond_atom_site_label_D
    _geom_hbond_atom_site_label_H
    _geom_hbond_atom_site_label_A
    _geom_hbond_site_symmetry_A
    _geom_hbond_distance_DH
    _geom_hbond_distance_HA
    _geom_hbond_distance_DA
    _geom_hbond_angle_DHA
    _geom_hbond_publ_flag
    C1 H1 O3 3_656 0.95 2.55 3.3223(11) 139 y
    C16 H00B N5 3_766 0.98 2.50 3.4757(11) 172 y
    C16 H00C N3 1_556 0.98 2.61 3.5557(11) 163 y
    C8 H8 N9 3_756 0.95 2.44 3.3882(10) 178 y
    C13 H13 N3 3_766 0.95 2.60 3.5441(10) 174 y
    C15 H15B O4 1_655 0.98 2.48 3.3692(11) 151 y
    C4 H4C Cg3 4_554 0.98 2.96 3.8391(9) 150 y
    C15 H15A Cg2 1_556 0.98 2.80 3.5398(9) 132 y
_shelx_hkl_file
;
   2   0   0    4.30    0.10
   2   0   0    4.30    0.10
   2   0   0    4.30    0.10
  -3   0   0  480.25   10.40
   3   0   0  484.55   10.40
   3   0   0  506.95   10.30
  -3   0   0  532.05   10.40
   3   0   0  511.25   10.40
  -3   0   0  495.85   10.20
   4   0   0  109.49    2.30
  -4   0   0  108.89    2.30
   4   0   0  109.89    2.30
  -4   0   0  111.19    2.30
  -5   0   0    7.20    0.20
  -5   0   0    7.60    0.20
   5   0   0    7.50    0.20
  -6   0   0  103.19    2.20
   6   0   0  102.39    2.20
   6   0   0   97.69    2.10
  -6   0   0   99.59    2.10
  -7   0   0   24.50    0.60
   7   0   0   26.10    0.70
   7   0   0   25.20    0.60
  -7   0   0   25.60    0.60
  -8   0   0   25.40    0.70
   8   0   0   26.20    0.70
   8   0   0   25.70    0.60
   9   0   0   89.89    2.00
  -9   0   0   90.09    2.00
   9   0   0   92.19    1.90
  10   0   0   26.60    0.70
  10   0   0   26.90    0.60
 -10   0   0   25.70    0.70
 -11   0   0    0.50    0.20
  11   0   0    0.50    0.10
  12   0   0   28.10    0.70
  12   0   0   28.80    0.90
  13   0   0    3.60    0.20
 -13   0   0    3.50    0.30
  13   0   0    3.30    0.40
 -14   0   0   31.50    1.00
  14   0   0   32.00    1.00
 -15   0   0    5.80    0.50
  15   0   0    5.60    0.50
 -16   0   0    0.70    0.30
  16   0   0    0.10    0.30
  17   0   0    1.90    0.40
 -17   0   0    1.50    0.30
  18   0   0   14.10    0.80
 -18   0   0   13.70    0.80
  19   0   0   13.50    0.80
 -19   0   0   13.20    0.80
 -20   0   0    3.20    0.50
  20   0   0    4.50    0.50
  21   0   0    1.70    0.50
 -21   0   0    1.00    0.50
 -22   0   0    0.70    0.60
  22   0   0   -0.80    0.50
 -23   0   0    3.10    0.70
  23   0   0    4.60    0.70
   2  -1   0   54.49    1.10
   2  -1   0   55.89    1.10
  -2  -1   0   50.19    1.10
  -2  -1   0   52.89    1.10
   2  -1   0   51.79    1.10
   2   1   0   53.09    1.10
  -2   1   0   50.29    1.10
   2   1   0   55.59    1.10
  -2   1   0   54.29    1.10
   2   1   0   55.19    1.10
   3  -1   0  160.68    3.30
  -3  -1   0  160.18    3.30
   3  -1   0  155.78    3.20
  -3  -1   0  152.78    3.30
  -3   1   0  157.38    3.30
  -3   1   0  160.28    3.30
   3   1   0  162.08    3.30
  -3   1   0  151.08    3.20
   3   1   0  155.48    3.20
   3   1   0  154.18    3.30
   4  -1   0   34.50    0.70
   4  -1   0   34.50    0.80
  -4  -1   0   35.20    0.80
  -4  -1   0   35.60    0.80
  -4  -1   0   34.50    0.80
  -4   1   0   34.70    0.80
  -4   1   0   33.20    0.70
   4   1   0   34.50    0.80
   4   1   0   35.30    0.80
  -5  -1   0    3.70    0.20
   5  -1   0    3.80    0.10
  -5  -1   0    3.60    0.10
  -5  -1   0    3.90    0.20
   5  -1   0    4.00    0.20
   5   1   0    3.20    0.10
   5   1   0    3.90    0.20
  -5   1   0    3.60    0.10
  -5   1   0    4.00    0.20
  -6  -1   0   20.30    0.50
  -6  -1   0   21.80    0.50
   6  -1   0   21.20    0.50
   6  -1   0   21.40    0.50
   6   1   0   21.10    0.50
  -6   1   0   20.50    0.50
  -6   1   0   21.20    0.50
   6   1   0   20.30    0.50
  -7  -1   0   29.80    0.70
   7  -1   0   29.80    0.70
   7  -1   0   30.60    0.80
   7   1   0   31.20    0.70
   7   1   0   29.80    0.70
  -7   1   0   30.60    0.80
  -7   1   0   28.70    0.70
   8  -1   0    2.40    0.10
  -8  -1   0    1.60    0.20
   8  -1   0    2.20    0.20
  -8   1   0    2.30    0.20
   8   1   0    2.20    0.20
   8   1   0    2.30    0.10
   9  -1   0    0.10    0.10
   9  -1   0    0.20    0.10
  -9  -1   0    0.20    0.10
   9   1   0    0.30    0.10
   9   1   0    0.10    0.10
  -9   1   0    0.00    0.10
  10  -1   0    1.00    0.10
  10  -1   0    0.70    0.10
 -10  -1   0    0.80    0.20
  10   1   0    0.80    0.10
  10   1   0    1.00    0.20
 -10   1   0    0.90    0.20
 -11  -1   0   25.60    0.70
  11  -1   0   25.50    0.60
  11   1   0   26.40    0.60
 -11   1   0   26.10    0.80
  12  -1   0  300.97    6.40
  12  -1   0  302.87    6.30
 -12   1   0  300.67    6.50
  12   1   0  299.07    6.40
  12   1   0  306.27    6.30
  13  -1   0   79.09    1.90
 -13  -1   0   79.09    1.90
  13   1   0   82.79    1.80
  13   1   0   78.69    1.90
 -13   1   0   78.89    1.90
 -14  -1   0    8.60    0.50
  14  -1   0    9.20    0.50
  14   1   0    9.70    0.50
 -14   1   0    9.50    0.50
 -15  -1   0   14.70    0.60
  15  -1   0   15.80    0.70
 -15   1   0   15.50    0.70
  15   1   0   15.40    0.70
  16  -1   0    4.20    0.50
 -16  -1   0    3.50    0.40
  16   1   0    4.80    0.50
 -16   1   0    4.00    0.50
  17  -1   0    0.60    0.30
 -17  -1   0    0.70    0.30
  17   1   0    0.90    0.30
 -17   1   0    0.30    0.30
 -18  -1   0    4.30    0.50
  18  -1   0    3.90    0.50
  18   1   0    3.70    0.50
 -18   1   0    4.40    0.50
  19  -1   0    7.70    0.70
 -19  -1   0    8.40    0.70
 -19   1   0    8.20    0.70
  19   1   0    8.90    0.70
  20  -1   0    1.70    0.50
 -20  -1   0    1.60    0.50
 -20   1   0    2.00    0.50
  20   1   0    0.90    0.40
  21  -1   0    3.30    0.60
 -21  -1   0    2.40    0.60
  21   1   0    2.20    0.50
 -21   1   0    2.70    0.50
 -22  -1   0    0.20    0.60
  22  -1   0    0.80    0.50
  22   1   0   -0.50    0.50
 -22   1   0   -1.00    0.50
 -23  -1   0    1.10    0.70
  23  -1   0   -1.10    0.60
 -23   1   0   -0.20    0.60
  23   1   0   -0.20    0.60
   0  -2   0 3799.52   83.39
   0  -2   0 4228.88   83.19
   0   2   0 4116.39   83.29
   0   2   0 4232.38   83.49
   0   2   0 3833.42   81.69
  -1  -2   0    0.00    0.10
   1  -2   0    0.00    0.10
  -1  -2   0    0.00    0.10
   1  -2   0    0.10    0.10
  -1  -2   0    0.00    0.10
   1  -2   0    0.10    0.10
   1  -2   0    0.10    0.10
   1   2   0    0.00    0.10
  -1   2   0    0.00    0.10
  -1   2   0    0.00    0.10
   1   2   0    0.00    0.10
   1   2   0    0.00    0.10
   2  -2   0   16.40    0.40
   2  -2   0   16.60    0.40
  -2  -2   0   15.80    0.40
  -2  -2   0   15.90    0.40
  -2  -2   0   15.10    0.40
   2  -2   0   15.10    0.40
   2   2   0   16.00    0.40
  -2   2   0   16.10    0.40
  -2   2   0   16.50    0.40
  -2   2   0   15.80    0.40
   2   2   0   16.10    0.40
   2   2   0   16.50    0.40
   3  -2   0  156.68    3.20
   3  -2   0  155.28    3.20
  -3  -2   0  153.28    3.20
   3   2   0  155.78    3.20
  -3   2   0  157.28    3.20
   3   2   0  139.19    3.20
  -3   2   0  155.68    3.20
   3   2   0  156.28    3.20
  -4  -2   0    0.50    0.10
   4  -2   0    0.50    0.10
   4  -2   0    0.60    0.10
  -4   2   0    0.60    0.10
   4   2   0    0.80    0.10
   4   2   0    0.70    0.10
  -4   2   0    0.60    0.10
   4   2   0    0.60    0.10
   5  -2   0   39.30    0.80
   5  -2   0   38.10    0.90
   5   2   0   38.20    0.90
  -5   2   0   37.90    0.90
   5   2   0   37.80    0.90
   5   2   0   38.70    0.90
  -5   2   0   38.30    0.80
  -6  -2   0   83.89    1.80
  -6  -2   0   83.09    1.80
   6  -2   0   83.59    1.80
   6  -2   0   76.79    1.70
   6   2   0   84.29    1.80
   6   2   0   83.19    1.80
  -6   2   0   79.89    1.70
  -6   2   0   82.69    1.80
  -7  -2   0   11.80    0.40
  -7  -2   0   12.10    0.40
   7  -2   0   11.50    0.30
   7  -2   0   11.90    0.40
   7   2   0   11.60    0.40
  -7   2   0   11.20    0.30
  -7   2   0   11.20    0.40
   7   2   0   11.50    0.30
  -8  -2   0    0.00    0.10
   8  -2   0   -0.10    0.10
   8  -2   0    0.10    0.10
  -8   2   0    0.00    0.10
   8   2   0    0.10    0.10
   8   2   0    0.10    0.10
  -9  -2   0    3.90    0.20
   9  -2   0    3.70    0.20
   9  -2   0    4.10    0.30
  -9   2   0    3.70    0.30
   9   2   0    4.20    0.30
   9   2   0    4.20    0.20
 -10  -2   0    6.50    0.30
  10  -2   0    7.20    0.20
  10  -2   0    7.00    0.30
  10   2   0    6.30    0.30
 -10   2   0    6.40    0.30
  10   2   0    7.00    0.30
  11  -2   0    8.00    0.30
 -11  -2   0    7.90    0.40
  11   2   0    7.70    0.30
 -11   2   0    7.50    0.40
  12  -2   0    1.70    0.20
  12  -2   0    1.60    0.20
  12   2   0    1.70    0.20
 -12   2   0    1.20    0.20
  13  -2   0    1.40    0.20
 -13  -2   0    1.30    0.20
  13   2   0    1.40    0.20
  13   2   0    1.20    0.20
 -13   2   0    1.50    0.20
 -14  -2   0   10.80    0.50
  14  -2   0   10.50    0.50
  14   2   0   10.60    0.50
  14   2   0   10.40    0.40
 -14   2   0   10.00    0.50
 -15  -2   0    0.70    0.20
  15  -2   0    0.70    0.30
 -15   2   0    0.50    0.30
  15   2   0    0.90    0.30
 -16  -2   0    1.20    0.30
  16  -2   0    1.40    0.30
  16   2   0    1.80    0.30
 -16   2   0    1.60    0.30
 -17  -2   0    0.70    0.30
  17  -2   0   -0.10    0.30
  17   2   0    0.10    0.30
 -17   2   0    0.30    0.30
 -18  -2   0    0.70    0.40
  18  -2   0    0.60    0.30
  18   2   0    0.60    0.30
 -18   2   0    0.20    0.30
 -19  -2   0   10.30    0.80
  19  -2   0   10.00    0.80
 -19   2   0   11.10    0.70
  19   2   0   11.90    0.80
  20  -2   0    1.40    0.50
 -20  -2   0    1.30    0.50
 -20   2   0    1.30    0.50
  20   2   0    1.30    0.50
 -21  -2   0    1.10    0.60
  21  -2   0    1.80    0.50
 -21   2   0    0.90    0.50
  21   2   0    1.80    0.50
 -22  -2   0   -0.90    0.60
  22  -2   0    0.60    0.60
 -22   2   0   -0.10    0.50
  22   2   0    0.20    0.60
  23  -2   0    2.20    0.70
 -23  -2   0    2.00    0.70
 -23   2   0    2.50    0.70
  23   2   0    1.70    0.70
   0  -3   0   -0.10    0.10
   0  -3   0    0.00    0.10
   0   3   0   -0.10    0.10
   0   3   0   -0.10    0.10
   0   3   0    0.00    0.10
   1  -3   0   51.49    1.10
  -1  -3   0   47.40    1.10
   1  -3   0   52.49    1.10
   1  -3   0   49.40    1.10
  -1  -3   0   52.79    1.10
  -1  -3   0   49.60    1.10
  -1   3   0   50.89    1.10
   1   3   0   50.69    1.10
  -1   3   0   50.49    1.10
   2  -3   0    0.20    0.10
   2  -3   0    0.40    0.10
  -2  -3   0    0.60    0.10
   2  -3   0    0.60    0.10
  -2   3   0    0.30    0.10
   2   3   0    0.40    0.10
   2   3   0    0.50    0.10
  -2   3   0    0.40    0.10
   2   3   0    0.60    0.10
   3  -3   0    8.80    0.20
   3  -3   0    9.00    0.20
  -3   3   0    8.60    0.30
   3   3   0    9.30    0.30
   3   3   0    8.80    0.30
  -3   3   0    8.30    0.20
   3   3   0    8.70    0.20
   4  -3   0   24.90    0.60
   4  -3   0   24.80    0.60
   4   3   0   25.10    0.60
  -4   3   0   25.10    0.60
   4   3   0   25.00    0.60
  -4   3   0   24.50    0.60
   4   3   0   24.00    0.60
   5  -3   0   10.60    0.30
   5  -3   0   10.60    0.30
   5   3   0   10.60    0.30
  -5   3   0   11.10    0.30
   5   3   0   10.50    0.30
   5   3   0   11.00    0.30
   6  -3   0  169.58    3.60
   6  -3   0  167.68    3.60
   6   3   0  172.38    3.60
   6   3   0  171.08    3.60
   6   3   0  172.08    3.60
  -6   3   0  168.78    3.60
   7  -3   0  122.69    2.60
   7  -3   0  123.59    2.60
   7   3   0  122.79    2.70
   7   3   0  123.79    2.60
  -7   3   0  122.99    2.70
   7   3   0  124.49    2.60
  -8  -3   0    0.10    0.10
   8  -3   0    0.10    0.10
   8  -3   0    0.30    0.10
  -8  -3   0    0.10    0.10
   8   3   0    0.00    0.10
   8   3   0    0.20    0.10
  -8   3   0    0.10    0.10
   9  -3   0   26.60    0.70
  -9  -3   0   26.30    0.70
   9  -3   0   27.10    0.60
  -9  -3   0   26.50    0.70
   9   3   0   26.60    0.70
   9   3   0   26.80    0.70
  -9   3   0   27.00    0.70
 -10  -3   0   22.50    0.70
  10  -3   0   21.70    0.50
  10  -3   0   22.00    0.70
  10   3   0   22.30    0.70
 -10   3   0   22.10    0.70
  10   3   0   22.40    0.60
 -11  -3   0   11.20    0.40
  11  -3   0   11.20    0.30
  11   3   0   11.20    0.40
  11   3   0   10.60    0.50
  12  -3   0   87.89    1.90
  12  -3   0   84.39    2.00
  12   3   0   88.69    1.90
 -12   3   0   86.19    2.10
  12   3   0   86.19    2.00
 -13  -3   0   15.90    0.60
  13  -3   0   15.90    0.60
 -13   3   0   16.30    0.60
  13   3   0   17.90    0.50
  13   3   0   16.50    0.60
 -14  -3   0    4.70    0.40
  14  -3   0    3.80    0.40
  14   3   0    4.30    0.30
  14   3   0    4.30    0.40
 -14   3   0    4.50    0.40
 -15  -3   0    4.60    0.40
  15  -3   0    3.60    0.40
 -15   3   0    4.60    0.50
  15   3   0    5.30    0.50
 -16  -3   0    0.40    0.30
  16  -3   0    0.30    0.30
  16   3   0    0.40    0.30
 -16   3   0    0.30    0.30
  17  -3   0    1.90    0.30
 -17  -3   0    1.80    0.30
 -17   3   0    2.10    0.40
  17   3   0    2.10    0.40
 -18  -3   0    3.30    0.40
  18  -3   0    3.20    0.40
  18   3   0    3.50    0.50
 -18   3   0    3.30    0.40
  19  -3   0    2.80    0.50
 -19  -3   0    3.40    0.50
  19   3   0    2.60    0.50
 -19   3   0    2.30    0.50
 -20  -3   0    0.40    0.50
  20  -3   0    0.80    0.40
 -20   3   0   -0.20    0.40
  20   3   0    1.30    0.40
  21  -3   0    2.30    0.60
 -21  -3   0    2.20    0.60
 -21   3   0    3.00    0.50
  21   3   0    2.30    0.60
 -22  -3   0    1.10    0.60
  22  -3   0    0.40    0.60
  22   3   0    1.00    0.60
 -22   3   0    1.20    0.60
 -23   3   0    0.60    0.70
   0  -4   0    0.40    0.10
   0   4   0    0.30    0.10
   0   4   0    0.30    0.10
   0   4   0    0.40    0.10
  -1  -4   0   34.60    0.80
  -1  -4   0   35.80    0.80
   1  -4   0   35.90    0.80
   1  -4   0   36.50    0.80
   1   4   0   35.40    0.80
  -1   4   0   35.40    0.80
  -1   4   0   35.10    0.80
   2  -4   0   59.99    1.30
  -2  -4   0   54.49    1.20
   2  -4   0   59.99    1.20
   2   4   0   59.09    1.30
  -2   4   0   56.99    1.20
   2   4   0   57.79    1.30
  -2   4   0   58.99    1.30
   2   4   0   54.29    1.20
   3  -4   0    0.90    0.10
   3  -4   0    0.80    0.10
   3   4   0    0.90    0.10
   3   4   0    1.00    0.10
  -3   4   0    0.80    0.10
   3   4   0    1.10    0.10
   4  -4   0    7.90    0.20
   4  -4   0    8.20    0.20
  -4   4   0    7.70    0.30
   4   4   0    8.00    0.30
   4   4   0    8.10    0.30
   4   4   0    8.20    0.30
   5  -4   0   46.50    1.00
   5  -4   0   47.20    1.00
  -5   4   0   47.20    1.10
   5   4   0   45.90    1.10
   5   4   0   47.10    1.10
   5   4   0   46.40    1.10
   6  -4   0    0.10    0.10
   6  -4   0    0.30    0.10
   6   4   0    0.30    0.10
   6   4   0    0.40    0.10
  -6   4   0    0.20    0.10
   6   4   0    0.30    0.10
   7  -4   0    1.10    0.10
   7  -4   0    0.90    0.10
   7   4   0    1.10    0.10
   7   4   0    1.70    0.20
  -7   4   0    1.10    0.10
   8  -4   0    5.00    0.20
   8  -4   0    4.70    0.30
   8   4   0    4.70    0.30
  -8   4   0    4.70    0.30
   8   4   0    4.50    0.30
   8   4   0    5.50    0.20
  -9  -4   0   16.10    0.50
   9  -4   0   17.20    0.50
   9  -4   0   16.60    0.50
  -9  -4   0   16.50    0.50
  -9   4   0   17.40    0.50
   9   4   0   17.20    0.50
   9   4   0   17.60    0.50
  10  -4   0    0.70    0.10
  10  -4   0    0.50    0.10
 -10  -4   0    0.50    0.10
 -10  -4   0    0.30    0.10
 -10   4   0    0.60    0.20
  10   4   0    0.60    0.20
  10   4   0    0.50    0.10
  11  -4   0    8.80    0.30
 -11  -4   0    7.90    0.40
 -11   4   0    7.80    0.40
  11   4   0    8.60    0.40
  11   4   0    8.40    0.40
  12  -4   0    1.80    0.20
 -12  -4   0    1.70    0.30
  12  -4   0    1.80    0.20
 -12   4   0    1.80    0.30
  12   4   0    2.00    0.20
  12   4   0    2.40    0.30
  13  -4   0   14.60    0.60
 -13  -4   0   14.70    0.60
 -13   4   0   14.90    0.60
  13   4   0   14.50    0.60
  13   4   0   15.00    0.50
 -14  -4   0    0.00    0.20
  14  -4   0   -0.10    0.20
  14   4   0   -0.20    0.20
  14   4   0    0.00    0.20
 -14   4   0   -0.40    0.20
 -15  -4   0   -0.10    0.20
  15  -4   0   -0.10    0.20
  15   4   0   -0.30    0.20
 -15   4   0   -0.10    0.20
 -16  -4   0    0.00    0.30
  16  -4   0    0.30    0.30
  16   4   0    0.30    0.30
 -16   4   0    0.30    0.30
 -17  -4   0    0.80    0.30
  17  -4   0    0.70    0.30
 -17   4   0    0.70    0.30
  17   4   0    1.20    0.30
  18  -4   0    8.60    0.70
 -18  -4   0    8.50    0.70
  18   4   0    9.60    0.70
 -18   4   0    7.30    0.60
 -19  -4   0    4.30    0.50
  19  -4   0    5.00    0.50
  19   4   0    4.70    0.50
 -19   4   0    4.50    0.50
 -20  -4   0   17.10    1.00
  20  -4   0   14.90    0.90
  20   4   0   14.30    1.00
 -20   4   0   16.40    0.90
 -21  -4   0   -0.30    0.50
  21  -4   0    0.50    0.50
  21   4   0    0.80    0.50
 -21   4   0    0.40    0.50
 -22  -4   0    5.00    0.80
  22  -4   0    5.10    0.70
  22   4   0    5.50    0.70
 -22   4   0    4.40    0.70
 -23   4   0    0.70    0.70
   0  -5   0    0.10    0.10
   0   5   0    0.00    0.10
   0   5   0    0.00    0.10
   0   5   0    0.10    0.10
   1  -5   0    9.00    0.30
  -1  -5   0    9.00    0.20
  -1  -5   0    8.60    0.20
   1  -5   0    9.00    0.20
  -1   5   0    8.90    0.30
   1   5   0    8.60    0.30
  -1   5   0    8.60    0.20
  -2  -5   0    0.80    0.10
   2  -5   0    0.90    0.10
  -2  -5   0    0.70    0.10
   2  -5   0    1.20    0.10
   2   5   0    0.90    0.10
  -2   5   0    0.90    0.10
   2   5   0    0.80    0.10
  -2   5   0    0.70    0.10
   3  -5   0    1.80    0.10
   3  -5   0    1.80    0.10
   3   5   0    1.80    0.10
  -3   5   0    1.70    0.10
   3   5   0    1.70    0.10
   3   5   0    1.60    0.10
   4  -5   0   16.50    0.40
   4  -5   0   16.10    0.40
  -4   5   0   15.70    0.50
   4   5   0   16.70    0.50
   4   5   0   17.00    0.50
   4   5   0   16.60    0.40
   5  -5   0   22.10    0.60
   5  -5   0   23.00    0.60
   5   5   0   22.70    0.60
   5   5   0   21.50    0.60
   5   5   0   22.40    0.60
  -5   5   0   22.70    0.60
   6  -5   0   32.70    0.80
   6  -5   0   32.80    0.80
   6   5   0   33.40    0.80
   6   5   0   32.90    0.80
   6   5   0   33.40    0.80
  -6   5   0   31.50    0.80
   7  -5   0   62.09    1.40
   7  -5   0   60.99    1.40
  -7   5   0   62.29    1.50
   7   5   0   62.49    1.40
   7   5   0   62.39    1.40
   7   5   0   62.39    1.40
   8  -5   0   12.30    0.40
   8  -5   0   13.40    0.40
   8   5   0   12.80    0.40
  -8   5   0   12.90    0.50
   8   5   0   13.00    0.40
   8   5   0   12.20    0.40
   9  -5   0   11.70    0.40
   9  -5   0   12.40    0.40
   9   5   0   12.90    0.50
   9   5   0   12.90    0.40
   9   5   0   12.70    0.50
  -9   5   0   13.20    0.50
 -10  -5   0    0.00    0.10
  10  -5   0    0.10    0.10
 -10  -5   0    0.20    0.10
  10  -5   0    0.20    0.10
  10   5   0    0.10    0.10
  10   5   0    0.10    0.10
 -11  -5   0    3.00    0.30
  11  -5   0    3.60    0.20
  11  -5   0    2.70    0.30
 -11  -5   0    3.00    0.30
  11   5   0    2.80    0.30
  11   5   0    3.40    0.30
 -11   5   0    2.70    0.30
  12  -5   0    3.20    0.30
 -12  -5   0    2.60    0.30
  12  -5   0    3.30    0.30
  12   5   0    2.60    0.30
  12   5   0    2.50    0.30
 -12   5   0    2.20    0.30
 -13  -5   0   23.40    0.80
  13  -5   0   25.30    0.80
 -13   5   0   25.10    0.80
  13   5   0   24.10    0.80
  13   5   0   25.90    0.70
 -14  -5   0    2.30    0.30
  14  -5   0    1.70    0.30
  14   5   0    1.90    0.30
  14   5   0    2.10    0.20
 -14   5   0    1.90    0.30
  15  -5   0    2.20    0.30
 -15  -5   0    2.70    0.30
  15   5   0    2.80    0.30
 -15   5   0    2.00    0.30
  16  -5   0    1.10    0.30
 -16  -5   0    0.90    0.30
  16   5   0    0.70    0.30
 -16   5   0    0.60    0.30
  17  -5   0    0.50    0.30
 -17  -5   0    0.60    0.30
  17   5   0    1.00    0.30
 -17   5   0    0.50    0.30
  18  -5   0    0.50    0.40
 -18  -5   0    0.10    0.40
 -18   5   0    0.50    0.30
  18   5   0    0.70    0.40
 -19  -5   0    8.70    0.80
  19  -5   0    8.70    0.80
 -19   5   0    8.70    0.80
  19   5   0    9.10    0.80
 -20  -5   0    1.50    0.50
  20  -5   0    1.20    0.50
  20   5   0    1.60    0.50
 -20   5   0    1.40    0.50
  21  -5   0    2.00    0.60
 -21  -5   0    3.60    0.60
 -21   5   0    2.50    0.60
  21   5   0    2.10    0.60
  22  -5   0   -0.10    0.60
  22   5   0    0.30    0.60
 -22   5   0    0.80    0.60
   0  -6   0   62.69    1.30
   0   6   0   62.89    1.30
   0   6   0   62.49    1.40
   0   6   0   63.19    1.40
  -1  -6   0  415.06    8.60
   1  -6   0  423.46    8.90
   1  -6   0  432.06    8.60
  -1  -6   0  429.76    8.60
  -1   6   0  427.16    8.90
   1   6   0  422.56    8.90
  -1   6   0  427.36    8.60
   1   6   0  424.26    8.90
  -2  -6   0   24.00    0.60
  -2  -6   0   24.10    0.50
   2  -6   0   24.80    0.60
   2  -6   0   24.30    0.50
   2   6   0   23.90    0.60
  -2   6   0   22.90    0.50
  -2   6   0   23.60    0.60
   2   6   0   24.20    0.60
   3  -6   0   37.50    0.90
   3  -6   0   38.50    0.80
   3   6   0   38.10    0.80
   3   6   0   37.50    0.90
  -3   6   0   37.00    0.90
   3   6   0   37.50    0.90
   4  -6   0   35.10    0.80
   4  -6   0   35.00    0.80
  -4   6   0   34.20    0.90
   4   6   0   34.90    0.90
   4   6   0   35.10    0.80
   4   6   0   34.00    0.80
   5  -6   0   63.89    1.40
   5  -6   0   63.19    1.40
   5   6   0   62.89    1.40
   5   6   0   62.79    1.40
  -5   6   0   62.19    1.50
   5   6   0   63.39    1.40
   6  -6   0    7.90    0.30
   6  -6   0    7.90    0.30
   6   6   0    7.80    0.30
  -6   6   0    7.30    0.30
   6   6   0    7.80    0.30
   6   6   0    8.20    0.30
   7  -6   0  169.58    3.60
   7  -6   0  170.98    3.60
   7   6   0  167.78    3.70
   7   6   0  168.78    3.60
   7   6   0  169.88    3.60
  -7   6   0  171.18    3.70
   8  -6   0    5.90    0.30
   8  -6   0    6.10    0.30
   8   6   0    5.80    0.30
   8   6   0    5.90    0.30
   8   6   0    5.90    0.30
  -8   6   0    5.50    0.30
   9  -6   0    1.10    0.20
   9  -6   0    1.30    0.20
  -9   6   0    1.00    0.20
   9   6   0    1.10    0.20
   9   6   0    1.20    0.20
   9   6   0    1.30    0.20
  10  -6   0    5.60    0.30
  10  -6   0    5.50    0.30
  10   6   0    5.40    0.40
 -10   6   0    4.80    0.30
  10   6   0    5.40    0.30
  10   6   0    5.30    0.30
  11  -6   0    3.60    0.30
  11  -6   0    4.60    0.30
  11   6   0    4.50    0.30
 -11   6   0    3.80    0.30
  11   6   0    4.70    0.40
 -12  -6   0    1.10    0.20
  12  -6   0    1.20    0.20
 -12  -6   0    1.20    0.20
  12  -6   0    1.70    0.20
  12   6   0    1.50    0.20
 -12   6   0    1.30    0.20
  12   6   0    1.30    0.20
 -13  -6   0    0.30    0.20
  13  -6   0    0.50    0.20
 -13   6   0    0.40    0.20
  13   6   0    0.00    0.20
  13   6   0    0.30    0.20
 -14  -6   0    7.10    0.50
  14  -6   0    6.60    0.50
 -14   6   0    7.00    0.50
  14   6   0    7.40    0.50
  14   6   0    6.90    0.40
 -15  -6   0    0.70    0.30
  15  -6   0    0.00    0.20
 -15   6   0    0.30    0.30
  15   6   0    0.30    0.30
 -16  -6   0    3.60    0.40
  16  -6   0    4.50    0.50
 -16   6   0    4.10    0.40
  16   6   0    3.70    0.40
 -17  -6   0    6.80    0.60
  17  -6   0    4.60    0.50
 -17   6   0    6.40    0.60
  17   6   0    6.20    0.60
  18  -6   0   10.90    0.80
 -18  -6   0   12.10    0.80
  18   6   0   11.20    0.80
 -18   6   0   11.20    0.80
 -19  -6   0   -0.40    0.40
  19  -6   0   -0.50    0.40
 -19   6   0   -0.10    0.40
  19   6   0    0.20    0.40
  20  -6   0    3.20    0.60
 -20  -6   0    3.70    0.60
 -20   6   0    4.60    0.60
  20   6   0    3.50    0.60
 -21  -6   0    0.50    0.60
  21  -6   0    0.80    0.50
  21   6   0   -0.90    0.50
 -21   6   0    0.90    0.60
  22  -6   0    3.10    0.70
 -22   6   0    2.00    0.70
  22   6   0    2.30    0.70
   0  -7   0   -0.10    0.10
   0  -7   0   -0.10    0.10
   0  -7   0    0.00    0.10
   0   7   0   -0.10    0.10
   1  -7   0    0.10    0.10
  -1  -7   0    0.10    0.10
  -1  -7   0    0.10    0.10
   1  -7   0    0.00    0.10
  -1   7   0    0.20    0.10
   1   7   0   -0.10    0.10
  -1   7   0    0.30    0.10
   1   7   0    0.10    0.10
   2  -7   0   31.60    0.80
   2  -7   0   33.30    0.70
  -2  -7   0   32.60    0.70
   2   7   0   32.20    0.80
  -2   7   0   32.20    0.80
   2   7   0   32.10    0.80
   3  -7   0   24.80    0.60
   3  -7   0   24.10    0.60
  -3  -7   0   25.00    0.60
   3   7   0   23.60    0.70
   3   7   0   24.40    0.60
  -3   7   0   24.70    0.70
   4  -7   0   20.70    0.50
   4  -7   0   20.00    0.50
   4   7   0   20.70    0.50
   4   7   0   19.60    0.60
  -4   7   0   19.70    0.60
   4   7   0   19.10    0.60
   5  -7   0    9.80    0.30
   5  -7   0    9.70    0.30
   5   7   0    9.80    0.40
  -5   7   0    9.90    0.40
   5   7   0    9.90    0.30
   5   7   0   10.10    0.40
   6  -7   0   75.49    1.70
   6  -7   0   76.29    1.70
   6   7   0   76.59    1.70
   6   7   0   75.79    1.70
   6   7   0   75.69    1.70
  -6   7   0   75.79    1.80
   7  -7   0    5.90    0.30
   7  -7   0    6.40    0.30
   7   7   0    6.60    0.30
   7   7   0    5.70    0.30
   7   7   0    6.00    0.30
  -7   7   0    6.10    0.30
   8  -7   0    2.30    0.20
   8  -7   0    2.10    0.20
  -8   7   0    2.20    0.20
   8   7   0    2.00    0.30
   8   7   0    2.30    0.20
   8   7   0    2.80    0.30
   9  -7   0   26.10    0.70
   9  -7   0   26.40    0.70
   9   7   0   26.80    0.80
  -9   7   0   26.30    0.80
   9   7   0   26.80    0.80
   9   7   0   27.50    0.80
  10  -7   0    7.40    0.40
  10  -7   0    7.00    0.30
  10   7   0    7.40    0.40
  10   7   0    7.50    0.40
 -10   7   0    6.60    0.40
  10   7   0    7.10    0.40
  11  -7   0    5.50    0.40
  11  -7   0    5.40    0.30
  11   7   0    5.80    0.40
 -11   7   0    5.40    0.40
  11   7   0    4.90    0.40
  11   7   0    4.90    0.40
  12  -7   0    1.70    0.20
 -12  -7   0    1.30    0.20
 -12  -7   0    1.30    0.20
  12  -7   0    1.50    0.20
  12   7   0    1.50    0.20
 -12   7   0    1.30    0.30
  12   7   0    1.50    0.30
  13  -7   0    2.10    0.30
 -13  -7   0    1.90    0.30
 -13  -7   0    2.60    0.30
  13   7   0    2.20    0.30
 -13   7   0    2.10    0.30
  13   7   0    2.10    0.30
  14  -7   0   -0.30    0.20
 -14  -7   0   -0.10    0.20
 -14   7   0   -0.20    0.20
  14   7   0    0.40    0.20
 -15  -7   0    3.90    0.50
  15  -7   0    3.70    0.40
 -15   7   0    4.30    0.50
  15   7   0    3.50    0.40
  16  -7   0    0.40    0.30
 -16  -7   0    0.00    0.30
  16   7   0    0.60    0.30
 -16   7   0    0.20    0.30
  17  -7   0   -0.10    0.30
 -17  -7   0   -0.30    0.30
  17   7   0    0.00    0.40
 -17   7   0    0.50    0.30
 -18  -7   0   10.10    0.80
  18  -7   0    9.60    0.80
 -18   7   0   11.80    0.80
  18   7   0   10.40    0.80
  19  -7   0   24.70    1.10
 -19  -7   0   24.40    1.10
 -19   7   0   26.60    1.20
  19   7   0   25.90    1.10
 -20  -7   0    7.00    0.70
  20  -7   0    7.40    0.90
  20   7   0    8.50    1.00
 -20   7   0    7.00    0.70
  21  -7   0    3.00    0.60
  21   7   0    2.60    0.60
 -21   7   0    3.40    0.70
  22  -7   0    5.30    0.80
 -22   7   0    7.50    0.80
  22   7   0    5.40    0.80
   0  -8   0   54.99    1.20
   0  -8   0   56.39    1.30
   0  -8   0   51.89    1.20
   0   8   0   56.09    1.30
   1  -8   0   85.09    1.90
  -1  -8   0   89.19    1.90
  -1  -8   0   94.49    1.90
   1  -8   0   94.29    2.10
  -1   8   0   93.59    2.10
   1   8   0   90.99    2.00
   1   8   0   93.79    2.10
  -1   8   0   91.59    1.90
   2  -8   0   84.59    1.90
  -2  -8   0   82.59    1.70
   2  -8   0   84.69    1.70
  -2   8   0   81.89    1.90
   2   8   0   81.69    1.90
   2   8   0   81.29    1.90
   3  -8   0    3.80    0.20
  -3  -8   0    4.80    0.20
   3  -8   0    4.70    0.20
   3   8   0    4.70    0.30
  -3   8   0    4.70    0.30
   3   8   0    5.10    0.30
  -4  -8   0   10.00    0.30
   4  -8   0   10.10    0.30
   4  -8   0    9.80    0.40
  -4   8   0   10.00    0.40
   4   8   0    9.30    0.40
   4   8   0    9.90    0.40
   5  -8   0    0.40    0.10
   5  -8   0    0.10    0.10
   5   8   0    0.00    0.10
   5   8   0    0.10    0.10
   5   8   0    0.30    0.10
  -5   8   0    0.10    0.10
   6  -8   0    2.60    0.20
   6  -8   0    2.50    0.20
   6   8   0    2.50    0.20
   6   8   0    2.10    0.20
  -6   8   0    2.20    0.20
   6   8   0    1.80    0.20
   7  -8   0  205.58    4.40
   7  -8   0  203.68    4.30
  -7   8   0  203.78    4.40
   7   8   0  198.38    4.40
   7   8   0  206.48    4.40
   7   8   0  204.58    4.30
   8  -8   0   48.40    1.20
   8  -8   0   48.90    1.20
   8   8   0   46.70    1.20
   8   8   0   49.60    1.20
   8   8   0   48.30    1.20
  -8   8   0   45.80    1.20
   9  -8   0    7.70    0.40
   9  -8   0    7.00    0.40
   9   8   0    8.00    0.40
   9   8   0    7.70    0.40
  -9   8   0    6.90    0.40
   9   8   0    7.80    0.40
  10  -8   0    1.40    0.20
  10  -8   0    1.80    0.20
  10   8   0    1.20    0.20
 -10   8   0    1.60    0.20
  11  -8   0    7.10    0.40
  11  -8   0    8.10    0.40
 -11   8   0    8.70    0.50
  11   8   0    8.00    0.40
  11   8   0    7.70    0.50
 -12  -8   0    0.00    0.20
 -12  -8   0    0.30    0.20
  12  -8   0    0.30    0.20
  12  -8   0   -0.20    0.20
  12   8   0    0.10    0.20
 -12   8   0    0.20    0.20
 -13  -8   0   -0.10    0.20
  13  -8   0   -0.20    0.20
 -13  -8   0    0.40    0.20
  13   8   0    0.30    0.20
  13   8   0   -0.20    0.20
 -13   8   0    0.20    0.20
 -14  -8   0   -0.30    0.20
 -14  -8   0    0.50    0.30
  14  -8   0    0.30    0.30
  14   8   0    0.50    0.30
 -14   8   0    0.80    0.30
  14   8   0    0.50    0.30
  15  -8   0   -0.20    0.30
 -15  -8   0    0.40    0.30
 -15  -8   0    0.10    0.30
 -15   8   0    0.80    0.30
  15   8   0   -0.10    0.30
  16  -8   0    0.90    0.30
 -16  -8   0    1.30    0.30
  16   8   0    0.90    0.30
 -16   8   0    1.50    0.40
  17  -8   0    0.50    0.40
 -17  -8   0    0.90    0.40
 -17   8   0    0.60    0.40
  17   8   0    1.10    0.40
 -18  -8   0   11.00    0.80
  18  -8   0   10.30    0.80
 -18   8   0   10.30    0.90
  18   8   0   11.60    0.90
 -19  -8   0    0.70    0.50
  19  -8   0    0.10    0.50
  19   8   0   -0.20    0.50
 -19   8   0    0.70    0.50
 -20  -8   0   -0.80    0.60
  20  -8   0    0.70    0.50
  20   8   0    0.00    0.50
 -20   8   0    1.60    0.60
  21  -8   0    0.50    0.60
  21   8   0    0.30    0.60
 -21   8   0    0.40    0.60
   0  -9   0    0.00    0.10
   0  -9   0    0.00    0.10
   0  -9   0    0.00    0.10
   0   9   0    0.10    0.10
  -1  -9   0    0.20    0.10
   1  -9   0    0.30    0.10
  -1  -9   0    0.30    0.10
  -1  -9   0    0.20    0.10
   1  -9   0    0.20    0.10
   1   9   0    0.10    0.10
  -1   9   0    0.20    0.10
  -1   9   0    0.10    0.10
   2  -9   0    0.10    0.10
  -2  -9   0    0.00    0.10
   2  -9   0    0.00    0.10
  -2   9   0    0.10    0.10
   2   9   0    0.10    0.10
   2   9   0   -0.10    0.10
   3  -9   0   -0.10    0.10
   3  -9   0    0.20    0.10
  -3  -9   0    0.10    0.10
  -3   9   0   -0.10    0.10
   3   9   0    0.20    0.10
   3   9   0    0.10    0.10
  -4  -9   0    2.60    0.20
   4  -9   0    2.80    0.20
   4  -9   0    3.10    0.20
   4   9   0    3.20    0.30
  -4   9   0    3.00    0.20
   4   9   0    2.80    0.20
   5  -9   0  104.19    2.20
  -5  -9   0  102.29    2.20
   5  -9   0  100.99    2.30
   5   9   0  102.29    2.30
   5   9   0  101.99    2.30
  -5   9   0  101.79    2.30
   6  -9   0   13.90    0.50
   6  -9   0   13.90    0.40
   6   9   0   14.10    0.40
   6   9   0   13.80    0.50
   6   9   0   13.80    0.50
   7  -9   0    0.00    0.10
   7  -9   0    0.00    0.10
  -7   9   0    0.20    0.20
   7   9   0    0.10    0.20
   7   9   0   -0.10    0.10
   7   9   0   -0.10    0.10
   8  -9   0    7.10    0.40
   8  -9   0    7.00    0.40
  -8   9   0    6.80    0.40
   8   9   0    6.90    0.40
   8   9   0    6.60    0.40
   8   9   0    6.50    0.40
   9  -9   0   12.20    0.50
   9  -9   0   11.60    0.50
  -9   9   0   11.50    0.50
   9   9   0   12.40    0.50
  10  -9   0    9.60    0.40
  10   9   0    9.40    0.50
  10   9   0    9.90    0.50
 -10   9   0    9.70    0.50
  11  -9   0    0.40    0.20
  11  -9   0    0.50    0.20
  11   9   0    0.50    0.20
 -11   9   0    0.50    0.20
  11   9   0    0.40    0.20
  11   9   0    0.50    0.20
  12  -9   0    6.90    0.40
  12  -9   0    7.30    0.50
  12   9   0    8.00    0.50
  12   9   0    7.60    0.50
  12   9   0    7.70    0.50
 -12   9   0    8.10    0.50
 -13  -9   0    0.70    0.20
  13  -9   0    0.70    0.30
 -13  -9   0    0.60    0.30
  13   9   0    1.10    0.30
 -13   9   0    0.50    0.30
  13   9   0    0.50    0.20
 -14  -9   0    0.70    0.30
  14  -9   0    0.70    0.30
 -14  -9   0    0.90    0.30
  14   9   0    1.30    0.30
 -14   9   0    1.00    0.30
  14   9   0    0.70    0.30
 -15  -9   0    1.60    0.30
 -15  -9   0    1.40    0.30
  15  -9   0    1.20    0.30
  15   9   0    1.50    0.40
 -15   9   0    1.50    0.40
 -16  -9   0    1.10    0.40
  16  -9   0    0.80    0.30
 -16   9   0    1.30    0.40
  16   9   0    1.00    0.40
 -17  -9   0    0.60    0.40
  17  -9   0    0.10    0.40
  17   9   0    0.10    0.40
 -17   9   0    1.10    0.40
  18  -9   0    0.80    0.40
 -18  -9   0    0.50    0.40
  18   9   0    0.30    0.50
 -18   9   0    0.70    0.40
 -19  -9   0    3.40    0.60
  19  -9   0    1.80    0.50
  19   9   0    2.40    0.60
 -19   9   0    3.30    0.60
  20  -9   0    0.60    0.60
 -20   9   0   -0.10    0.60
  20   9   0    0.60    0.60
  21  -9   0    2.60    0.70
  21   9   0    3.50    0.70
 -21   9   0    2.10    0.70
   0 -10   0    0.70    0.20
   0 -10   0    0.60    0.10
   0 -10   0    0.60    0.10
   0  10   0    0.60    0.20
  -1 -10   0    2.30    0.10
   1 -10   0    2.30    0.10
   1 -10   0    2.00    0.20
  -1 -10   0    2.30    0.20
   1 -10   0    2.60    0.20
  -1  10   0    2.40    0.20
   1  10   0    2.00    0.20
  -2 -10   0    0.10    0.10
   2 -10   0    0.00    0.10
  -2 -10   0    0.10    0.10
   2 -10   0    0.30    0.10
  -2  10   0    0.20    0.10
   2  10   0    0.40    0.10
   3 -10   0    1.10    0.10
  -3 -10   0    1.30    0.20
   3 -10   0    1.00    0.20
   3  10   0    1.10    0.20
   3  10   0    1.40    0.20
  -3  10   0    1.40    0.20
  -4 -10   0   68.39    1.50
   4 -10   0   67.99    1.60
   4 -10   0   68.89    1.50
   4  10   0   67.19    1.60
   4  10   0   69.39    1.60
  -4  10   0   67.19    1.60
   5 -10   0    0.40    0.20
   5 -10   0    0.60    0.10
  -5 -10   0    0.50    0.10
   5  10   0    0.60    0.20
  -6 -10   0   12.40    0.40
   6 -10   0   11.60    0.40
   6 -10   0   11.70    0.50
  -6  10   0   11.40    0.50
   6  10   0   12.50    0.50
   7 -10   0    1.40    0.20
   7 -10   0    1.30    0.20
  -7 -10   0    1.00    0.20
   7  10   0    0.60    0.20
  -7  10   0    1.30    0.20
   7  10   0    1.10    0.20
   8 -10   0    2.40    0.30
   8 -10   0    1.40    0.20
   8  10   0    1.70    0.20
   8  10   0    1.70    0.20
  -8  10   0    1.60    0.30
   9 -10   0    6.60    0.40
   9 -10   0    6.00    0.40
   9  10   0    6.00    0.40
   9  10   0    6.50    0.40
  -9  10   0    5.90    0.40
   9  10   0    6.20    0.40
  10 -10   0    5.20    0.40
  10  10   0    5.20    0.40
  10  10   0    4.40    0.40
  10  10   0    4.90    0.40
 -10  10   0    5.00    0.40
  11 -10   0    1.60    0.30
  11 -10   0    1.60    0.30
  11  10   0    1.60    0.30
  11  10   0    1.80    0.30
  11  10   0    1.40    0.30
 -11  10   0    1.50    0.30
  12 -10   0    5.60    0.50
  12 -10   0    4.80    0.40
 -12  10   0    5.30    0.50
  12  10   0    5.70    0.50
  12  10   0    5.20    0.50
  12  10   0    5.40    0.50
  13 -10   0    8.30    0.60
 -13 -10   0    9.80    0.60
 -13 -10   0    9.30    0.60
 -13  10   0    9.10    0.60
  13  10   0    9.50    0.60
  13  10   0    9.80    0.60
 -14 -10   0    0.40    0.30
  14 -10   0    0.10    0.30
 -14 -10   0   -0.20    0.30
 -14 -10   0   -0.20    0.30
  14  10   0    0.10    0.30
 -14  10   0    0.00    0.30
 -15 -10   0    0.40    0.30
  15 -10   0    0.00    0.30
 -15 -10   0    0.50    0.40
 -15 -10   0    0.50    0.30
 -15  10   0    0.50    0.30
  15  10   0    0.10    0.30
 -16 -10   0    3.40    0.50
  16 -10   0    2.10    0.40
 -16  10   0    2.00    0.40
  16  10   0    2.00    0.40
 -17 -10   0   13.90    0.80
  17 -10   0   12.50    0.80
 -17  10   0   13.00    0.90
  17  10   0   13.50    0.90
  18 -10   0    1.30    0.50
 -18 -10   0    2.60    0.50
  18  10   0    2.20    0.50
 -18  10   0    0.90    0.50
  19 -10   0    0.40    0.50
  19  10   0   -0.40    0.50
 -19  10   0    0.10    0.50
  20 -10   0    2.50    0.70
 -20  10   0    3.30    0.70
  20  10   0    2.70    0.70
  21 -10   0    1.20    0.70
  21  10   0    1.50    0.70
 -21  10   0    2.20    0.80
   0  11   0    0.20    0.20
  -1 -11   0   13.60    0.30
   1 -11   0   13.70    0.30
  -1  11   0   13.70    0.50
   1  11   0   13.50    0.50
   2 -11   0    3.50    0.20
   2 -11   0    3.40    0.30
  -2 -11   0    3.70    0.20
   2  11   0    3.20    0.30
   3 -11   0    9.90    0.40
  -3 -11   0    9.40    0.30
  -3 -11   0    8.90    0.40
   3 -11   0    9.80    0.30
   3  11   0   10.80    0.40
   4 -11   0    0.70    0.10
  -4 -11   0    0.70    0.10
   4 -11   0    0.70    0.20
  -4 -11   0    0.80    0.20
  -4  11   0    0.40    0.20
   4  11   0    0.70    0.20
   4  11   0    0.70    0.20
   5 -11   0   23.90    0.70
  -5 -11   0   23.40    0.60
   5 -11   0   23.50    0.60
  -5  11   0   23.30    0.70
   5  11   0   22.80    0.70
   6 -11   0    7.70    0.30
  -6 -11   0    7.10    0.30
   6 -11   0    7.70    0.40
  -6  11   0    7.20    0.40
   6  11   0    6.50    0.40
   7 -11   0    0.00    0.20
  -7 -11   0    0.10    0.10
  -7  11   0    0.00    0.20
   7  11   0    0.00    0.20
   7  11   0    0.20    0.20
   8 -11   0    0.70    0.20
  -8 -11   0    0.80    0.20
  -8  11   0    1.20    0.30
   8  11   0    1.00    0.20
   8  11   0    0.90    0.20
   9 -11   0    2.10    0.20
  -9 -11   0    1.80    0.20
   9  11   0    1.70    0.30
   9  11   0    1.90    0.30
  -9  11   0    2.10    0.30
  10  11   0    2.50    0.30
  10  11   0    2.90    0.30
  10  11   0    2.20    0.30
 -10  11   0    2.70    0.30
  11 -11   0    0.20    0.20
 -11  11   0    0.00    0.30
  11  11   0    0.20    0.30
  11  11   0   -0.20    0.30
  11  11   0    0.50    0.30
  12 -11   0    1.80    0.30
 -12 -11   0    2.10    0.30
  12  11   0    2.40    0.40
 -12  11   0    2.80    0.40
  12  11   0    2.50    0.30
 -13 -11   0    0.30    0.30
  13 -11   0   -0.10    0.30
  13  11   0    0.00    0.30
  13  11   0    0.10    0.30
 -13  11   0    0.10    0.30
  14 -11   0    1.20    0.30
 -14 -11   0    1.90    0.30
 -14 -11   0    2.10    0.40
 -14 -11   0    1.90    0.40
  14  11   0    1.50    0.40
 -14  11   0    2.20    0.40
 -15 -11   0    4.00    0.40
 -15 -11   0    3.50    0.40
 -15 -11   0    3.60    0.50
  15 -11   0    3.00    0.40
 -15  11   0    4.20    0.50
  15  11   0    2.70    0.50
  16 -11   0    8.00    0.70
 -16 -11   0    7.40    0.70
 -16  11   0    7.30    0.70
  16  11   0    6.40    0.80
  17 -11   0    0.40    0.50
 -17 -11   0    0.10    0.50
 -17  11   0    0.40    0.40
  17  11   0    0.00    0.50
  18 -11   0    0.20    0.50
 -18 -11   0    0.50    0.50
 -18  11   0    0.70    0.50
  18  11   0    0.80    0.50
  19 -11   0    0.70    0.60
  19  11   0   -0.40    0.60
 -19  11   0   -0.30    0.50
  20 -11   0    0.70    0.70
  20  11   0    0.40    0.70
 -20  11   0    0.20    0.60
   0 -12   0    1.90    0.20
   0  12   0    1.90    0.20
   1 -12   0    1.90    0.20
  -1 -12   0    1.70    0.20
   1  12   0    1.80    0.20
  -1  12   0    1.60    0.20
   2 -12   0    4.90    0.40
  -2 -12   0    4.10    0.20
  -2 -12   0    4.00    0.40
  -2  12   0    4.20    0.30
   2  12   0    4.10    0.40
  -3 -12   0    0.10    0.20
   3 -12   0    0.00    0.10
  -3 -12   0    0.20    0.10
   3 -12   0    0.00    0.20
  -3  12   0   -0.30    0.20
   3  12   0   -0.10    0.20
  -4 -12   0    1.60    0.20
   4 -12   0    2.10    0.20
   4 -12   0    1.70    0.20
  -4 -12   0    1.80    0.20
  -4  12   0    1.40    0.20
   4  12   0    1.90    0.20
   5 -12   0    4.80    0.30
  -5 -12   0    4.50    0.40
   5 -12   0    4.80    0.40
  -5 -12   0    4.90    0.30
   5  12   0    4.50    0.40
  -5  12   0    4.90    0.40
   6 -12   0    1.10    0.20
  -6 -12   0    1.30    0.20
   6 -12   0    1.00    0.20
  -6 -12   0    1.30    0.20
   6  12   0    1.10    0.20
  -6  12   0    1.20    0.20
  -7 -12   0    1.70    0.20
   7 -12   0    1.70    0.20
   7 -12   0    1.60    0.20
  -7 -12   0    1.40    0.30
  -7  12   0    1.40    0.30
   7  12   0    1.90    0.30
   8 -12   0    2.40    0.30
   8 -12   0    2.60    0.20
  -8 -12   0    2.90    0.30
  -8 -12   0    2.50    0.30
  -8  12   0    2.80    0.30
   8  12   0    2.50    0.30
   9 -12   0    5.00    0.40
   9 -12   0    5.10    0.40
  -9 -12   0    5.80    0.50
  -9  12   0    5.20    0.50
   9  12   0    5.90    0.50
  10 -12   0    2.80    0.30
 -10 -12   0    2.30    0.30
 -10 -12   0    2.80    0.30
  10 -12   0    3.10    0.30
 -10  12   0    2.90    0.40
  10  12   0    2.10    0.30
 -11 -12   0    0.40    0.30
 -11 -12   0   -0.10    0.20
  11 -12   0   -0.30    0.30
  11 -12   0    0.10    0.30
  11  12   0    0.00    0.30
 -11  12   0    0.30    0.30
  12 -12   0    1.50    0.30
 -12 -12   0    1.20    0.30
 -12 -12   0    1.00    0.30
  12 -12   0    1.00    0.30
  12  12   0    1.30    0.30
 -12  12   0    1.00    0.30
 -13 -12   0    1.80    0.40
  13 -12   0    1.60    0.30
 -13 -12   0    1.20    0.40
  13  12   0    1.80    0.40
 -13  12   0    1.40    0.40
 -14 -12   0    3.50    0.40
 -14 -12   0    2.50    0.40
 -14 -12   0    2.10    0.40
 -14 -12   0    3.20    0.40
  14 -12   0    2.10    0.40
 -14  12   0    3.20    0.50
 -15 -12   0    2.50    0.50
 -15 -12   0    2.50    0.40
 -15 -12   0    2.50    0.50
  15 -12   0    3.00    0.40
 -15 -12   0    3.20    0.40
 -15  12   0    2.10    0.50
 -16 -12   0   13.60    0.90
  16 -12   0   13.50    0.90
 -16 -12   0   14.30    0.90
 -16  12   0   13.40    0.90
  17 -12   0    5.90    0.60
 -17 -12   0    5.40    0.60
 -17 -12   0    5.90    0.60
 -17  12   0    5.40    0.70
 -18 -12   0    3.60    0.60
 -18  12   0    2.90    0.60
 -19 -12   0    1.50    0.70
 -19  12   0    2.40    0.70
   0 -13   0    0.00    0.20
   0  13   0    0.10    0.20
  -1 -13   0    0.30    0.20
   1 -13   0    0.10    0.20
   1  13   0    0.30    0.20
  -1  13   0    0.50    0.20
  -2 -13   0    0.20    0.20
   2 -13   0    0.00    0.20
   2  13   0    0.00    0.20
  -2  13   0    0.40    0.20
   3 -13   0    0.50    0.20
  -3 -13   0    0.40    0.20
  -3 -13   0    0.60    0.10
   3  13   0    0.70    0.20
  -3  13   0    0.30    0.20
  -4 -13   0    7.90    0.50
   4 -13   0    7.20    0.50
  -4 -13   0    8.00    0.30
   4  13   0    7.80    0.50
  -4  13   0    7.60    0.50
   5 -13   0    0.20    0.20
  -5 -13   0    0.00    0.10
  -5 -13   0    0.00    0.20
   5 -13   0    0.10    0.20
  -5  13   0   -0.50    0.20
   5  13   0    0.20    0.20
   6 -13   0    0.60    0.20
  -6 -13   0    0.10    0.20
   6 -13   0    0.40    0.20
  -6 -13   0    0.20    0.20
   6  13   0    0.30    0.20
  -6  13   0    0.00    0.20
  -7 -13   0    4.70    0.40
  -7 -13   0    4.80    0.40
   7 -13   0    5.60    0.40
   7 -13   0    4.80    0.40
   7  13   0    5.20    0.40
  -7  13   0    4.90    0.40
  -8 -13   0    5.30    0.40
   8 -13   0    4.10    0.40
  -8 -13   0    4.70    0.50
   8 -13   0    4.60    0.40
   8  13   0    5.00    0.50
  -8  13   0    4.90    0.50
   9 -13   0    0.20    0.20
   9 -13   0    0.40    0.20
  -9 -13   0    0.40    0.30
  -9  13   0    0.20    0.30
   9  13   0    0.70    0.30
  10 -13   0    3.20    0.40
  10 -13   0    3.80    0.50
 -10 -13   0    4.30    0.50
 -10 -13   0    3.10    0.30
  10  13   0    3.50    0.40
 -10  13   0    3.80    0.40
 -11 -13   0    0.20    0.30
  11 -13   0    0.20    0.30
 -11 -13   0    0.60    0.30
  11 -13   0   -0.10    0.30
 -11  13   0    0.30    0.30
  11  13   0    0.40    0.30
 -12 -13   0    0.30    0.40
 -12 -13   0    0.00    0.30
  12 -13   0   -0.30    0.30
  12 -13   0    0.20    0.30
 -12  13   0    0.00    0.30
  12  13   0   -0.10    0.30
 -13 -13   0    1.40    0.40
  13 -13   0    2.00    0.40
 -13 -13   0    1.90    0.40
 -13  13   0    1.90    0.40
  13  13   0    2.70    0.40
 -14 -13   0    1.50    0.40
 -14 -13   0    1.80    0.40
 -14 -13   0    1.50    0.40
 -14 -13   0    1.40    0.40
 -14  13   0    1.60    0.40
 -15 -13   0   -0.30    0.40
 -15 -13   0   -0.10    0.40
 -15 -13   0    0.60    0.40
 -15 -13   0   -0.10    0.40
 -15  13   0    0.00    0.40
 -16 -13   0    1.20    0.50
 -16 -13   0    1.70    0.50
 -16 -13   0    1.20    0.50
 -16  13   0    2.30    0.50
 -17  13   0    0.90    0.50
 -18  13   0   -1.10    0.60
 -19  13   0   -1.10    0.60
   0 -14   0   45.40    1.30
   0  14   0   46.10    1.30
   1 -14   0    0.00    0.20
  -1 -14   0    0.30    0.20
   1  14   0    0.20    0.20
  -1  14   0    0.20    0.20
  -2 -14   0    0.60    0.20
   2 -14   0    0.40    0.20
   2  14   0    0.00    0.20
  -2  14   0    0.20    0.20
   3 -14   0    0.60    0.20
  -3 -14   0    0.60    0.20
  -3  14   0    1.00    0.30
   3  14   0    0.70    0.20
   4 -14   0    1.60    0.30
  -4 -14   0    1.60    0.30
  -4  14   0    1.40    0.30
   4  14   0    1.50    0.30
  -5 -14   0    0.40    0.30
   5 -14   0    0.80    0.30
   5  14   0    0.50    0.20
  -5  14   0    0.60    0.20
   6 -14   0    0.70    0.30
  -6 -14   0    0.80    0.30
  -6  14   0    0.30    0.20
   6  14   0    1.10    0.30
  -7 -14   0    0.10    0.20
   7 -14   0   -0.10    0.20
  -7  14   0    0.10    0.20
   7  14   0   -0.20    0.20
  -8 -14   0   -0.10    0.30
   8 -14   0    0.20    0.30
   8  14   0    0.50    0.30
  -8  14   0    0.10    0.30
  -9 -14   0    0.40    0.30
   9 -14   0    0.60    0.30
   9  14   0    0.50    0.30
  -9  14   0    1.00    0.30
  10 -14   0    3.20    0.40
 -10 -14   0    2.90    0.40
  10  14   0    3.30    0.40
 -10  14   0    3.30    0.40
  11 -14   0    0.10    0.30
 -11 -14   0    0.40    0.30
 -11  14   0    0.30    0.30
  11  14   0    0.20    0.40
 -12 -14   0    0.60    0.40
  12  14   0    0.40    0.40
 -12  14   0   -0.10    0.30
 -13 -14   0    2.30    0.50
  13  14   0    1.60    0.50
 -13  14   0    2.60    0.50
 -14 -14   0    2.10    0.50
 -14  14   0    2.40    0.50
  14  14   0    2.30    0.50
 -15 -14   0    0.20    0.50
 -15 -14   0   -0.40    0.40
 -15 -14   0    0.80    0.50
 -15  14   0   -0.10    0.40
 -16  14   0    3.10    0.60
 -17  14   0    1.40    0.60
 -18  14   0    1.80    0.60
   0 -15   0    0.30    0.20
   0  15   0    0.10    0.20
  -1 -15   0    1.70    0.30
   1 -15   0    1.90    0.30
  -1  15   0    2.30    0.30
   1  15   0    1.80    0.30
  -2 -15   0    0.60    0.20
   2 -15   0    0.80    0.30
   2  15   0    0.60    0.30
  -2  15   0    0.40    0.30
   3 -15   0    9.00    0.60
  -3 -15   0    9.30    0.60
   3  15   0    8.80    0.50
  -3  15   0    9.00    0.60
   4 -15   0    0.80    0.30
  -4 -15   0    0.70    0.30
  -4  15   0    0.90    0.30
   4  15   0    0.90    0.30
  -5 -15   0    4.00    0.50
   5 -15   0    3.70    0.50
  -5  15   0    3.60    0.40
   5  15   0    3.80    0.50
   6 -15   0    1.40    0.30
  -6 -15   0    0.60    0.30
  -6  15   0    0.70    0.30
   6  15   0    1.10    0.30
  -7 -15   0   -0.30    0.30
   7 -15   0   -0.10    0.30
   7  15   0    0.40    0.30
  -7  15   0    0.10    0.30
  -8 -15   0    4.30    0.50
   8 -15   0    5.00    0.50
  -8  15   0    4.30    0.50
   8  15   0    4.40    0.50
  -9 -15   0    6.20    0.60
   9 -15   0    6.30    0.60
  -9  15   0    6.70    0.60
   9  15   0    6.50    0.60
  10 -15   0    1.80    0.40
 -10 -15   0    1.10    0.40
 -10  15   0    1.80    0.40
  10  15   0    1.20    0.40
 -11 -15   0   -0.30    0.40
  11 -15   0   -0.90    0.30
 -11  15   0   -0.10    0.40
  11  15   0   -0.20    0.40
 -12 -15   0   -0.30    0.40
  12  15   0   -0.60    0.40
 -12  15   0    0.40    0.40
 -13 -15   0    1.30    0.50
 -13  15   0    1.90    0.50
  13  15   0    1.60    0.50
 -14 -15   0    3.70    0.60
 -14  15   0    4.80    0.60
  14  15   0    3.40    0.60
 -15 -15   0    3.80    0.60
 -15 -15   0    5.10    0.60
 -15 -15   0    4.70    0.70
 -15  15   0    3.90    0.60
 -16  15   0    2.30    0.60
 -17  15   0   -0.30    0.60
   0 -16   0    5.80    0.50
   0  16   0    5.50    0.50
  -1 -16   0    3.70    0.40
   1 -16   0    4.10    0.50
  -1  16   0    4.40    0.50
   1  16   0    2.90    0.40
  -2 -16   0    1.30    0.30
   2 -16   0    1.60    0.30
   2  16   0    1.20    0.30
  -2  16   0    1.30    0.30
  -3 -16   0    1.30    0.30
   3 -16   0    0.80    0.30
   3  16   0    1.20    0.30
  -3  16   0    1.10    0.30
   4 -16   0    3.80    0.40
  -4 -16   0    4.20    0.50
  -4  16   0    5.00    0.50
   4  16   0    4.60    0.50
   5 -16   0    1.50    0.30
  -5 -16   0    1.60    0.30
   5  16   0    1.20    0.30
  -5  16   0    1.50    0.30
   6 -16   0    0.20    0.30
  -6 -16   0   -0.10    0.30
  -6  16   0   -0.20    0.30
   6  16   0    0.00    0.30
   7 -16   0    1.60    0.40
  -7 -16   0    1.10    0.40
   7  16   0    1.10    0.40
  -7  16   0    0.70    0.30
  -8 -16   0    0.70    0.30
   8 -16   0    0.40    0.30
  -8  16   0    0.60    0.30
   8  16   0    0.60    0.30
  -9 -16   0    0.50    0.40
   9 -16   0    0.10    0.30
   9  16   0    0.70    0.40
  -9  16   0    0.30    0.40
  10 -16   0    3.00    0.40
 -10 -16   0    2.40    0.50
  10  16   0    3.20    0.50
 -10  16   0    2.50    0.40
  11 -16   0   -0.30    0.40
 -11 -16   0    0.60    0.40
  11  16   0    0.50    0.50
 -11  16   0    1.00    0.40
 -12 -16   0    8.20    0.80
  12  16   0    6.50    0.60
 -12  16   0    5.80    0.60
 -13 -16   0    3.10    0.60
 -13  16   0    3.30    0.50
  13  16   0    2.50    0.60
 -14 -16   0    4.80    0.70
  14  16   0    4.40    0.70
 -14  16   0    4.20    0.60
 -15  16   0    3.90    0.70
 -16  16   0    0.10    0.60
   0 -17   0   -0.10    0.30
   0  17   0    0.10    0.30
   1 -17   0    0.20    0.30
  -1 -17   0    0.00    0.30
  -1  17   0    0.20    0.30
   1  17   0   -0.30    0.30
   2 -17   0    3.10    0.40
  -2 -17   0    3.30    0.40
   2  17   0    3.00    0.40
  -2  17   0    3.20    0.40
  -3 -17   0    8.40    0.60
   3 -17   0    8.30    0.60
   3  17   0    8.40    0.60
  -3  17   0    8.10    0.70
  -4 -17   0    0.40    0.30
   4 -17   0    1.00    0.40
   4  17   0    1.50    0.40
  -4  17   0    1.10    0.40
  -5 -17   0    1.40    0.40
   5 -17   0    1.50    0.40
  -5  17   0    1.50    0.40
   5  17   0    1.40    0.40
   6 -17   0    0.10    0.30
  -6 -17   0    0.10    0.30
  -6  17   0    1.10    0.40
   6  17   0    0.10    0.40
   7 -17   0    0.70    0.40
  -7 -17   0    0.60    0.40
  -7  17   0    0.70    0.40
   7  17   0    0.60    0.40
  -8 -17   0    1.30    0.40
   8 -17   0    0.20    0.40
  -8  17   0    1.00    0.40
   8  17   0    1.10    0.40
  -9 -17   0   -0.30    0.40
   9 -17   0    0.70    0.40
  -9  17   0   -0.30    0.40
   9  17   0    0.90    0.40
  10 -17   0    3.80    0.50
 -10 -17   0    3.40    0.50
  10  17   0    3.40    0.60
 -10  17   0    2.70    0.50
 -11 -17   0    2.50    0.50
  11  17   0    2.50    0.60
 -11  17   0    1.40    0.50
 -12 -17   0    0.20    0.50
  12  17   0    0.20    0.60
 -12  17   0   -0.40    0.40
 -13 -17   0    0.00    0.50
 -13  17   0   -0.60    0.50
  13  17   0    0.00    0.60
 -14 -17   0    2.60    0.70
 -14  17   0    1.80    0.60
 -15  17   0   -0.60    0.60
   0 -18   0   -0.10    0.30
   0  18   0    0.30    0.40
  -1 -18   0    0.10    0.30
   1 -18   0   -0.10    0.40
   1  18   0    0.10    0.30
  -1  18   0   -0.20    0.40
   2 -18   0   13.10    0.80
  -2 -18   0   11.40    0.80
  -2  18   0   13.20    0.80
   2  18   0   12.60    0.80
  -3 -18   0   15.60    0.90
   3 -18   0   14.00    0.80
   3  18   0   14.80    0.80
  -3  18   0   16.00    0.90
  -4 -18   0   26.70    1.10
   4 -18   0   25.70    1.10
   4  18   0   26.40    1.10
  -4  18   0   26.70    1.10
  -5 -18   0    2.20    0.40
   5 -18   0    3.10    0.50
  -5  18   0    2.90    0.50
   5  18   0    2.80    0.50
   6 -18   0   -0.30    0.40
  -6 -18   0    0.70    0.40
  -6  18   0    0.20    0.40
   6  18   0   -0.10    0.40
   7 -18   0    0.40    0.40
  -7 -18   0    1.00    0.40
   7  18   0    1.10    0.40
  -7  18   0    1.00    0.40
  -8 -18   0    2.40    0.50
   8 -18   0    1.90    0.50
   8  18   0    2.50    0.50
  -8  18   0    1.80    0.40
  -9 -18   0    2.20    0.50
   9 -18   0    1.50    0.50
   9  18   0    2.60    0.50
  -9  18   0    1.00    0.40
  10 -18   0    1.90    0.50
 -10 -18   0    0.10    0.50
 -10  18   0    0.10    0.40
  10  18   0    0.70    0.60
 -11 -18   0    0.50    0.50
  11  18   0    0.30    0.60
 -11  18   0   -0.30    0.50
 -12 -18   0    0.20    0.60
 -12  18   0   -1.10    0.50
  12  18   0   -1.10    0.60
 -13 -18   0    0.90    0.70
 -13  18   0    0.80    0.50
 -14 -18   0    1.20    0.70
 -14  18   0   -0.30    0.60
   0 -19   0   -0.50    0.40
   0  19   0    0.10    0.40
  -1 -19   0    7.10    0.70
   1 -19   0    7.70    0.70
  -1  19   0    7.70    0.80
   1  19   0    7.30    0.70
  -2 -19   0    0.20    0.40
   2 -19   0   -0.20    0.40
   2  19   0    0.40    0.40
  -2  19   0    0.10    0.40
   3 -19   0    4.00    0.50
  -3 -19   0    4.40    0.60
  -3  19   0    4.90    0.60
   3  19   0    5.20    0.60
  -4 -19   0   -0.40    0.40
   4 -19   0   -0.20    0.40
  -4  19   0    0.30    0.40
   4  19   0    0.40    0.40
  -5 -19   0    5.00    0.60
   5 -19   0    5.70    0.60
  -5  19   0    4.50    0.60
   5  19   0    5.60    0.60
  -6 -19   0    2.40    0.50
   6 -19   0    1.90    0.50
  -6  19   0    2.50    0.50
   6  19   0    2.10    0.50
  -7 -19   0    2.80    0.50
   7 -19   0    2.80    0.60
   7  19   0    3.10    0.60
  -7  19   0    2.90    0.60
  -8 -19   0    5.00    0.60
   8 -19   0    5.40    0.60
   8  19   0    6.00    0.60
  -8  19   0    6.80    0.90
  -9 -19   0   14.80    1.00
   9 -19   0   13.30    1.00
  -9  19   0   16.20    1.00
   9  19   0   17.60    1.10
 -10 -19   0   -0.10    0.50
  10  19   0    0.60    0.60
 -10  19   0    0.20    0.50
 -11 -19   0   -0.40    0.60
  11  19   0   -0.80    0.70
 -11  19   0   -0.80    0.50
 -12 -19   0    0.20    0.60
 -12  19   0   -0.20    0.50
 -13 -19   0    1.20    0.70
 -13  19   0    0.40    0.60
   0 -20   0    0.40    0.40
   0  20   0   -0.20    0.40
   1 -20   0    0.40    0.50
  -1 -20   0   -0.70    0.40
   1  20   0   -0.50    0.40
  -1  20   0   -0.30    0.50
   2 -20   0   13.80    0.90
  -2 -20   0   15.90    1.00
   2  20   0   15.70    1.00
  -2  20   0   16.00    1.00
  -3 -20   0    2.00    0.50
   3 -20   0    0.90    0.50
   3  20   0    2.00    0.50
  -3  20   0    1.30    0.50
   4 -20   0    0.60    0.50
  -4 -20   0    0.50    0.50
   4  20   0   -0.30    0.50
  -4  20   0    1.60    0.50
  -5 -20   0   14.90    1.00
   5 -20   0   12.50    1.00
   5  20   0   13.00    1.00
  -5  20   0   14.30    1.00
  -6 -20   0    4.10    0.60
   6 -20   0    3.80    0.60
   6  20   0    3.00    0.60
  -6  20   0    3.20    0.60
   7 -20   0    7.00    0.70
  -7 -20   0    6.70    0.70
   7  20   0    6.70    0.70
  -7  20   0    7.10    0.70
  -8 -20   0   12.50    1.10
   8 -20   0   11.00    1.00
   8  20   0   11.70    1.10
  -8  20   0   11.20    1.00
   9 -20   0    5.40    0.70
  -9 -20   0    5.60    0.70
  -9  20   0    5.40    0.70
   9  20   0    6.60    0.80
 -10 -20   0    1.00    0.60
  10  20   0    0.50    0.70
 -10  20   0    1.90    0.60
 -11 -20   0    2.20    0.70
 -11  20   0    2.80    0.70
 -12 -20   0    2.00    0.80
   0 -21   0   -0.60    0.50
   0  21   0   -0.20    0.50
   1 -21   0    9.20    0.90
  -1 -21   0    9.50    0.90
   1  21   0    8.80    0.90
  -1  21   0    7.90    0.90
   2 -21   0    0.00    0.50
  -2 -21   0   -0.50    0.50
  -2  21   0    0.00    0.50
   2  21   0    0.60    0.60
  -3 -21   0    0.00    0.50
   3 -21   0    0.80    0.50
  -3  21   0    1.20    0.50
   3  21   0    0.90    0.60
   4 -21   0    0.70    0.50
  -4 -21   0    1.00    0.60
   4  21   0    0.40    0.60
  -4  21   0    1.20    0.60
  -5 -21   0   -0.20    0.50
   5 -21   0    0.80    0.50
  -5  21   0    0.40    0.60
   5  21   0   -0.20    0.60
  -6 -21   0    2.40    0.60
   6 -21   0    2.00    0.60
   6  21   0    2.80    0.60
  -6  21   0    2.20    0.60
  -7 -21   0    6.00    0.70
   7 -21   0    5.10    0.70
   7  21   0    5.10    0.70
  -7  21   0    7.30    0.80
  -8 -21   0    4.10    0.70
   8 -21   0    3.80    0.70
  -8  21   0    3.20    0.70
   8  21   0    3.50    0.80
  -9 -21   0    1.40    0.70
  -9  21   0    0.80    0.70
 -10 -21   0    0.40    0.80
   0 -22   0    2.60    0.60
   0  22   0    3.40    0.70
   1 -22   0    2.00    0.60
  -1 -22   0    1.60    0.60
   1  22   0    2.70    0.70
  -1  22   0    2.30    0.60
   2 -22   0    0.30    0.60
  -2 -22   0   -0.10    0.60
  -2  22   0   -0.30    0.50
   2  22   0    1.30    0.60
  -3 -22   0    5.40    0.70
   3 -22   0    4.10    0.70
  -3  22   0    3.30    0.70
   3  22   0    3.90    0.70
   4 -22   0    0.70    0.60
  -4 -22   0    1.50    0.60
  -4  22   0    2.60    0.70
   4  22   0    1.30    0.70
  -5 -22   0    2.00    0.70
   5 -22   0    2.20    0.70
   5  22   0    0.20    0.70
  -5  22   0    2.00    0.70
   6 -22   0   -0.60    0.60
  -6 -22   0   -0.40    0.60
   6  22   0   -1.00    0.70
  -6  22   0    0.30    0.70
   7 -22   0    0.60    0.70
  -7 -22   0   -0.80    0.70
   7  22   0    0.80    0.70
  -7  22   0    0.20    0.70
   8 -22   0    1.70    0.80
   0 -23   0    0.80    0.60
   0  23   0   -1.70    0.70
  -1 -23   0    1.60    0.70
   1 -23   0    4.00    0.70
   1  23   0    2.30    0.70
  -1  23   0    2.50    0.70
  -2 -23   0    0.50    0.70
   2 -23   0    0.60    0.70
  -2  23   0    1.40    0.70
   2  23   0    0.40    0.70
   3 -23   0    0.70    0.70
  -3 -23   0   -0.20    0.70
   3  23   0    0.80    0.80
  -3  23   0    1.40    0.70
   4 -23   0    1.20    0.70
  -4  23   0    1.90    0.80
   4  23   0    2.40    0.80
   5  23   0    1.40    0.80
  23   0  -1   -0.10    0.60
 -23   0   1   -1.00    0.60
  22   0  -1    0.00    0.50
 -22   0   1   -0.40    0.60
  21   0  -1    0.10    0.40
 -21   0   1    0.50    0.50
  20   0  -1    0.20    0.40
 -20   0   1    0.40    0.40
 -19   0   1    0.20    0.40
  19   0  -1   -0.40    0.40
  18   0  -1    0.10    0.30
 -18   0   1    0.00    0.30
 -17   0   1    0.10    0.30
  17   0  -1   -0.10    0.30
 -16   0   1   -0.40    0.20
  16   0  -1    0.00    0.20
  15   0  -1    0.00    0.20
 -15   0   1    0.30    0.20
  14   0  -1    0.00    0.20
 -14   0   1   -0.10    0.20
  14   0  -1    0.00    0.20
  13   0  -1   -0.20    0.20
 -13   0   1   -0.20    0.20
  13   0  -1    0.20    0.10
  12   0  -1    0.30    0.10
 -12   0   1    0.10    0.20
  12   0  -1    0.00    0.10
  11   0  -1   -0.10    0.10
 -11   0   1    0.20    0.10
  11   0  -1    0.20    0.10
 -10   0   1    0.00    0.10
  10   0  -1    0.20    0.10
  10   0  -1   -0.10    0.10
   9   0  -1   -0.10    0.10
   9   0  -1    0.00    0.10
  -9   0   1    0.10    0.10
  -8   0   1    0.00    0.10
   8   0  -1    0.10    0.10
   8   0  -1    0.00    0.10
   7   0  -1    0.00    0.10
   7   0  -1    0.00    0.10
  -7   0   1   -0.10    0.10
  -6   0   1    0.10    0.10
   6   0  -1    0.00    0.10
   6   0  -1    0.10    0.10
  -5   0   1    0.00    0.10
  -5   0   1    0.00    0.10
   5   0  -1    0.20    0.10
   5   0  -1    0.00    0.10
   4   0  -1   -0.10    0.10
  -4   0   1    0.00    0.10
   4   0  -1    0.00    0.10
   4   0  -1    0.10    0.10
  -4   0   1    0.00    0.10
   4   0  -1    0.00    0.10
   3   0  -1    0.00    0.10
  -3   0   1    0.00    0.10
   3   0  -1    0.00    0.10
   3   0  -1    0.10    0.10
  -3   0   1    0.00    0.10
  -3   0   1   -0.10    0.10
   2   0  -1   -0.20    0.10
  -2   0  -1    0.00    0.10
  -2   0  -1   -0.10    0.10
  -2   0  -1    0.00    0.10
   2   0   1    0.00    0.10
  -2   0  -1    0.10    0.10
  -3   0  -1    0.20    0.10
   3   0   1    0.00    0.10
   4   0   1    0.10    0.10
   4   0   1    0.00    0.10
  -4   0  -1   -0.10    0.10
   5   0   1    0.10    0.10
   5   0   1    0.00    0.10
  -5   0  -1    0.00    0.10
  -5   0  -1   -0.10    0.10
   6   0   1    0.00    0.10
  -6   0  -1   -0.10    0.10
   6   0   1   -0.10    0.10
  -6   0  -1   -0.10    0.10
  -7   0  -1    0.10    0.10
   7   0   1    0.00    0.10
   7   0   1    0.10    0.10
  -7   0  -1   -0.10    0.10
   8   0   1    0.00    0.10
  -8   0  -1    0.00    0.10
  -8   0  -1   -0.10    0.10
   8   0   1    0.00    0.10
   9   0   1    0.10    0.10
  -9   0  -1    0.00    0.10
  -9   0  -1    0.10    0.10
   9   0   1    0.00    0.10
  10   0   1    0.00    0.10
  10   0   1    0.10    0.10
 -10   0  -1    0.00    0.10
  11   0   1    0.00    0.10
 -12   0  -1    0.00    0.20
  12   0   1    0.30    0.20
 -13   0  -1    0.00    0.20
  13   0   1   -0.30    0.20
 -14   0  -1   -0.20    0.20
  14   0   1    0.10    0.20
 -15   0  -1    0.40    0.30
  15   0   1   -0.10    0.20
 -16   0  -1    0.50    0.30
  16   0   1   -0.10    0.30
 -17   0  -1    0.00    0.30
  17   0   1    0.00    0.30
  18   0   1    0.10    0.30
 -18   0  -1    0.30    0.40
  19   0   1   -0.60    0.40
 -19   0  -1    0.20    0.40
  20   0   1    0.50    0.40
 -20   0  -1    0.50    0.50
 -21   0  -1   -0.20    0.50
  21   0   1   -0.20    0.50
  22   0   1    0.40    0.60
 -22   0  -1   -0.10    0.60
 -23   0  -1   -0.70    0.70
  23  -1  -1   10.80    1.10
 -23  -1   1    9.50    1.00
  23   1  -1   10.60    1.10
 -23   1   1   11.30    1.00
  22  -1  -1   -0.30    0.50
 -22  -1   1    0.00    0.50
 -22   1   1   -0.70    0.50
  22   1  -1    0.40    0.50
  21  -1  -1    1.10    0.50
 -21  -1   1   -0.50    0.50
  21   1  -1    0.30    0.50
 -21   1   1   -0.20    0.50
  20  -1  -1    0.30    0.40
 -20  -1   1    0.60    0.40
 -20   1   1   -0.40    0.40
  20   1  -1    0.00    0.40
 -19  -1   1    0.20    0.40
  19  -1  -1    0.00    0.30
 -19   1   1    0.00    0.30
  19   1  -1    0.00    0.30
  18  -1  -1    1.00    0.30
 -18  -1   1    0.80    0.30
  18   1  -1    1.00    0.30
 -18   1   1    0.10    0.30
 -17  -1   1    2.40    0.40
  17  -1  -1    2.10    0.30
 -17   1   1    2.60    0.40
  17   1  -1    2.40    0.40
 -16  -1   1    0.30    0.30
  16  -1  -1    0.60    0.30
  16   1  -1    0.40    0.30
 -16   1   1    0.60    0.30
  15  -1  -1    4.20    0.40
 -15  -1   1    4.30    0.40
  15   1  -1    4.70    0.40
 -15   1   1    4.40    0.40
  14  -1  -1    2.60    0.30
  14  -1  -1    3.20    0.30
 -14  -1   1    2.60    0.30
 -14   1   1    2.50    0.30
  14   1  -1    2.50    0.30
  14   1  -1    2.90    0.30
  13  -1  -1    9.80    0.50
  13  -1  -1    9.50    0.40
 -13  -1   1    9.40    0.50
  13   1  -1    9.60    0.40
  13   1  -1    8.50    0.50
 -13   1   1    9.30    0.50
  12  -1  -1    0.50    0.20
 -12  -1   1    0.60    0.20
  12  -1  -1    0.20    0.10
  12   1  -1    0.30    0.20
 -12   1   1    0.60    0.20
  12   1  -1    0.60    0.10
 -11  -1   1    2.70    0.30
  11  -1  -1    3.60    0.30
  11  -1  -1    3.30    0.20
  11   1  -1    3.30    0.30
 -11   1   1    2.70    0.30
  11   1  -1    3.10    0.20
  10  -1  -1    0.20    0.10
  10  -1  -1    0.10    0.10
 -10  -1   1   -0.10    0.10
  10   1  -1   -0.10    0.10
  10   1  -1    0.20    0.10
 -10   1   1    0.00    0.10
   9  -1  -1   18.40    0.50
   9  -1  -1   18.60    0.50
  -9  -1   1   17.80    0.50
  -9   1   1   18.50    0.50
   9   1  -1   18.00    0.50
   9   1  -1   18.20    0.50
   8  -1  -1   13.60    0.40
  -8  -1   1   13.40    0.40
   8  -1  -1   13.10    0.40
  -8   1   1   13.60    0.40
   8   1  -1   13.40    0.40
   8   1  -1   13.40    0.40
   7  -1  -1    0.60    0.10
   7  -1  -1    0.70    0.10
  -7  -1   1    0.40    0.10
   7   1  -1    0.60    0.10
  -7   1   1    0.70    0.10
   7   1  -1    0.60    0.10
   6  -1  -1  264.47    5.50
  -6  -1   1  262.17    5.50
   6  -1  -1  258.07    5.40
  -6   1   1  264.07    5.50
   6   1  -1  262.47    5.50
   6   1  -1  263.27    5.40
  -5  -1   1  153.48    3.20
   5  -1  -1  151.08    3.20
   5  -1  -1  148.99    3.20
  -5   1   1  155.08    3.20
  -5   1   1  150.28    3.20
   5   1  -1  156.88    3.20
   5   1  -1  152.78    3.20
   4  -1  -1    0.40    0.10
  -4  -1   1    0.40    0.10
  -4  -1   1    0.30    0.10
  -4  -1   1    0.60    0.10
   4  -1  -1    0.40    0.10
  -4  -1   1    0.40    0.10
   4   1  -1    0.50    0.10
   4   1  -1    0.50    0.10
  -4   1   1    0.40    0.10
  -4   1   1    0.30    0.10
  -3  -1   1  106.39    2.10
  -3  -1   1  104.09    2.10
   3  -1  -1  103.69    2.10
   3  -1  -1   96.39    2.10
   3  -1  -1   84.99    2.10
  -3  -1   1  101.69    2.10
  -3  -1   1  102.79    2.10
  -3  -1   1   94.59    2.10
   3   1  -1  107.99    2.10
   3   1  -1  101.39    2.10
   3   1  -1  103.19    2.10
  -3   1   1   99.19    2.10
  -3   1   1   96.59    2.10
  -3   1   1  101.39    2.10
   2  -1  -1    4.00    0.10
   2  -1  -1    4.20    0.10
   2   1  -1    3.80    0.10
   2   1  -1    3.90    0.10
  -2   1   1    4.10    0.10
   1  -1   1   25.20    0.50
  -1   1  -1   26.70    0.60
   1   1   1   25.40    0.60
   1   1   1   26.10    0.60
   2  -1   1  174.98    3.60
   2  -1   1  167.28    3.60
  -2  -1  -1  166.38    3.60
  -2  -1  -1  183.18    3.60
   2   1   1  179.68    3.60
   2   1   1  177.48    3.60
  -2   1  -1  173.78    3.60
  -2   1  -1  178.48    3.60
   2   1   1  167.78    3.60
  -3  -1  -1    3.40    0.10
   3  -1   1    3.50    0.10
   3   1   1    3.50    0.10
   3   1   1    3.40    0.10
  -3   1  -1    3.50    0.10
  -4  -1  -1    1.50    0.10
  -4  -1  -1    1.80    0.10
  -4  -1  -1    1.80    0.10
  -4   1  -1    1.70    0.10
   4   1   1    1.60    0.10
   4   1   1    1.90    0.10
   5  -1   1    3.50    0.20
  -5  -1  -1    3.50    0.10
  -5  -1  -1    3.60    0.20
  -5  -1  -1    3.20    0.20
   5   1   1    3.70    0.10
   5   1   1    3.50    0.20
  -5   1  -1    3.30    0.20
  -6  -1  -1   33.40    0.80
   6  -1   1   34.00    0.80
  -6  -1  -1   35.00    0.80
  -6  -1  -1   33.60    0.80
  -6   1  -1   34.20    0.80
   6   1   1   34.70    0.80
   6   1   1   34.70    0.80
  -7  -1  -1    6.10    0.20
  -7  -1  -1    5.90    0.30
   7  -1   1    6.30    0.30
   7   1   1    6.10    0.20
   7   1   1    5.90    0.30
  -7   1  -1    5.90    0.30
  -8  -1  -1    0.00    0.10
   8  -1   1    0.10    0.10
  -8  -1  -1    0.00    0.10
  -8   1  -1    0.20    0.10
   8   1   1    0.00    0.10
   8   1   1    0.10    0.10
  -9  -1  -1    6.00    0.30
   9  -1   1    6.20    0.30
   9   1   1    5.60    0.30
  -9   1  -1    5.90    0.30
   9   1   1    6.20    0.20
 -10  -1  -1   13.90    0.50
  10  -1   1   14.00    0.50
  10   1   1   13.80    0.40
  10   1   1   13.10    0.50
 -10   1  -1   14.10    0.50
  11  -1   1   26.80    0.80
 -11  -1  -1   26.80    0.80
  11   1   1   28.10    0.70
  11   1   1   28.10    0.80
 -12  -1  -1   18.40    0.60
  12  -1   1   18.70    0.60
 -12   1  -1   18.30    0.70
  12   1   1   18.70    0.50
  12   1   1   18.20    0.70
 -13  -1  -1    2.90    0.30
  13  -1   1    3.10    0.40
 -13   1  -1    2.50    0.30
  13   1   1    2.30    0.30
 -14  -1  -1   12.00    0.60
  14  -1   1   12.50    0.60
 -14   1  -1   12.10    0.60
  14   1   1   12.60    0.60
  15  -1   1    0.30    0.30
 -15  -1  -1    0.60    0.30
  15   1   1    0.20    0.20
 -15   1  -1    0.50    0.30
  16  -1   1    1.80    0.30
 -16  -1  -1    1.40    0.30
  16   1   1    1.40    0.30
 -16   1  -1    1.40    0.30
 -17  -1  -1    0.90    0.30
  17  -1   1    0.80    0.30
  17   1   1    0.40    0.30
 -17   1  -1    0.80    0.30
 -18  -1  -1    2.20    0.40
  18  -1   1    2.00    0.40
  18   1   1    1.80    0.40
 -18   1  -1    1.90    0.40
 -19  -1  -1    6.70    0.70
  19  -1   1    8.70    0.70
 -19   1  -1    6.30    0.70
  19   1   1    8.60    0.80
 -20  -1  -1    3.00    0.50
  20  -1   1    2.30    0.50
 -20   1  -1    2.20    0.50
  20   1   1    2.50    0.50
  21  -1   1    0.90    0.50
 -21  -1  -1    0.80    0.50
 -21   1  -1    0.00    0.50
  21   1   1    0.10    0.50
 -22  -1  -1   -0.40    0.60
  22  -1   1    0.20    0.60
 -22   1  -1   -0.30    0.60
  22   1   1    0.00    0.60
 -23  -1  -1    0.20    0.70
 -23   1  -1   -0.70    0.70
  23  -2  -1    0.00    0.60
 -23   2   1    0.50    0.70
  23   2  -1   -0.30    0.60
 -22  -2   1   -0.80    0.60
  22  -2  -1    1.10    0.50
  22   2  -1   -0.80    0.50
 -22   2   1    0.60    0.50
  21  -2  -1    1.70    0.50
 -21  -2   1    2.20    0.50
 -21   2   1    1.60    0.50
  21   2  -1    1.70    0.50
  20  -2  -1    3.30    0.50
 -20  -2   1    3.60    0.50
  20   2  -1    3.10    0.50
 -20   2   1    2.40    0.50
 -19  -2   1    0.10    0.40
  19  -2  -1    0.40    0.40
  19   2  -1    0.50    0.40
 -19   2   1    0.00    0.30
 -18  -2   1    1.80    0.40
  18  -2  -1    0.80    0.30
 -18   2   1    1.20    0.30
  18   2  -1    1.40    0.40
  17  -2  -1    4.10    0.40
 -17  -2   1    3.40    0.40
 -17   2   1    3.60    0.40
  17   2  -1    4.20    0.50
 -16  -2   1    2.50    0.30
  16  -2  -1    1.80    0.30
  16   2  -1    2.20    0.30
 -16   2   1    2.00    0.30
 -15  -2   1    7.10    0.50
  15  -2  -1    8.60    0.50
  15   2  -1    7.40    0.50
  15   2  -1    9.00    0.40
 -15   2   1    7.30    0.50
 -14  -2   1    2.70    0.30
  14  -2  -1    2.60    0.30
  14  -2  -1    2.30    0.30
  14   2  -1    3.30    0.40
  14   2  -1    2.50    0.30
 -14   2   1    3.00    0.40
  13  -2  -1    5.40    0.40
  13  -2  -1    5.60    0.30
  13   2  -1    6.10    0.30
 -13   2   1    5.40    0.40
  13   2  -1    6.00    0.40
  12  -2  -1  273.67    5.60
 -12  -2   1  264.47    5.80
  12  -2  -1  269.97    5.70
  12   2  -1  272.07    5.70
  12   2  -1  269.27    5.70
  11  -2  -1   12.40    0.40
  11  -2  -1   13.40    0.50
 -11  -2   1   12.40    0.50
 -11   2   1   11.80    0.50
  11   2  -1   12.90    0.40
  10  -2  -1    0.10    0.10
  10  -2  -1    0.60    0.10
 -10  -2   1    0.40    0.10
 -10   2   1    0.20    0.10
  10   2  -1    0.50    0.10
  10   2  -1    0.40    0.10
  -9  -2   1    2.20    0.20
   9  -2  -1    2.00    0.20
   9  -2  -1    2.10    0.20
  -9   2   1    2.00    0.20
   9   2  -1    2.40    0.20
   9   2  -1    2.20    0.20
   8  -2  -1   56.39    1.20
  -8  -2   1   55.89    1.30
   8  -2  -1   54.79    1.30
  -8   2   1   55.69    1.30
   8   2  -1   55.89    1.30
   8   2  -1   57.09    1.30
   7  -2  -1    2.70    0.20
   7  -2  -1    2.80    0.10
  -7  -2   1    2.60    0.20
  -7  -2   1    2.70    0.20
   7   2  -1    2.70    0.20
  -7   2   1    2.60    0.20
   7   2  -1    2.60    0.20
   6  -2  -1   43.60    1.00
   6  -2  -1   44.60    1.00
  -6  -2   1   43.80    1.00
  -6  -2   1   44.50    1.00
   6   2  -1   44.30    1.00
  -6   2   1   43.70    1.00
   6   2  -1   44.40    1.00
   5  -2  -1    2.10    0.10
   5  -2  -1    2.30    0.10
  -5   2   1    2.20    0.10
   5   2  -1    2.30    0.10
   5   2  -1    2.30    0.10
   5   2  -1    2.30    0.10
   4  -2  -1   19.80    0.50
   4  -2  -1   20.40    0.50
  -4  -2   1   20.00    0.50
  -4   2   1   19.00    0.50
   4   2  -1   20.30    0.50
   4   2  -1   20.10    0.50
  -4   2   1   19.70    0.50
   4   2  -1   19.90    0.50
   3  -2  -1  332.27    7.40
  -3  -2   1  380.16    7.40
  -3  -2   1  372.06    7.40
   3  -2  -1  309.37    7.30
   3   2  -1  364.86    7.30
   3   2  -1  369.16    7.40
  -3   2   1  365.56    7.50
   3   2  -1  376.16    7.40
  -3   2   1  359.56    7.40
  -3   2   1  359.96    7.30
   2  -2  -1   52.79    1.00
   2  -2  -1   52.59    1.10
  -2  -2   1   51.29    1.10
  -2   2   1   52.59    1.00
  -2   2   1   43.40    1.10
   2   2  -1   44.60    1.10
   2   2  -1   51.89    1.10
   2   2  -1   51.79    1.10
  -1  -2   1   35.30    0.80
   1  -2  -1   36.90    0.80
   1  -2  -1   37.20    0.70
   1  -2  -1   36.10    0.80
  -1  -2   1   36.40    0.80
  -1   2   1   34.90    0.80
   1   2  -1   36.70    0.80
   1   2  -1   37.20    0.80
   1   2  -1   36.30    0.80
   0  -2  -1    0.00    0.10
   0  -2   1    0.00    0.10
   0  -2  -1    0.10    0.10
   0  -2   1    0.00    0.10
   0  -2   1    0.10    0.10
   0   2  -1    0.10    0.10
   0   2   1    0.00    0.10
   0   2  -1    0.00    0.10
   0   2  -1    0.00    0.10
   0   2   1    0.00    0.10
   1  -2   1  434.36    8.50
  -1  -2  -1  399.16    8.50
  -1  -2  -1  410.96    8.50
  -1  -2  -1  422.66    8.50
  -1  -2  -1  412.66    8.40
   1  -2   1  428.06    8.40
  -1   2  -1  401.46    8.40
   1   2   1  378.46    8.60
   1   2   1  410.16    8.40
  -1   2  -1  416.96    8.60
  -1   2  -1  424.26    8.60
  -2  -2  -1   59.49    1.30
   2  -2   1   61.99    1.30
   2  -2   1   61.79    1.30
   2  -2   1   61.89    1.30
  -2  -2  -1   58.69    1.30
  -2   2  -1   61.89    1.30
   2   2   1   60.29    1.30
  -2   2  -1   57.69    1.30
   2   2   1   60.89    1.30
   2   2   1   61.59    1.30
   3  -2   1   13.60    0.30
   3  -2   1   13.00    0.30
   3  -2   1   13.30    0.30
  -3  -2  -1   12.50    0.30
   3   2   1   13.00    0.30
   3   2   1   12.50    0.30
  -3   2  -1   12.90    0.30
   3   2   1   13.00    0.30
  -4  -2  -1   43.30    1.00
   4  -2   1   45.90    1.00
   4  -2   1   44.60    1.00
   4   2   1   44.60    1.00
  -4   2  -1   45.90    1.00
   4   2   1   43.70    1.00
   4   2   1   44.90    1.00
   5  -2   1   43.90    0.90
   5  -2   1   43.90    1.00
  -5   2  -1   44.40    1.00
  -5   2  -1   42.70    0.90
   5   2   1   43.90    1.00
   5   2   1   43.00    1.00
   5   2   1   43.10    1.00
  -6  -2  -1  155.28    3.30
   6  -2   1  153.58    3.20
  -6  -2  -1  153.98    3.30
   6  -2   1  151.78    3.20
   6   2   1  156.68    3.20
  -6   2  -1  151.98    3.20
   6   2   1  152.28    3.20
  -6   2  -1  155.68    3.30
   7  -2   1  146.49    3.00
   7  -2   1  147.59    3.10
  -7  -2  -1  147.29    3.20
  -7  -2  -1  145.49    3.10
  -7   2  -1  142.59    3.00
   7   2   1  148.89    3.10
  -7   2  -1  145.99    3.20
   7   2   1  146.39    3.10
  -8  -2  -1   12.60    0.40
   8  -2   1   12.50    0.40
   8  -2   1   12.90    0.30
  -8  -2  -1   12.70    0.40
   8   2   1   12.80    0.40
  -8   2  -1   12.70    0.40
   8   2   1   12.60    0.40
  -9  -2  -1   10.80    0.40
   9  -2   1   10.60    0.40
   9   2   1   11.00    0.30
   9   2   1    9.60    0.40
  -9   2  -1   10.40    0.40
  10  -2   1    0.10    0.10
 -10  -2  -1    0.00    0.10
  10   2   1   -0.10    0.10
  10   2   1    0.30    0.10
 -10   2  -1   -0.20    0.10
  11  -2   1   16.60    0.60
  11   2   1   17.00    0.60
  11   2   1   17.30    0.50
 -11   2  -1   15.40    0.60
  12  -2   1   12.70    0.50
 -12  -2  -1   12.30    0.50
 -12   2  -1   11.90    0.50
  12   2   1   11.60    0.50
  12   2   1   11.80    0.40
  13  -2   1   13.60    0.60
 -13  -2  -1   13.60    0.60
  13   2   1   13.90    0.40
 -13   2  -1   13.40    0.60
  13   2   1   13.50    0.60
  14  -2   1    2.20    0.30
 -14  -2  -1    2.70    0.30
  14   2   1    1.90    0.30
 -14   2  -1    2.50    0.30
 -15  -2  -1    0.10    0.20
  15  -2   1    0.20    0.20
  15   2   1    0.10    0.20
 -15   2  -1    0.30    0.30
 -16  -2  -1    0.30    0.30
  16  -2   1    0.30    0.30
  16   2   1    0.40    0.30
 -16   2  -1    0.30    0.30
 -17  -2  -1    2.20    0.40
  17  -2   1    2.10    0.40
  17   2   1    1.90    0.30
 -17   2  -1    2.10    0.40
 -18  -2  -1    0.10    0.30
  18  -2   1   -0.10    0.40
  18   2   1   -0.20    0.30
 -18   2  -1    0.10    0.30
  19  -2   1    2.60    0.50
 -19  -2  -1    3.20    0.50
 -19   2  -1    2.30    0.50
  19   2   1    3.30    0.50
  20  -2   1    0.20    0.50
 -20  -2  -1    1.50    0.50
 -20   2  -1    1.20    0.50
  20   2   1    1.10    0.50
  21  -2   1    0.50    0.50
 -21  -2  -1    0.50    0.60
 -21   2  -1    0.30    0.50
  21   2   1    0.80    0.50
 -22  -2  -1    1.10    0.70
  22  -2   1    0.60    0.60
  22   2   1    1.70    0.60
 -22   2  -1    0.60    0.60
 -23  -2  -1   -0.70    0.80
  23  -3  -1    7.70    0.80
  23   3  -1    7.60    0.80
 -23   3   1    7.80    0.80
  22  -3  -1   -0.50    0.50
 -22  -3   1    0.60    0.60
 -22   3   1    0.50    0.50
  22   3  -1    1.00    0.50
 -21  -3   1    8.10    0.90
  21  -3  -1    8.60    0.90
 -21   3   1    9.80    0.90
  21   3  -1    8.60    0.90
  20  -3  -1    0.40    0.40
 -20  -3   1    0.50    0.40
  20   3  -1   -0.30    0.40
 -20   3   1    0.30    0.40
  19  -3  -1    0.70    0.40
 -19  -3   1    2.10    0.40
  19   3  -1    1.10    0.40
 -19   3   1   -0.10    0.40
  18  -3  -1    8.90    0.70
 -18  -3   1    8.70    0.60
  18   3  -1    8.20    0.70
 -18   3   1    7.50    0.60
  17  -3  -1    5.90    0.60
 -17  -3   1    5.60    0.50
  17   3  -1    6.50    0.60
 -17   3   1    5.90    0.50
  16  -3  -1    0.90    0.30
 -16  -3   1    1.00    0.30
  16   3  -1    1.20    0.30
 -16   3   1    0.90    0.30
 -15  -3   1    1.90    0.30
  15  -3  -1    1.80    0.30
  15   3  -1    1.80    0.20
 -15   3   1    2.00    0.30
  15   3  -1    1.50    0.30
  14  -3  -1    0.60    0.20
 -14  -3   1    0.50    0.20
  14  -3  -1    0.10    0.20
  14   3  -1    0.50    0.20
  14   3  -1    1.20    0.20
 -14   3   1    0.40    0.20
  13  -3  -1    3.90    0.40
 -13  -3   1    4.90    0.40
  13  -3  -1    4.80    0.30
 -13   3   1    4.50    0.40
  13   3  -1    4.80    0.30
  13   3  -1    4.90    0.40
 -12  -3   1   10.80    0.50
  12  -3  -1    9.60    0.30
  12  -3  -1    9.40    0.50
  12   3  -1   10.40    0.50
 -12   3   1    9.00    0.50
  12   3  -1   10.20    0.40
  11  -3  -1   15.90    0.50
 -11  -3   1   14.70    0.50
  11  -3  -1   15.70    0.40
  11   3  -1   15.80    0.50
 -11   3   1   15.90    0.50
  10  -3  -1    1.50    0.20
  10  -3  -1    1.40    0.10
 -10  -3   1    1.40    0.20
 -10   3   1    1.50    0.20
  10   3  -1    1.50    0.20
  10   3  -1    1.10    0.20
  -9  -3   1   14.30    0.50
  -9  -3   1   14.60    0.50
   9  -3  -1   14.70    0.40
   9  -3  -1   14.90    0.50
  -9   3   1   15.00    0.50
   9   3  -1   14.40    0.40
   9   3  -1   14.50    0.50
  -8  -3   1    4.20    0.20
   8  -3  -1    4.30    0.20
   8  -3  -1    4.20    0.20
  -8  -3   1    4.10    0.20
  -8   3   1    4.20    0.20
   8   3  -1    4.20    0.20
   8   3  -1    3.90    0.20
  -7  -3   1    3.50    0.20
   7  -3  -1    3.20    0.20
   7  -3  -1    3.30    0.20
  -7  -3   1    3.40    0.20
   7   3  -1    3.30    0.20
   7   3  -1    2.90    0.20
  -7   3   1    3.20    0.20
   6  -3  -1  342.87    7.10
   6  -3  -1  345.37    7.20
   6   3  -1  348.97    7.20
  -6   3   1  343.47    7.20
   6   3  -1  344.67    7.20
   6   3  -1  348.37    7.10
   5  -3  -1   90.59    2.00
   5  -3  -1   92.39    2.00
  -5   3   1   92.99    2.00
   5   3  -1   93.99    2.00
   5   3  -1   92.19    2.00
   5   3  -1   91.69    2.00
   4  -3  -1    0.40    0.10
   4  -3  -1    0.40    0.10
   4   3  -1    0.40    0.10
  -4   3   1    0.30    0.10
   4   3  -1    0.40    0.10
   4   3  -1    0.50    0.10
  -3  -3   1   62.49    1.40
   3  -3  -1   65.19    1.40
   3  -3  -1   58.09    1.30
   3   3  -1   67.09    1.40
  -3   3   1   63.29    1.40
   3   3  -1   66.29    1.40
  -3   3   1   64.29    1.30
   3   3  -1   66.49    1.40
   2  -3  -1   10.00    0.20
  -2  -3   1    9.30    0.20
   2  -3  -1    9.90    0.30
  -2  -3   1    8.50    0.20
  -2   3   1    9.90    0.30
   2   3  -1    9.30    0.20
  -2   3   1   10.00    0.20
   2   3  -1    9.50    0.30
  -1  -3   1   12.40    0.30
  -1  -3   1   12.50    0.30
   1  -3  -1   12.50    0.30
   1   3  -1   12.20    0.30
   1   3  -1   12.90    0.30
  -1   3   1   12.40    0.30
   0  -3   1   12.10    0.30
   0   3   1   11.90    0.30
   0   3  -1   11.60    0.30
   0   3  -1   11.50    0.30
  -1  -3  -1   99.69    2.10
   1  -3   1  104.09    2.10
   1  -3   1   99.29    2.10
  -1   3  -1  101.39    2.10
   1   3   1  100.69    2.10
   1   3   1  101.79    2.10
  -1   3  -1  100.39    2.10
  -1   3  -1   97.49    2.10
   1   3   1  102.29    2.10
   2  -3   1  144.19    3.50
   2  -3   1  169.68    3.50
  -2  -3  -1  167.18    3.40
   2  -3   1  175.98    3.50
  -2   3  -1  176.18    3.50
   2   3   1  165.08    3.40
   2   3   1  172.08    3.50
   2   3   1  173.98    3.50
   3  -3   1   26.10    0.60
   3  -3   1   27.30    0.60
   3  -3   1   24.60    0.60
   3   3   1   27.00    0.60
  -3   3  -1   27.10    0.60
   3   3   1   26.40    0.60
   3   3   1   27.30    0.60
   4  -3   1  146.39    3.10
   4  -3   1  152.28    3.10
   4  -3   1  142.09    3.10
  -4   3  -1  150.28    3.20
   4   3   1  153.68    3.20
   4   3   1  152.28    3.10
   4   3   1  149.39    3.10
   5  -3   1   11.40    0.30
   5  -3   1   10.60    0.30
   5  -3   1   12.00    0.30
  -5   3  -1   12.00    0.40
   5   3   1   12.40    0.30
   5   3   1   11.60    0.40
   5   3   1   12.00    0.30
   6  -3   1    2.60    0.20
   6  -3   1    2.20    0.10
   6   3   1    2.50    0.20
  -6   3  -1    2.30    0.20
   6   3   1    2.10    0.20
   6   3   1    1.90    0.20
   7  -3   1   98.89    2.10
   7  -3   1   85.99    2.00
  -7   3  -1   97.89    2.20
   7   3   1  100.49    2.20
   7   3   1   98.19    2.10
   7   3   1  100.59    2.10
  -8  -3  -1    8.50    0.30
  -8  -3  -1    9.20    0.30
   8  -3   1    8.50    0.30
   8  -3   1    8.70    0.30
  -8   3  -1    8.90    0.40
   8   3   1    8.90    0.30
   8   3   1    9.00    0.30
   9  -3   1    7.30    0.30
  -9  -3  -1    7.10    0.30
  -9  -3  -1    7.20    0.30
   9  -3   1    6.40    0.20
   9   3   1    7.00    0.30
  -9   3  -1    7.60    0.30
   9   3   1    7.00    0.30
 -10  -3  -1   10.00    0.40
  10  -3   1   10.20    0.40
  10   3   1   10.10    0.40
  10   3   1   10.10    0.30
 -10   3  -1   10.60    0.40
  11  -3   1    2.50    0.30
  11   3   1    1.90    0.20
  11   3   1    2.50    0.20
 -11   3  -1    2.30    0.30
  12  -3   1    9.50    0.50
 -12  -3  -1   10.30    0.50
  12   3   1    9.70    0.40
 -12   3  -1   10.60    0.50
  12   3   1   10.70    0.50
 -13  -3  -1    7.20    0.40
  13  -3   1    7.70    0.50
  13   3   1    7.10    0.30
  13   3   1    7.20    0.50
 -13   3  -1    7.30    0.50
 -14  -3  -1    5.90    0.40
  14  -3   1    5.70    0.50
  14   3   1    6.90    0.50
 -14   3  -1    5.90    0.50
 -15  -3  -1    1.20    0.30
  15  -3   1    0.40    0.30
  15   3   1    0.50    0.30
 -15   3  -1    0.70    0.30
 -16  -3  -1    7.80    0.60
  16  -3   1    8.60    0.60
  16   3   1   10.20    0.60
 -16   3  -1    8.70    0.60
  17  -3   1    0.50    0.30
 -17  -3  -1    0.70    0.30
 -17   3  -1    0.60    0.30
  17   3   1    1.00    0.40
  18  -3   1    2.60    0.40
 -18  -3  -1    2.10    0.40
  18   3   1    2.40    0.40
 -18   3  -1    2.60    0.40
 -19  -3  -1    0.70    0.40
  19  -3   1    1.30    0.40
  19   3   1    1.00    0.40
 -19   3  -1    1.20    0.40
 -20  -3  -1   13.70    1.00
  20  -3   1   12.10    0.90
 -20   3  -1   10.50    0.90
  20   3   1   11.70    0.90
 -21  -3  -1    4.30    0.70
  21  -3   1    4.20    0.60
 -21   3  -1    3.90    0.60
  21   3   1    3.80    0.60
 -22  -3  -1    0.40    0.70
  22  -3   1    0.50    0.60
 -22   3  -1    0.90    0.50
  22   3   1    0.00    0.60
  23  -4  -1   -0.60    0.60
  23   4  -1    1.30    0.60
 -23   4   1    2.00    0.70
  22  -4  -1    0.40    0.50
  22   4  -1    1.40    0.60
 -22   4   1    0.30    0.60
  21  -4  -1    0.10    0.50
 -21  -4   1    0.30    0.50
  21   4  -1    0.00    0.50
 -21   4   1   -0.50    0.50
  20  -4  -1    1.70    0.50
 -20  -4   1    2.90    0.50
  20   4  -1    2.20    0.50
 -20   4   1    1.80    0.50
 -19  -4   1    4.80    0.50
  19  -4  -1    4.20    0.50
 -19   4   1    4.50    0.50
  19   4  -1    4.00    0.50
  18  -4  -1    0.40    0.30
 -18  -4   1    0.40    0.30
  18   4  -1    0.50    0.30
 -18   4   1    0.10    0.30
  17  -4  -1    5.20    0.60
 -17  -4   1    4.80    0.50
  17   4  -1    4.70    0.50
 -17   4   1    4.30    0.50
 -16  -4   1    0.70    0.30
  16  -4  -1    1.30    0.30
  16   4  -1    1.00    0.30
 -16   4   1    0.40    0.30
  15  -4  -1    0.50    0.20
 -15  -4   1    0.80    0.20
  15   4  -1    0.70    0.20
 -15   4   1    0.80    0.30
  15   4  -1    0.60    0.20
 -14  -4   1    1.60    0.30
  14  -4  -1    1.20    0.20
  14   4  -1    1.70    0.20
  14   4  -1    1.60    0.30
 -14   4   1    1.60    0.30
  13  -4  -1    0.50    0.20
 -13  -4   1    0.80    0.20
  13  -4  -1    0.90    0.20
  13   4  -1    1.00    0.20
  13   4  -1    1.10    0.20
 -13   4   1    1.10    0.20
  12  -4  -1  130.59    2.80
  12  -4  -1  127.29    2.90
 -12  -4   1  128.69    2.90
 -12   4   1  125.79    2.90
  12   4  -1  129.89    2.90
  12   4  -1  131.29    2.80
  11  -4  -1    0.10    0.10
  11  -4  -1    0.00    0.10
 -11  -4   1    0.00    0.10
  11   4  -1    0.00    0.10
  10  -4  -1    0.50    0.10
  10  -4  -1    0.40    0.10
 -10  -4   1    0.50    0.10
 -10  -4   1    0.50    0.10
 -10   4   1    0.60    0.10
  10   4  -1    0.50    0.10
  10   4  -1    0.30    0.10
   9  -4  -1   40.90    1.00
   9  -4  -1   42.10    1.00
  -9  -4   1   40.70    1.00
  -9  -4   1   41.80    1.00
   9   4  -1   43.10    1.00
  -9   4   1   42.70    1.10
   9   4  -1   41.40    1.00
   8  -4  -1    3.70    0.20
   8  -4  -1    3.30    0.20
  -8   4   1    3.80    0.20
   8   4  -1    3.10    0.20
   8   4  -1    3.30    0.20
   8   4  -1    3.70    0.20
   7  -4  -1   31.50    0.80
   7  -4  -1   31.50    0.70
   7   4  -1   31.40    0.80
  -7   4   1   31.60    0.80
   7   4  -1   30.80    0.80
   7   4  -1   31.20    0.80
   6  -4  -1  194.78    4.10
   6  -4  -1  196.08    4.10
  -6   4   1  192.08    4.20
   6   4  -1  201.38    4.20
   6   4  -1  199.28    4.10
   6   4  -1  198.28    4.20
   5  -4  -1   16.80    0.40
   5  -4  -1   16.10    0.40
  -5   4   1   16.20    0.50
   5   4  -1   17.00    0.40
   5   4  -1   16.30    0.40
   5   4  -1   16.30    0.40
   4  -4  -1    7.90    0.30
   4  -4  -1    7.60    0.20
   4   4  -1    7.60    0.30
   4   4  -1    7.70    0.20
  -4   4   1    7.60    0.30
   4   4  -1    7.80    0.20
   3  -4  -1   16.00    0.40
   3  -4  -1   19.60    0.50
  -3   4   1   18.80    0.40
  -3   4   1   18.70    0.50
   3   4  -1   18.90    0.50
   3   4  -1   18.40    0.50
   3   4  -1   18.30    0.40
   2  -4  -1   14.10    0.30
  -2  -4   1   13.10    0.30
  -2  -4   1   14.00    0.30
   2  -4  -1   13.90    0.40
   2   4  -1   14.70    0.40
   2   4  -1   14.00    0.40
  -2   4   1   13.50    0.30
   1  -4  -1   11.90    0.30
  -1  -4   1   11.90    0.30
  -1   4   1   12.50    0.30
   1   4  -1   12.00    0.30
   1   4  -1   11.50    0.30
   1   4  -1   12.80    0.30
   0  -4   1  282.37    5.70
   0  -4  -1  285.27    5.90
   0   4  -1  275.77    5.70
   0   4  -1  282.07    5.90
   0   4   1  284.47    5.90
   0   4  -1  280.47    5.90
   1  -4   1  138.19    3.20
  -1  -4  -1  150.88    3.20
  -1   4  -1  159.18    3.30
  -1   4  -1  156.78    3.20
   1   4   1  161.98    3.20
   1   4   1  158.38    3.30
  -1   4  -1  160.18    3.30
   1   4   1  156.48    3.30
   2  -4   1   10.80    0.30
   2  -4   1   11.10    0.30
  -2  -4  -1    9.70    0.30
   2   4   1    9.60    0.30
   2   4   1   11.10    0.30
  -2   4  -1   10.60    0.30
   2   4   1   10.30    0.30
   3  -4   1   40.80    0.90
   3  -4   1   42.10    0.90
   3   4   1   41.40    0.90
  -3   4  -1   41.30    1.00
   3   4   1   40.70    1.00
   3   4   1   42.10    0.90
   4  -4   1   74.49    1.60
   4  -4   1   74.59    1.60
   4   4   1   75.39    1.60
   4   4   1   74.29    1.60
  -4   4  -1   74.79    1.70
   4   4   1   74.89    1.70
   5  -4   1  127.29    2.70
   5  -4   1  129.29    2.70
   5   4   1  129.49    2.70
   5   4   1  127.79    2.80
   5   4   1  128.29    2.70
  -5   4  -1  124.59    2.80
   6  -4   1   59.39    1.30
   6  -4   1   57.79    1.30
   6   4   1   59.29    1.40
   6   4   1   58.99    1.30
   6   4   1   60.39    1.30
  -6   4  -1   60.59    1.40
   7  -4   1   68.59    1.50
   7  -4   1   68.59    1.50
  -7   4  -1   67.89    1.60
   7   4   1   69.49    1.50
   7   4   1   67.79    1.50
   7   4   1   66.49    1.60
   8  -4   1    0.10    0.10
   8  -4   1    0.10    0.10
  -8   4  -1    0.10    0.10
   8   4   1    0.10    0.10
   8   4   1    0.20    0.10
   8   4   1    0.20    0.10
   9  -4   1   32.00    0.90
  -9  -4  -1   33.40    0.90
  -9  -4  -1   33.80    0.90
   9  -4   1   33.10    0.80
   9   4   1   33.20    0.80
  -9   4  -1   32.50    0.90
   9   4   1   34.30    0.90
  10  -4   1   11.60    0.50
 -10  -4  -1   10.40    0.40
 -10  -4  -1   11.60    0.50
  10  -4   1   11.20    0.30
  10   4   1   11.00    0.40
  10   4   1   11.60    0.40
  11  -4   1    6.50    0.40
 -11   4  -1    6.60    0.40
  11   4   1    6.40    0.40
  11   4   1    6.00    0.30
  12  -4   1   17.60    0.60
 -12  -4  -1   17.10    0.60
 -12   4  -1   17.00    0.60
  12   4   1   17.00    0.50
  12   4   1   17.50    0.60
  13  -4   1    6.20    0.40
 -13  -4  -1    5.90    0.40
  13   4   1    5.50    0.40
 -13   4  -1    5.30    0.40
  13   4   1    6.20    0.30
  14  -4   1   12.30    0.60
 -14  -4  -1   11.30    0.60
 -14   4  -1   10.90    0.60
  14   4   1   11.40    0.60
 -15  -4  -1    0.90    0.30
  15  -4   1    0.70    0.30
  15   4   1    0.90    0.30
 -15   4  -1    0.50    0.30
  16  -4   1    2.20    0.40
 -16  -4  -1    3.20    0.40
  16   4   1    2.20    0.40
 -16   4  -1    2.60    0.40
  17  -4   1    7.30    0.60
 -17  -4  -1    6.10    0.60
  17   4   1    7.40    0.70
 -17   4  -1    6.30    0.60
 -18  -4  -1    3.80    0.50
  18  -4   1    3.00    0.50
 -18   4  -1    3.70    0.50
  18   4   1    3.30    0.50
  19  -4   1   13.20    0.90
 -19  -4  -1    9.90    0.80
 -19   4  -1    9.80    0.80
  19   4   1   13.10    0.90
  20  -4   1   -0.30    0.40
 -20  -4  -1    0.10    0.50
 -20   4  -1    0.30    0.40
  20   4   1    0.60    0.50
  21  -4   1    1.50    0.50
 -21  -4  -1    0.80    0.60
  21   4   1    0.90    0.60
 -21   4  -1    1.20    0.50
 -22  -4  -1    0.30    0.70
  22  -4   1    0.80    0.60
  22   4   1    0.10    0.60
 -22   4  -1    0.90    0.60
  23  -5  -1   -0.30    0.70
 -23   5   1    0.30    0.80
  23   5  -1   -1.10    0.60
  22  -5  -1    3.70    0.60
  22   5  -1    4.10    0.70
 -22   5   1    5.50    0.70
  21  -5  -1    0.70    0.50
 -21  -5   1    0.40    0.60
  21   5  -1    1.70    0.50
 -21   5   1    1.50    0.50
 -20  -5   1    2.00    0.50
  20  -5  -1    1.80    0.50
 -20   5   1    1.70    0.50
  20   5  -1    1.80    0.50
  19  -5  -1    0.10    0.40
 -19  -5   1    0.10    0.40
 -19   5   1    0.00    0.40
  19   5  -1    0.40    0.40
  18  -5  -1    5.80    0.60
 -18  -5   1    6.00    0.60
  18   5  -1    6.60    0.70
 -18   5   1    7.10    0.60
 -17  -5   1   -0.30    0.30
  17  -5  -1    0.10    0.30
  17   5  -1   -0.10    0.30
 -17   5   1    0.20    0.30
  16  -5  -1    2.30    0.30
 -16  -5   1    2.80    0.30
 -16   5   1    2.30    0.30
  16   5  -1    2.50    0.40
  15  -5  -1    0.50    0.20
 -15  -5   1    0.40    0.20
  15   5  -1    0.90    0.30
 -15   5   1    0.70    0.30
  15   5  -1    1.10    0.20
  14  -5  -1    5.90    0.40
 -14  -5   1    6.30    0.40
 -14   5   1    5.90    0.50
  14   5  -1    6.20    0.40
  14   5  -1    6.10    0.50
  13  -5  -1   29.90    0.90
  13  -5  -1   31.00    0.80
 -13  -5   1   30.10    0.90
  13   5  -1   31.10    0.90
  13   5  -1   32.10    0.90
 -13   5   1   29.70    0.90
  12  -5  -1   15.70    0.50
  12  -5  -1   14.80    0.60
 -12  -5   1   15.70    0.60
 -12   5   1   15.00    0.60
  12   5  -1   15.40    0.60
  12   5  -1   15.10    0.50
 -11  -5   1    0.40    0.10
  11  -5  -1    0.60    0.10
 -11  -5   1    0.30    0.20
 -11   5   1    0.30    0.20
  11   5  -1    0.70    0.20
  10  -5  -1    9.80    0.40
 -10  -5   1   10.60    0.40
 -10  -5   1   10.10    0.40
  10  -5  -1   10.30    0.40
  10   5  -1   11.10    0.40
 -10   5   1   11.20    0.40
  10   5  -1   11.30    0.40
   9  -5  -1   26.00    0.70
   9  -5  -1   25.50    0.70
   9   5  -1   25.10    0.70
   9   5  -1   25.20    0.70
  -9   5   1   24.90    0.70
   9   5  -1   25.80    0.70
   8  -5  -1    0.30    0.10
   8  -5  -1    0.20    0.10
  -8   5   1    0.30    0.10
   8   5  -1    0.30    0.10
   8   5  -1    0.20    0.10
   8   5  -1    0.40    0.10
   7  -5  -1   10.50    0.40
   7  -5  -1   11.30    0.30
   7   5  -1   10.40    0.40
  -7   5   1   10.80    0.40
   7   5  -1   10.40    0.40
   7   5  -1   10.90    0.40
   6  -5  -1   10.40    0.30
   6  -5  -1    9.20    0.30
   6   5  -1    9.50    0.30
   6   5  -1    9.60    0.30
  -6   5   1    9.60    0.30
   6   5  -1    9.40    0.30
   5  -5  -1  144.19    3.00
   5  -5  -1  148.09    3.10
   5   5  -1  144.89    3.10
   5   5  -1  144.99    3.00
   5   5  -1  145.19    3.10
  -5   5   1  139.39    3.10
   4  -5  -1    0.10    0.10
   4  -5  -1    0.20    0.10
   4   5  -1    0.20    0.10
   4   5  -1    0.20    0.10
  -4   5   1    0.20    0.10
   4   5  -1    0.20    0.10
  -3  -5   1   61.49    1.30
   3  -5  -1   51.99    1.20
   3  -5  -1   61.59    1.30
  -3   5   1   59.39    1.30
  -3   5   1   60.19    1.30
   3   5  -1   60.49    1.30
   3   5  -1   59.99    1.30
  -2  -5   1    2.90    0.10
   2  -5  -1    2.70    0.20
   2  -5  -1    2.90    0.10
   2   5  -1    2.80    0.10
  -2   5   1    2.60    0.10
   2   5  -1    2.80    0.20
  -2   5   1    2.80    0.20
   1  -5  -1    1.00    0.10
  -1  -5   1    0.90    0.10
  -1   5   1    1.00    0.10
   1   5  -1    0.90    0.10
   1   5  -1    0.90    0.10
   1   5  -1    0.70    0.10
   0  -5  -1    6.00    0.20
   0  -5   1    5.80    0.20
   0   5   1    6.00    0.20
   0   5  -1    6.10    0.20
   0   5  -1    6.30    0.20
   0   5  -1    5.50    0.20
  -1  -5  -1  245.58    5.30
  -1  -5  -1  240.48    5.10
   1  -5   1  250.07    5.10
  -1  -5  -1  257.87    5.10
   1   5   1  250.17    5.30
  -1   5  -1  252.37    5.30
  -1   5  -1  250.77    5.30
  -1   5  -1  264.07    5.10
   2  -5   1   13.10    0.30
  -2  -5  -1   12.50    0.30
   2   5   1   12.50    0.30
   2   5   1   13.50    0.40
  -2   5  -1   13.60    0.40
   2   5   1   13.70    0.40
   3  -5   1   11.00    0.30
   3  -5   1   10.80    0.30
   3   5   1   11.20    0.30
   3   5   1   10.70    0.30
  -3   5  -1   10.90    0.30
   3   5   1   10.90    0.30
   4  -5   1   27.90    0.70
   4  -5   1   28.10    0.70
   4   5   1   27.00    0.70
   4   5   1   27.60    0.70
  -4   5  -1   27.80    0.70
   4   5   1   27.70    0.70
   5  -5   1   13.30    0.40
   5  -5   1   13.40    0.40
  -5   5  -1   13.50    0.40
   5   5   1   13.30    0.40
   5   5   1   12.80    0.40
   5   5   1   13.40    0.40
   6  -5   1    2.40    0.20
   6  -5   1    2.10    0.20
   6   5   1    2.20    0.20
  -6   5  -1    2.30    0.20
   6   5   1    2.20    0.20
   6   5   1    2.30    0.20
   7  -5   1   56.49    1.30
   7  -5   1   57.79    1.30
   7   5   1   58.89    1.30
  -7   5  -1   57.59    1.40
   7   5   1   59.29    1.30
   7   5   1   58.59    1.40
   8  -5   1    6.50    0.30
   8  -5   1    6.10    0.20
   8   5   1    6.30    0.30
  -8   5  -1    6.70    0.30
   8   5   1    5.90    0.30
   8   5   1    6.50    0.30
   9  -5   1    0.40    0.10
   9  -5   1   -0.10    0.10
   9   5   1   -0.10    0.10
   9   5   1    0.10    0.10
   9   5   1    0.30    0.10
  -9   5  -1    0.10    0.10
  10  -5   1   10.60    0.30
 -10  -5  -1   10.10    0.40
 -10  -5  -1   10.20    0.40
  10   5   1    9.80    0.40
 -10   5  -1   10.40    0.50
  10   5   1   10.40    0.50
  11  -5   1    2.90    0.20
 -11  -5  -1    2.80    0.30
 -11  -5  -1    2.40    0.30
  11  -5   1    2.60    0.30
 -11   5  -1    2.50    0.30
  11   5   1    2.30    0.30
  11   5   1    2.30    0.30
  12  -5   1   15.60    0.60
 -12  -5  -1   15.70    0.60
  12   5   1   16.20    0.50
 -12   5  -1   15.10    0.60
  12   5   1   15.60    0.60
  13  -5   1    0.40    0.20
 -13  -5  -1    0.30    0.20
  13   5   1    0.60    0.20
  13   5   1    0.60    0.20
 -13   5  -1    0.20    0.20
  14  -5   1    0.30    0.30
 -14  -5  -1    0.50    0.20
  14   5   1    0.00    0.20
 -14   5  -1    0.10    0.20
  15  -5   1    0.70    0.30
 -15  -5  -1    1.20    0.30
  15   5   1    1.00    0.30
 -15   5  -1    1.20    0.30
 -16  -5  -1    0.10    0.30
  16  -5   1    0.00    0.30
  16   5   1    0.10    0.30
 -16   5  -1   -0.20    0.30
 -17  -5  -1    0.40    0.30
  17  -5   1    0.00    0.30
  17   5   1    0.40    0.30
 -17   5  -1   -0.30    0.30
 -18  -5  -1    1.50    0.40
  18  -5   1    1.30    0.40
  18   5   1    1.20    0.40
 -18   5  -1    1.20    0.40
 -19  -5  -1    0.70    0.40
  19  -5   1    0.30    0.40
 -19   5  -1    0.80    0.40
  19   5   1    0.70    0.40
 -20  -5  -1   11.20    1.00
  20  -5   1   12.90    1.00
 -20   5  -1   13.00    0.90
  20   5   1   12.10    1.00
 -21  -5  -1    1.30    0.60
  21  -5   1   -0.40    0.50
  21   5   1    0.50    0.60
 -21   5  -1   -0.20    0.50
  22  -5   1    0.90    0.60
 -22  -5  -1    0.40    0.70
  22   5   1   -0.40    0.60
 -22   5  -1    0.70    0.70
  22  -6  -1    0.20    0.60
 -22   6   1    0.40    0.60
  22   6  -1   -0.90    0.60
  21  -6  -1    1.80    0.50
 -21   6   1    2.60    0.60
  21   6  -1    1.50    0.60
 -20  -6   1    0.50    0.50
  20  -6  -1    1.40    0.50
  20   6  -1    0.40    0.50
 -20   6   1    1.80    0.50
 -19  -6   1    2.40    0.50
  19  -6  -1    2.50    0.50
 -19   6   1    3.50    0.50
  19   6  -1    2.80    0.50
 -18  -6   1    3.90    0.50
  18  -6  -1    4.00    0.50
 -18   6   1    3.80    0.50
  18   6  -1    3.90    0.50
 -17  -6   1   21.10    0.80
  17  -6  -1   20.60    0.90
  17   6  -1   20.90    0.90
 -17   6   1   20.40    0.90
  16  -6  -1    4.40    0.50
 -16  -6   1    5.20    0.50
 -16   6   1    4.50    0.50
  16   6  -1    5.00    0.60
 -15  -6   1    0.10    0.20
  15  -6  -1    0.10    0.20
  15   6  -1    0.40    0.30
 -15   6   1    0.30    0.30
  15   6  -1    0.50    0.30
  14  -6  -1    2.50    0.30
 -14  -6   1    2.70    0.30
 -14   6   1    3.00    0.30
  14   6  -1    2.70    0.30
  14   6  -1    3.10    0.40
  13  -6  -1    5.20    0.30
 -13  -6   1    4.20    0.40
  13  -6  -1    4.10    0.40
 -13   6   1    4.30    0.40
  13   6  -1    4.10    0.40
  13   6  -1    3.90    0.40
  12  -6  -1   27.70    0.70
  12  -6  -1   27.10    0.80
  12   6  -1   26.70    0.80
  12   6  -1   27.40    0.80
 -12   6   1   26.20    0.80
  11  -6  -1    0.00    0.10
 -11  -6   1   -0.10    0.20
 -11  -6   1    0.00    0.10
  11   6  -1    0.10    0.20
 -11   6   1    0.10    0.20
  11   6  -1   -0.10    0.10
  10  -6  -1   20.60    0.60
  10  -6  -1   21.30    0.60
  10   6  -1   21.30    0.60
  10   6  -1   21.70    0.70
  10   6  -1   21.80    0.60
   9  -6  -1   20.90    0.60
   9  -6  -1   20.30    0.60
  -9   6   1   19.90    0.60
   9   6  -1   20.80    0.60
   9   6  -1   20.30    0.60
   9   6  -1   20.40    0.60
   8  -6  -1    0.50    0.10
   8  -6  -1    0.70    0.10
  -8   6   1    0.60    0.10
   8   6  -1    0.50    0.10
   8   6  -1    0.60    0.10
   8   6  -1    0.50    0.10
   7  -6  -1    2.40    0.20
   7  -6  -1    2.50    0.20
   7   6  -1    2.80    0.20
   7   6  -1    2.70    0.20
  -7   6   1    2.50    0.20
   7   6  -1    2.70    0.20
   6  -6  -1    3.20    0.20
   6  -6  -1    3.00    0.20
   6   6  -1    2.70    0.20
   6   6  -1    3.00    0.20
  -6   6   1    2.80    0.20
   6   6  -1    3.30    0.20
   5  -6  -1    6.60    0.30
   5  -6  -1    6.70    0.20
  -5   6   1    7.00    0.30
   5   6  -1    7.00    0.30
   5   6  -1    7.30    0.30
   5   6  -1    7.30    0.30
  -4  -6   1    9.40    0.30
   4  -6  -1    9.40    0.30
   4  -6  -1    9.10    0.30
   4   6  -1    9.20    0.30
  -4   6   1    8.90    0.30
   4   6  -1    9.40    0.30
   4   6  -1    9.30    0.30
   3  -6  -1    0.00    0.10
   3  -6  -1    0.00    0.10
  -3  -6   1    0.00    0.10
  -3   6   1   -0.10    0.10
   3   6  -1   -0.10    0.10
   3   6  -1    0.10    0.10
  -3   6   1    0.10    0.10
  -2  -6   1   16.20    0.40
   2  -6  -1   15.50    0.40
   2  -6  -1   15.90    0.40
   2   6  -1   15.60    0.40
  -2   6   1   15.50    0.40
   2   6  -1   15.90    0.50
  -2   6   1   16.00    0.50
   1  -6  -1    0.80    0.10
  -1  -6   1    0.80    0.10
   1   6  -1    0.60    0.10
  -1   6   1    0.60    0.10
   1   6  -1    0.50    0.10
   0  -6  -1   77.89    1.70
   0  -6   1   78.69    1.60
   0   6  -1   75.29    1.70
   0   6  -1   77.09    1.70
   0   6   1   78.49    1.70
  -1  -6  -1   19.50    0.50
  -1  -6  -1   17.90    0.40
   1  -6   1   19.50    0.50
  -1  -6  -1   19.10    0.40
  -1   6  -1   19.80    0.50
  -1   6  -1   19.10    0.50
   1   6   1   19.10    0.50
   2  -6   1   25.40    0.60
  -2  -6  -1   22.90    0.60
   2  -6   1   25.80    0.60
  -2   6  -1   25.80    0.60
   2   6   1   26.00    0.70
   2   6   1   25.80    0.60
   2   6   1   25.70    0.60
   3  -6   1    5.50    0.20
   3  -6   1    5.70    0.20
   3   6   1    5.90    0.20
  -3   6  -1    5.60    0.20
   3   6   1    5.60    0.20
   3   6   1    5.70    0.20
   4  -6   1   51.99    1.20
   4  -6   1   52.39    1.20
   4   6   1   50.69    1.20
  -4   6  -1   51.99    1.20
   4   6   1   52.39    1.20
   4   6   1   52.09    1.10
   5  -6   1   13.40    0.40
   5  -6   1   13.10    0.40
   5   6   1   14.30    0.40
  -5   6  -1   13.30    0.40
   5   6   1   13.70    0.40
   5   6   1   13.50    0.40
   6  -6   1    2.50    0.20
   6  -6   1    2.20    0.20
   6   6   1    1.80    0.20
   6   6   1    2.30    0.20
  -6   6  -1    2.30    0.20
   6   6   1    2.10    0.20
   7  -6   1    3.70    0.20
   7  -6   1    4.20    0.20
  -7   6  -1    3.60    0.30
   7   6   1    3.70    0.30
   7   6   1    3.20    0.20
   7   6   1    3.50    0.20
   8  -6   1    4.40    0.30
   8  -6   1    5.00    0.20
   8   6   1    4.30    0.30
  -8   6  -1    4.20    0.30
   8   6   1    4.20    0.30
   8   6   1    4.80    0.30
   9  -6   1    0.80    0.20
   9  -6   1    1.10    0.10
   9   6   1    0.90    0.20
   9   6   1    1.10    0.20
   9   6   1    1.10    0.20
  10  -6   1    9.70    0.30
  10   6   1    9.50    0.40
 -10   6  -1    9.20    0.40
 -11  -6  -1    3.60    0.30
  11  -6   1    3.80    0.30
 -11  -6  -1    3.50    0.30
  11  -6   1    3.80    0.40
  11   6   1    3.90    0.30
  11   6   1    3.80    0.30
 -11   6  -1    2.90    0.30
  12  -6   1    3.70    0.40
 -12  -6  -1    4.60    0.40
 -12  -6  -1    4.10    0.40
  12   6   1    5.00    0.30
  12   6   1    4.10    0.40
 -12   6  -1    3.60    0.40
  13  -6   1   14.30    0.60
 -13  -6  -1   14.90    0.60
 -13   6  -1   13.20    0.60
  13   6   1   14.20    0.60
  13   6   1   14.90    0.50
  14  -6   1    0.30    0.20
 -14  -6  -1    0.00    0.20
 -14  -6  -1    0.00    0.20
  14   6   1    0.00    0.20
 -14   6  -1   -0.20    0.20
  15  -6   1    0.30    0.30
 -15  -6  -1    0.90    0.30
  15   6   1    0.40    0.30
 -15   6  -1    0.30    0.30
 -16  -6  -1    0.10    0.30
  16  -6   1    0.00    0.30
  16   6   1    0.00    0.30
 -16   6  -1    0.10    0.30
  17  -6   1    0.30    0.30
 -17  -6  -1    0.70    0.30
  17   6   1    0.20    0.40
 -17   6  -1    1.00    0.40
 -18  -6  -1    9.40    0.80
  18  -6   1    7.40    0.70
 -18   6  -1    7.30    0.70
  18   6   1    8.00    0.80
  19  -6   1   22.40    1.10
 -19  -6  -1   20.20    1.10
  19   6   1   23.50    1.10
 -19   6  -1   22.70    1.10
  20  -6   1    1.20    0.50
 -20  -6  -1   -0.30    0.50
  20   6   1    0.70    0.50
 -20   6  -1    0.80    0.50
 -21  -6  -1    0.80    0.60
  21  -6   1    0.20    0.60
 -21   6  -1    0.40    0.60
  21   6   1    0.00    0.50
  22  -6   1    0.70    0.70
 -22   6  -1    2.00    0.70
  22   6   1   -0.10    0.70
  22  -7  -1    0.90    0.60
 -22   7   1    1.00    0.70
  22   7  -1    0.50    0.60
  21  -7  -1    0.50    0.50
  21   7  -1    0.70    0.60
 -21   7   1    1.20    0.60
 -20  -7   1    6.00    0.60
  20  -7  -1    5.80    0.60
 -20   7   1    7.20    0.70
  20   7  -1    6.90    0.90
 -19  -7   1    0.40    0.50
  19  -7  -1    0.90    0.50
  19   7  -1    1.70    0.50
 -19   7   1    2.20    0.50
  18  -7  -1   21.50    1.00
 -18  -7   1   21.90    1.00
 -18   7   1   23.10    1.00
  18   7  -1   22.10    1.00
  17  -7  -1   12.20    0.70
 -17  -7   1   10.90    0.70
 -17   7   1   13.00    0.70
  17   7  -1   11.90    0.70
  16  -7  -1    2.30    0.40
 -16  -7   1    2.10    0.30
  16   7  -1    2.30    0.40
 -16   7   1    2.20    0.40
 -15  -7   1    0.20    0.30
  15  -7  -1    0.00    0.20
  15   7  -1    0.30    0.30
 -15   7   1    0.10    0.20
  15   7  -1    0.30    0.30
  14  -7  -1    0.80    0.30
 -14  -7   1    1.30    0.30
  14   7  -1    0.70    0.30
 -14   7   1    1.00    0.30
  14   7  -1    0.70    0.30
 -13  -7   1    1.10    0.20
  13  -7  -1    1.20    0.30
  13  -7  -1    1.60    0.20
 -13  -7   1    1.60    0.20
 -13   7   1    1.30    0.30
  13   7  -1    1.40    0.30
  12  -7  -1    1.80    0.20
 -12  -7   1    1.70    0.20
  12  -7  -1    1.60    0.20
 -12  -7   1    1.60    0.20
  12   7  -1    1.70    0.30
  12   7  -1    1.60    0.20
 -12   7   1    1.70    0.30
  11  -7  -1    0.00    0.20
  11   7  -1    0.00    0.20
 -11   7   1    0.30    0.20
  11   7  -1    0.00    0.20
  11   7  -1    0.10    0.20
  10  -7  -1    6.90    0.30
  10  -7  -1    7.20    0.40
  10   7  -1    7.20    0.40
 -10   7   1    7.00    0.40
  10   7  -1    7.90    0.40
  10   7  -1    7.80    0.40
   9  -7  -1    6.50    0.30
   9  -7  -1    7.40    0.30
   9   7  -1    7.30    0.40
   9   7  -1    6.70    0.40
   9   7  -1    7.20    0.40
   8  -7  -1   14.60    0.50
   8  -7  -1   14.30    0.50
   8   7  -1   14.70    0.50
   8   7  -1   15.50    0.50
  -8   7   1   14.20    0.50
   8   7  -1   14.40    0.50
   7  -7  -1    0.50    0.10
   7  -7  -1    0.50    0.10
   7   7  -1    0.40    0.10
   7   7  -1    0.40    0.10
   7   7  -1    0.60    0.10
  -7   7   1    0.60    0.10
   6  -7  -1   41.40    0.90
   6  -7  -1   40.40    1.00
  -6   7   1   40.00    1.00
   6   7  -1   41.10    1.00
   6   7  -1   40.80    1.00
   6   7  -1   41.10    1.00
   5  -7  -1   43.20    1.00
   5  -7  -1   43.10    1.00
  -5   7   1   42.00    1.10
   5   7  -1   43.60    1.00
   5   7  -1   42.70    1.00
   5   7  -1   41.10    1.00
   4  -7  -1    0.50    0.10
   4  -7  -1    0.40    0.10
  -4  -7   1    0.50    0.10
  -4   7   1    0.50    0.10
   4   7  -1    0.40    0.10
   4   7  -1    0.50    0.10
   3  -7  -1    9.50    0.30
  -3  -7   1   10.00    0.30
   3  -7  -1    9.70    0.30
  -3   7   1    8.70    0.30
   3   7  -1   10.70    0.30
  -3   7   1    9.30    0.30
   3   7  -1    9.50    0.30
   2  -7  -1   64.19    1.50
  -2  -7   1   64.89    1.40
   2  -7  -1   64.89    1.30
   2   7  -1   64.39    1.50
  -2   7   1   62.59    1.50
  -2   7   1   63.69    1.30
   2   7  -1   64.09    1.50
   1  -7  -1    0.00    0.10
  -1  -7   1   -0.10    0.10
   1   7  -1    0.00    0.10
  -1   7   1    0.00    0.10
   1   7  -1   -0.20    0.10
   0  -7  -1   55.39    1.30
   0  -7   1   55.19    1.20
   0   7   1   55.89    1.30
   0   7  -1   56.29    1.30
   0   7  -1   56.69    1.30
   1  -7   1   64.99    1.30
  -1  -7  -1   61.89    1.40
  -1  -7  -1   63.29    1.30
  -1  -7  -1   59.39    1.30
  -1   7  -1   63.39    1.40
   1   7   1   62.99    1.40
  -1   7  -1   62.09    1.40
   2  -7   1   37.50    0.90
   2  -7   1   37.80    0.80
  -2  -7  -1   36.90    0.90
  -2  -7  -1   33.90    0.80
  -2  -7  -1   38.10    0.80
   2   7   1   36.90    0.90
  -2   7  -1   38.40    0.90
   2   7   1   37.10    0.90
   3  -7   1    3.90    0.20
   3  -7   1    3.50    0.20
   3   7   1    3.90    0.20
   3   7   1    3.70    0.20
   3   7   1    3.80    0.20
  -3   7  -1    3.80    0.20
   4  -7   1    4.40    0.20
   4  -7   1    4.60    0.20
   4   7   1    4.90    0.20
   4   7   1    4.60    0.20
   4   7   1    4.60    0.30
  -4   7  -1    4.80    0.30
   5  -7   1    9.90    0.30
   5  -7   1   10.10    0.30
   5   7   1   10.00    0.40
  -5   7  -1   10.40    0.40
   5   7   1   10.70    0.30
   5   7   1   10.20    0.40
   6  -7   1   11.00    0.40
   6  -7   1   11.20    0.40
   6   7   1   11.00    0.40
   6   7   1   10.90    0.40
  -6   7  -1   11.20    0.40
   6   7   1   10.90    0.40
   7  -7   1   35.90    0.90
   7  -7   1   35.90    0.90
   7   7   1   34.60    0.90
   7   7   1   35.50    0.90
  -7   7  -1   33.90    0.90
   7   7   1   35.20    0.90
   8  -7   1    1.20    0.20
   8  -7   1    1.40    0.20
   8   7   1    1.20    0.20
   8   7   1    1.50    0.20
   8   7   1    1.40    0.20
   9  -7   1    0.60    0.20
   9  -7   1    0.80    0.10
   9   7   1    0.70    0.20
   9   7   1    0.70    0.20
   9   7   1    0.80    0.20
  -9   7  -1    0.80    0.20
  10  -7   1    1.50    0.20
  10   7   1    1.20    0.20
 -10   7  -1    1.00    0.20
  10   7   1    1.10    0.20
 -11  -7  -1    2.00    0.30
  11  -7   1    2.30    0.20
 -11  -7  -1    2.20    0.30
  11  -7   1    2.30    0.30
  11   7   1    2.20    0.30
  11   7   1    2.60    0.30
  11   7   1    2.10    0.30
 -11   7  -1    2.30    0.30
  12  -7   1   12.20    0.60
 -12  -7  -1   12.10    0.50
 -12  -7  -1   12.20    0.50
  12   7   1   11.90    0.60
  12   7   1   12.80    0.50
 -12   7  -1   11.90    0.60
 -13  -7  -1    0.60    0.20
 -13  -7  -1    0.10    0.20
 -13  -7  -1    0.30    0.20
  13  -7   1    0.50    0.20
 -13   7  -1    0.20    0.20
  13   7   1    0.10    0.20
 -14  -7  -1    1.60    0.30
 -14  -7  -1    1.60    0.30
  14  -7   1    1.50    0.30
 -14   7  -1    1.60    0.30
  14   7   1    1.50    0.30
  15  -7   1   -0.20    0.30
 -15  -7  -1    0.30    0.30
  15   7   1    0.60    0.30
 -15   7  -1    0.20    0.30
 -16  -7  -1    4.80    0.50
  16  -7   1    4.30    0.40
 -16   7  -1    5.00    0.60
  16   7   1    5.40    0.60
  17  -7   1    0.80    0.40
 -17  -7  -1    0.30    0.40
  17   7   1   -0.50    0.30
 -17   7  -1    0.60    0.40
 -18  -7  -1   -0.20    0.40
  18  -7   1    0.20    0.40
  18   7   1   -0.50    0.40
 -18   7  -1    0.30    0.40
  19  -7   1   -0.60    0.40
 -19  -7  -1   -0.70    0.50
 -19   7  -1    0.40    0.50
  19   7   1   -1.10    0.50
  20  -7   1   21.30    1.20
 -20  -7  -1   22.30    1.20
 -20   7  -1   23.30    1.20
  20   7   1   23.20    1.20
  21  -7   1    0.10    0.60
 -21  -7  -1   -0.40    0.70
  21   7   1    0.20    0.60
 -21   7  -1   -0.40    0.60
  22  -8  -1    0.60    0.70
 -22   8   1    0.20    0.70
  22   8  -1    0.20    0.70
  21  -8  -1    0.00    0.60
 -21   8   1   -0.90    0.60
  21   8  -1   -0.50    0.60
  20  -8  -1    1.70    0.50
  20   8  -1    2.00    0.60
 -20   8   1    1.60    0.60
 -19  -8   1    0.40    0.50
  19  -8  -1   -0.30    0.40
 -19   8   1    0.80    0.50
  19   8  -1    0.30    0.40
 -18  -8   1    5.60    0.70
  18  -8  -1    4.70    0.50
  18   8  -1    4.90    0.60
 -18   8   1    6.50    0.80
 -17  -8   1    8.80    0.70
  17  -8  -1    9.70    0.70
 -17   8   1    9.80    0.70
  17   8  -1   10.40    0.70
 -16  -8   1    0.80    0.30
  16  -8  -1    0.00    0.30
 -16   8   1    0.10    0.30
  16   8  -1    0.30    0.30
  16   8  -1   -0.20    0.30
  15  -8  -1    2.20    0.30
 -15  -8   1    1.80    0.30
  15   8  -1    2.10    0.40
  15   8  -1    2.30    0.30
 -15   8   1    2.00    0.40
  14  -8  -1    0.30    0.20
 -14  -8   1    0.30    0.20
 -14  -8   1    0.10    0.20
  14   8  -1    0.50    0.30
  14   8  -1   -0.20    0.20
 -14   8   1    0.50    0.30
  13  -8  -1    7.50    0.50
  13  -8  -1    8.40    0.40
 -13  -8   1    7.70    0.50
 -13  -8   1    8.00    0.50
  13   8  -1    8.40    0.50
 -13   8   1    7.50    0.50
  13   8  -1    7.60    0.50
 -12  -8   1    9.10    0.50
  12  -8  -1    9.00    0.50
  12  -8  -1    9.30    0.40
 -12  -8   1    9.10    0.50
  12   8  -1    8.90    0.50
 -12   8   1    9.40    0.50
  12   8  -1    9.10    0.50
  11  -8  -1   51.89    1.20
 -11   8   1   50.99    1.40
  11   8  -1   51.19    1.30
  10  -8  -1   -0.10    0.10
  10  -8  -1    0.20    0.20
  10   8  -1    0.00    0.20
  10   8  -1   -0.10    0.20
 -10   8   1    0.00    0.20
   9  -8  -1    9.90    0.40
   9  -8  -1    9.90    0.40
   9   8  -1    9.90    0.40
   9   8  -1    9.70    0.40
  -9   8   1    9.40    0.50
   9   8  -1   10.10    0.40
   8  -8  -1   71.49    1.60
   8  -8  -1   70.99    1.60
   8   8  -1   70.09    1.60
   8   8  -1   69.99    1.70
   8   8  -1   71.09    1.70
   7  -8  -1    7.40    0.30
   7  -8  -1    7.50    0.30
  -7   8   1    7.30    0.40
   7   8  -1    7.30    0.30
   7   8  -1    6.70    0.30
   7   8  -1    7.00    0.40
   6  -8  -1    4.80    0.20
   6  -8  -1    5.00    0.30
  -6  -8   1    5.20    0.30
   6   8  -1    4.60    0.30
  -6   8   1    4.80    0.30
   6   8  -1    5.00    0.30
   6   8  -1    5.00    0.30
   5  -8  -1  151.08    3.20
   5  -8  -1  154.58    3.30
  -5  -8   1  151.18    3.20
  -5   8   1  150.78    3.30
   5   8  -1  152.08    3.30
   5   8  -1  150.28    3.30
   4  -8  -1    0.90    0.10
   4  -8  -1    1.00    0.10
  -4  -8   1    0.90    0.10
  -4   8   1    1.00    0.10
   4   8  -1    0.70    0.10
   4   8  -1    1.00    0.10
   3  -8  -1   13.90    0.40
  -3  -8   1   14.20    0.40
   3  -8  -1   14.20    0.30
   3   8  -1   14.60    0.40
  -3   8   1   13.60    0.40
   3   8  -1   13.30    0.50
  -3   8   1   13.90    0.50
   2  -8  -1   31.50    0.80
  -2  -8   1   31.60    0.70
   2   8  -1   31.20    0.80
  -2   8   1   32.30    0.80
   2   8  -1   31.50    0.80
   1  -8  -1   12.50    0.40
  -1  -8   1   11.60    0.30
   1   8  -1   12.20    0.40
  -1   8   1   12.10    0.40
   1   8  -1   12.10    0.40
   0  -8  -1   26.80    0.70
   0  -8   1   26.60    0.60
   0   8   1   26.00    0.70
   0   8  -1   26.90    0.70
   0   8  -1   27.30    0.70
  -1  -8  -1   19.50    0.50
   1  -8   1   20.30    0.60
  -1  -8  -1   20.30    0.60
  -1  -8  -1   20.70    0.50
   1  -8   1   21.10    0.50
   1   8   1   20.70    0.60
  -1   8  -1   21.00    0.60
  -2  -8  -1   18.70    0.40
  -2  -8  -1   18.00    0.50
  -2  -8  -1   17.00    0.40
   2  -8   1   18.70    0.50
   2  -8   1   18.70    0.50
   2   8   1   18.70    0.50
  -2   8  -1   18.50    0.50
   3  -8   1   36.70    0.90
   3  -8   1   36.70    0.80
  -3  -8  -1   37.50    0.80
   3   8   1   36.80    0.90
   3   8   1   35.60    0.90
  -3   8  -1   36.60    0.90
   4  -8   1   31.50    0.80
   4  -8   1   31.10    0.80
   4   8   1   30.70    0.80
  -4   8  -1   31.80    0.80
   4   8   1   30.60    0.80
   4   8   1   31.20    0.70
   5  -8   1    0.50    0.10
   5  -8   1    0.50    0.10
   5   8   1    0.50    0.10
   5   8   1    0.40    0.10
   5   8   1    0.60    0.10
  -5   8  -1    0.60    0.10
   6  -8   1   15.30    0.50
   6  -8   1   14.60    0.50
  -6   8  -1   14.10    0.50
   6   8   1   15.40    0.50
   6   8   1   15.20    0.50
   6   8   1   14.70    0.50
   7  -8   1   21.50    0.60
   7  -8   1   21.90    0.60
   7   8   1   21.60    0.70
   7   8   1   22.00    0.60
   7   8   1   21.50    0.70
   8  -8   1   78.69    1.80
   8  -8   1   79.79    1.80
   8   8   1   77.49    1.80
   8   8   1   78.79    1.80
  -8   8  -1   76.29    1.90
   8   8   1   78.39    1.80
   9  -8   1    0.00    0.20
   9  -8   1    0.20    0.10
   9   8   1   -0.10    0.10
   9   8   1    0.10    0.20
  -9   8  -1    0.00    0.20
  10  -8   1   11.90    0.40
  10  -8   1   12.30    0.50
 -10   8  -1   12.10    0.50
  10   8   1   11.20    0.50
  10   8   1   11.80    0.50
  11  -8   1    7.30    0.50
  11  -8   1    8.30    0.40
  11   8   1    7.80    0.50
  11   8   1    8.10    0.40
  11   8   1    8.40    0.50
 -11   8  -1    8.00    0.50
 -12  -8  -1    1.90    0.30
  12  -8   1    1.40    0.30
 -12  -8  -1    1.50    0.30
 -12   8  -1    1.80    0.30
  12   8   1    1.70    0.30
  13  -8   1    0.00    0.20
 -13  -8  -1    0.20    0.20
 -13  -8  -1    0.00    0.20
 -13  -8  -1    0.20    0.20
 -13   8  -1    0.10    0.20
  13   8   1   -0.30    0.20
  14  -8   1    7.70    0.60
 -14  -8  -1    7.20    0.50
 -14  -8  -1    6.90    0.60
 -14  -8  -1    7.40    0.50
  14   8   1    7.20    0.60
 -14   8  -1    7.90    0.60
  15  -8   1   -0.20    0.30
 -15  -8  -1    0.50    0.30
  15   8   1    0.50    0.30
 -15   8  -1    0.10    0.30
 -16  -8  -1    1.20    0.30
  16  -8   1    0.30    0.30
  16   8   1    0.70    0.40
 -16   8  -1    0.80    0.30
 -17  -8  -1    0.90    0.40
  17  -8   1    0.80    0.40
 -17   8  -1    1.30    0.40
  17   8   1    0.60    0.40
 -18  -8  -1    5.10    0.60
  18  -8   1    4.90    0.60
 -18   8  -1    5.80    0.60
  18   8   1    5.10    0.60
  19  -8   1    7.10    0.90
 -19  -8  -1    9.30    0.90
  19   8   1    8.20    0.90
 -19   8  -1    9.30    1.00
 -20  -8  -1    3.90    0.70
  20  -8   1    4.50    0.70
 -20   8  -1    5.00    0.70
  20   8   1    5.60    0.70
  21  -8   1    2.10    0.70
  21   8   1    1.90    0.70
 -21   8  -1    3.10    0.70
  22  -9  -1   -0.30    0.80
  21  -9  -1    0.90    0.70
 -21   9   1    0.80    0.60
  21   9  -1   -0.30    0.60
  20  -9  -1   -0.30    0.50
  20   9  -1   -0.30    0.50
 -20   9   1    0.30    0.60
  19  -9  -1    3.00    0.50
  19   9  -1    2.40    0.50
 -19   9   1    2.40    0.60
  18  -9  -1   12.40    0.90
 -18  -9   1   13.00    0.80
 -18   9   1   13.30    0.90
  18   9  -1   13.80    0.90
 -17  -9   1   11.40    0.80
  17  -9  -1   11.60    0.70
 -17   9   1   11.40    0.80
  17   9  -1   10.70    0.80
 -16  -9   1    0.90    0.30
  16  -9  -1    0.50    0.30
  16   9  -1    0.50    0.30
  16   9  -1    0.80    0.40
 -16   9   1    0.90    0.40
 -15  -9   1    0.20    0.30
  15  -9  -1   -0.40    0.30
  15   9  -1   -0.10    0.30
  15   9  -1    0.10    0.30
 -15   9   1    0.60    0.30
 -14  -9   1    1.30    0.30
 -14  -9   1    1.30    0.30
  14  -9  -1    1.00    0.30
 -14   9   1    1.60    0.30
  14   9  -1    1.20    0.30
  14   9  -1    0.80    0.30
  13  -9  -1    1.40    0.30
 -13  -9   1    1.80    0.30
  13  -9  -1    1.10    0.30
 -13  -9   1    1.80    0.30
  13   9  -1    2.10    0.30
  13   9  -1    1.60    0.30
 -13   9   1    1.80    0.30
  12  -9  -1    0.10    0.20
  12  -9  -1    0.50    0.20
  12   9  -1    0.20    0.20
 -12   9   1    0.40    0.20
  12   9  -1    0.30    0.20
  12   9  -1    0.30    0.20
  11  -9  -1    7.40    0.40
  11  -9  -1    6.90    0.50
  11   9  -1    7.90    0.40
  11   9  -1    7.60    0.50
  11   9  -1    7.30    0.40
 -11   9   1    7.50    0.50
  10  -9  -1    1.10    0.20
  10  -9  -1    1.30    0.20
 -10   9   1    1.10    0.20
  10   9  -1    1.20    0.20
   9  -9  -1   52.29    1.20
   9  -9  -1   51.69    1.30
   9   9  -1   52.39    1.30
   9   9  -1   52.99    1.30
  -9   9   1   50.29    1.40
   8  -9  -1    5.00    0.30
   8  -9  -1    5.40    0.30
   8   9  -1    5.30    0.40
  -8   9   1    4.60    0.40
   8   9  -1    4.50    0.30
   8   9  -1    5.10    0.30
   7  -9  -1   57.49    1.40
  -7  -9   1   56.29    1.30
   7  -9  -1   55.59    1.30
   7   9  -1   56.49    1.40
   7   9  -1   55.39    1.40
   6  -9  -1   21.70    0.60
  -6  -9   1   21.10    0.60
   6  -9  -1   21.30    0.60
   6   9  -1   22.40    0.60
  -6   9   1   21.20    0.70
   6   9  -1   21.30    0.70
  -5  -9   1   55.79    1.30
   5  -9  -1   58.49    1.20
   5  -9  -1   57.69    1.40
   5   9  -1   54.89    1.40
   5   9  -1   55.89    1.30
  -5   9   1   56.69    1.40
   4  -9  -1   15.90    0.50
  -4  -9   1   15.40    0.40
   4  -9  -1   15.90    0.40
   4   9  -1   15.30    0.50
  -4   9   1   15.30    0.50
   4   9  -1   14.90    0.50
   3  -9  -1    0.50    0.10
  -3  -9   1    0.60    0.10
   3  -9  -1    0.30    0.10
  -3   9   1    0.40    0.10
   3   9  -1    0.60    0.10
   3   9  -1    0.40    0.10
  -3   9   1    0.40    0.10
   2  -9  -1   26.40    0.70
  -2  -9   1   27.00    0.60
   2   9  -1   26.50    0.70
   2   9  -1   26.90    0.70
  -2   9   1   26.60    0.70
   1  -9  -1   12.50    0.40
  -1  -9   1   13.20    0.30
  -1   9   1   12.10    0.40
   1   9  -1   12.50    0.40
   1   9  -1   12.60    0.40
   0  -9  -1    5.00    0.30
   0  -9   1    5.00    0.20
   0   9  -1    4.90    0.30
   0   9  -1    4.50    0.30
   0   9   1    4.20    0.30
   1  -9   1    0.20    0.10
   1  -9   1    0.00    0.10
  -1  -9  -1    0.00    0.10
  -1   9  -1    0.10    0.10
   1   9   1   -0.10    0.10
  -2  -9  -1    8.00    0.30
   2  -9   1    9.00    0.30
  -2  -9  -1    8.50    0.40
   2  -9   1    8.70    0.40
  -2  -9  -1    8.50    0.20
  -2   9  -1    8.30    0.40
   2   9   1    9.20    0.40
  -3  -9  -1    2.00    0.20
   3  -9   1    1.60    0.20
  -3  -9  -1    1.90    0.20
   3  -9   1    1.80    0.20
   3   9   1    1.90    0.20
  -3   9  -1    1.80    0.20
  -4  -9  -1   56.59    1.40
   4  -9   1   58.79    1.40
  -4  -9  -1   57.79    1.30
   4  -9   1   58.79    1.30
   4   9   1   56.19    1.40
  -4   9  -1   58.39    1.40
   4   9   1   56.79    1.40
   5  -9   1    6.10    0.30
   5  -9   1    5.90    0.30
   5   9   1    6.10    0.30
  -5   9  -1    5.90    0.30
   5   9   1    6.40    0.30
   5   9   1    6.50    0.30
   6  -9   1    3.10    0.20
   6  -9   1    3.40    0.30
   6   9   1    3.50    0.30
   6   9   1    3.50    0.30
   6   9   1    3.20    0.30
   7  -9   1   56.99    1.30
   7  -9   1   56.59    1.30
   7   9   1   56.29    1.40
   7   9   1   56.89    1.40
  -7   9  -1   55.89    1.40
   7   9   1   55.59    1.30
   8  -9   1   14.50    0.50
   8  -9   1   13.30    0.50
   8   9   1   13.40    0.50
   8   9   1   14.30    0.50
  -8   9  -1   13.70    0.60
   9  -9   1   18.70    0.60
   9  -9   1   17.90    0.60
   9   9   1   18.20    0.70
  -9   9  -1   18.40    0.70
   9   9   1   19.50    0.60
  10  -9   1    1.00    0.20
  10  -9   1    0.70    0.20
 -10   9  -1    1.10    0.20
  10   9   1    1.20    0.20
  10   9   1    0.60    0.20
  10   9   1    1.00    0.30
  11  -9   1    0.30    0.20
  11  -9   1    0.20    0.20
 -11  -9  -1    0.30    0.20
  11   9   1   -0.30    0.20
 -11   9  -1   -0.10    0.20
  11   9   1    0.00    0.20
  12  -9   1    0.00    0.20
 -12  -9  -1    0.00    0.20
  12   9   1   -0.20    0.20
  12   9   1    0.30    0.20
 -12   9  -1    0.00    0.20
 -13  -9  -1    1.80    0.30
 -13  -9  -1    1.70    0.30
 -13  -9  -1    1.30    0.30
  13  -9   1    1.90    0.30
 -13   9  -1    1.80    0.30
  13   9   1    1.70    0.30
  14  -9   1    0.30    0.30
 -14  -9  -1    0.10    0.30
 -14  -9  -1    0.30    0.30
 -14  -9  -1    0.50    0.30
 -14   9  -1    0.70    0.30
  14   9   1    0.30    0.30
 -15  -9  -1   -0.50    0.30
  15  -9   1   -0.60    0.30
  15   9   1    0.00    0.30
 -15   9  -1   -0.20    0.30
  16  -9   1    1.00    0.40
 -16  -9  -1    1.90    0.40
  16   9   1    2.30    0.40
 -16   9  -1    1.00    0.40
 -17  -9  -1    4.30    0.50
  17  -9   1    3.80    0.50
 -17   9  -1    3.60    0.50
  17   9   1    3.60    0.50
  18  -9   1    9.30    0.80
 -18  -9  -1    9.30    0.90
  18   9   1    9.90    0.90
 -18   9  -1   12.30    0.90
 -19  -9  -1    6.90    0.70
  19  -9   1    5.80    0.70
  19   9   1    5.50    0.70
 -19   9  -1    8.20    1.00
  20  -9   1    4.90    0.70
 -20   9  -1    6.20    0.80
  20   9   1    5.10    0.70
  21  -9   1    0.90    0.70
 -21   9  -1    0.40    0.70
  21   9   1    1.90    0.70
  21 -10  -1    1.20    0.70
  21  10  -1    1.20    0.70
 -21  10   1    2.20    0.70
  20 -10  -1   -0.40    0.50
 -20  10   1    0.50    0.60
  20  10  -1   -0.10    0.60
  19 -10  -1    0.80    0.50
 -19  10   1    0.10    0.50
  19  10  -1    0.40    0.50
 -18 -10   1    1.00    0.50
  18 -10  -1    0.90    0.50
 -18  10   1    1.00    0.50
  18  10  -1    0.90    0.50
  17 -10  -1    3.50    0.50
 -17 -10   1    4.60    0.50
 -17  10   1    3.70    0.50
  17  10  -1    3.20    0.50
 -16 -10   1    0.40    0.40
 -16 -10   1    0.40    0.30
  16 -10  -1    0.10    0.30
 -16  10   1    0.10    0.40
  16  10  -1    0.00    0.30
  15 -10  -1    0.30    0.30
 -15 -10   1    0.30    0.30
 -15 -10   1   -0.10    0.30
 -15  10   1    0.40    0.30
  15  10  -1    0.20    0.30
  15  10  -1   -0.60    0.30
 -14 -10   1    1.00    0.30
  14 -10  -1    1.30    0.30
 -14 -10   1    1.20    0.30
  14  10  -1    1.00    0.30
  14  10  -1    0.80    0.30
 -14  10   1    1.10    0.30
  13 -10  -1    7.30    0.50
 -13 -10   1    7.50    0.50
  13 -10  -1    8.80    0.50
 -13 -10   1    8.30    0.50
 -13  10   1    8.50    0.60
  13  10  -1    7.70    0.60
  13  10  -1    8.20    0.50
  12 -10  -1    1.50    0.30
  12 -10  -1    2.30    0.30
  12  10  -1    1.60    0.30
  12  10  -1    1.70    0.30
  12  10  -1    2.20    0.30
 -12  10   1    1.80    0.30
  11 -10  -1    2.50    0.30
  11 -10  -1    2.20    0.30
  11  10  -1    2.30    0.30
  11  10  -1    2.20    0.30
  11  10  -1    3.30    0.40
 -11  10   1    2.50    0.30
  10 -10  -1    7.70    0.40
  10 -10  -1    7.70    0.40
 -10  10   1    7.10    0.50
  10  10  -1    6.30    0.40
  10  10  -1    6.80    0.40
  10  10  -1    7.50    0.50
   9 -10  -1    0.20    0.20
  -9 -10   1    0.20    0.20
   9 -10  -1    0.20    0.20
   9  10  -1    0.40    0.20
  -9  10   1    0.20    0.20
   8 -10  -1   16.30    0.60
  -8 -10   1   15.40    0.50
   8 -10  -1   15.40    0.50
  -8  10   1   15.10    0.60
   8  10  -1   14.90    0.60
   8  10  -1   14.80    0.60
  -7 -10   1   24.80    0.70
   7 -10  -1   25.30    0.70
   7 -10  -1   25.00    0.70
   7  10  -1   24.60    0.80
   7  10  -1   24.60    0.70
  -7  10   1   24.90    0.80
   6 -10  -1    2.00    0.20
  -6 -10   1    1.80    0.20
   6 -10  -1    1.60    0.20
  -6  10   1    1.40    0.20
   6  10  -1    1.60    0.20
   5 -10  -1  132.59    2.90
  -5 -10   1  131.69    2.80
   5 -10  -1  132.39    2.80
   5  10  -1  129.89    2.90
   4 -10  -1   45.70    1.00
  -4 -10   1   45.30    1.00
   4 -10  -1   45.60    1.20
  -4  10   1   46.40    1.20
   4  10  -1   46.00    1.10
   4  10  -1   44.80    1.20
   3 -10  -1   40.70    1.10
  -3 -10   1   40.60    0.90
  -3  10   1   41.40    1.10
   3  10  -1   42.30    1.10
  -3  10   1   38.60    0.90
   3  10  -1   41.70    1.00
   2 -10  -1    0.80    0.20
  -2 -10   1    0.90    0.10
   2  10  -1    0.60    0.10
  -2  10   1    0.60    0.10
   2  10  -1    0.90    0.20
   1 -10  -1   15.90    0.50
  -1 -10   1   16.20    0.40
  -1  10   1   16.30    0.50
   1  10  -1   15.80    0.50
   1  10  -1   15.80    0.50
   0 -10   1    5.70    0.30
   0 -10  -1    5.10    0.30
   0 -10   1    5.80    0.20
   0  10   1    5.00    0.30
   0  10  -1    5.10    0.30
   1 -10   1   24.40    0.70
   1 -10   1   24.60    0.60
  -1 -10  -1   24.20    0.70
  -1  10  -1   25.60    0.70
   1  10   1   24.50    0.70
  -2 -10  -1    0.30    0.10
  -2 -10  -1   -0.10    0.10
  -2 -10  -1    0.00    0.10
   2 -10   1    0.00    0.10
   2 -10   1    0.10    0.10
   2  10   1    0.10    0.10
  -2  10  -1    0.10    0.10
  -3 -10  -1   14.40    0.40
   3 -10   1   14.50    0.40
   3 -10   1   14.30    0.50
  -3 -10  -1   13.30    0.50
   3  10   1   14.20    0.50
  -3  10  -1   13.70    0.50
   4 -10   1  130.59    2.70
  -4 -10  -1  126.29    2.90
  -4 -10  -1  128.49    2.70
   4 -10   1  129.09    2.80
  -4  10  -1  125.29    2.90
   4  10   1  128.29    2.90
  -5 -10  -1   15.00    0.40
   5 -10   1   14.60    0.50
   5 -10   1   15.10    0.50
  -5  10  -1   14.10    0.60
   5  10   1   14.70    0.50
  -6 -10  -1   30.70    0.80
   6 -10   1   31.30    0.80
   6 -10   1   30.10    0.80
  -6  10  -1   28.70    0.90
   7 -10   1    3.90    0.30
  -7 -10  -1    3.50    0.30
   7 -10   1    3.70    0.30
   7  10   1    3.80    0.40
   7  10   1    4.10    0.30
  -7  10  -1    3.40    0.40
   7  10   1    3.90    0.30
   8 -10   1   34.00    0.90
  -8 -10  -1   33.20    1.00
   8 -10   1   34.00    0.90
   8  10   1   33.40    1.00
  -8  10  -1   33.20    1.00
   8  10   1   34.50    0.90
  -9 -10  -1    0.00    0.20
   9 -10   1    0.20    0.20
   9 -10   1    0.40    0.20
  -9  10  -1   -0.30    0.20
   9  10   1    0.30    0.20
   9  10   1   -0.20    0.20
  10 -10   1    3.60    0.40
  10 -10   1    3.90    0.40
 -10 -10  -1    2.80    0.30
  10  10   1    2.80    0.30
  10  10   1    2.90    0.30
 -10  10  -1    3.00    0.40
 -11 -10  -1    0.20    0.20
  11 -10   1    0.00    0.20
  11 -10   1    0.10    0.20
 -11  10  -1   -0.20    0.20
  11  10   1    0.10    0.20
  11  10   1    0.00    0.20
 -12 -10  -1    1.10    0.30
  12 -10   1    1.00    0.30
 -12  10  -1    0.60    0.30
  12  10   1    0.60    0.30
  12  10   1    1.20    0.30
 -13 -10  -1    3.40    0.40
  13 -10   1    5.00    0.50
 -13 -10  -1    4.10    0.40
 -13 -10  -1    4.60    0.50
  13  10   1    4.70    0.50
 -13  10  -1    5.20    0.60
  14 -10   1   22.40    0.90
 -14 -10  -1   22.30    0.90
 -14 -10  -1   22.10    0.90
 -14 -10  -1   22.60    0.80
  14  10   1   23.70    0.90
 -14  10  -1   24.20    1.00
 -15 -10  -1   16.50    0.80
 -15 -10  -1   15.90    0.80
  15 -10   1   15.30    0.80
 -15  10  -1   16.80    0.90
  15  10   1   16.60    0.80
  16 -10   1    3.40    0.50
 -16 -10  -1    3.40    0.50
  16  10   1    3.20    0.50
 -16  10  -1    3.30    0.50
 -17 -10  -1    3.70    0.50
  17 -10   1    2.80    0.50
  17  10   1    3.40    0.50
 -17  10  -1    3.40    0.60
 -18 -10  -1    0.80    0.50
  18 -10   1    0.10    0.50
 -18  10  -1    0.20    0.50
  18  10   1    0.90    0.50
  19 -10   1    2.00    0.60
 -19 -10  -1    1.20    0.60
  19  10   1    1.00    0.60
 -19  10  -1    0.90    0.60
  20 -10   1    1.30    0.60
  20  10   1    1.50    0.70
 -20  10  -1    1.50    0.70
 -21 -11   1    6.50    0.80
 -20 -11   1    0.20    0.60
 -20  11   1    0.80    0.60
 -19 -11   1   -0.10    0.60
  19 -11  -1    0.20    0.50
 -19  11   1   -0.20    0.50
  18 -11  -1    0.60    0.50
  18  11  -1   -0.20    0.50
 -18  11   1    0.10    0.50
 -17 -11   1   23.80    1.00
  17 -11  -1   25.50    1.10
 -17  11   1   26.50    1.10
  17  11  -1   23.10    1.10
 -16 -11   1    3.20    0.50
 -16 -11   1    2.30    0.40
  16 -11  -1    2.70    0.40
 -16  11   1    2.60    0.50
  16  11  -1    2.60    0.50
 -15 -11   1    0.50    0.30
 -15 -11   1    0.20    0.30
  15 -11  -1    0.20    0.30
 -15 -11   1    0.20    0.30
  15  11  -1    0.60    0.40
 -15  11   1    0.30    0.40
  14 -11  -1    0.90    0.30
 -14 -11   1    1.00    0.30
 -14 -11   1    1.80    0.30
  14  11  -1    0.80    0.30
  14  11  -1    1.20    0.30
 -14  11   1    1.60    0.40
  13 -11  -1    1.50    0.30
  13 -11  -1    1.50    0.30
  13  11  -1    1.40    0.30
  13  11  -1    1.50    0.30
 -13  11   1    1.60    0.30
  13  11  -1    1.50    0.30
 -12 -11   1    0.40    0.20
  12 -11  -1   -0.10    0.20
  12 -11  -1    0.50    0.30
  12  11  -1    0.00    0.30
  12  11  -1    0.10    0.20
 -12  11   1    0.00    0.30
  11 -11  -1    6.00    0.40
 -11 -11   1    6.50    0.50
  11 -11  -1    5.30    0.40
  11  11  -1    5.40    0.50
  11  11  -1    6.60    0.50
 -11  11   1    6.20    0.50
  10 -11  -1    9.20    0.50
 -10 -11   1    8.20    0.50
  10 -11  -1    8.50    0.50
 -10  11   1    8.10    0.50
  10  11  -1    8.60    0.50
  10  11  -1    8.50    0.50
   9 -11  -1   -0.10    0.20
  -9 -11   1   -0.10    0.20
   9 -11  -1    0.10    0.20
   9  11  -1    0.20    0.20
   9  11  -1    0.10    0.20
  -9  11   1   -0.30    0.20
   8 -11  -1    0.90    0.20
  -8 -11   1    0.90    0.20
   8  11  -1    1.00    0.20
  -8  11   1    1.00    0.20
   8  11  -1    0.90    0.20
  -7 -11   1    8.30    0.40
   7 -11  -1    9.10    0.40
   7  11  -1    9.40    0.50
  -7  11   1    8.80    0.50
   6 -11  -1    1.00    0.20
  -6 -11   1    1.20    0.20
  -6  11   1    1.00    0.20
   6  11  -1    1.10    0.20
   6  11  -1    0.60    0.20
   5 -11  -1    1.10    0.10
  -5 -11   1    1.00    0.20
   5  11  -1    1.00    0.20
  -5  11   1    0.90    0.20
   5  11  -1    0.90    0.20
  -4 -11   1   36.60    0.90
   4 -11  -1   37.60    0.80
   4  11  -1   37.00    1.00
   4  11  -1   35.10    1.00
  -4  11   1   35.60    1.00
  -3 -11   1    6.00    0.30
   3  11  -1    6.10    0.40
   3  11  -1    5.20    0.40
  -3  11   1    5.50    0.40
  -2 -11   1   25.50    0.60
   2  11  -1   25.70    0.80
  -1 -11   1    1.00    0.10
  -1  11   1    0.80    0.20
   1  11  -1    0.90    0.20
   0 -11   1    2.20    0.20
   0  11  -1    2.20    0.30
   0  11   1    1.90    0.20
   1 -11   1    5.30    0.20
   1 -11   1    5.00    0.30
   1  11   1    5.40    0.30
  -1  11  -1    5.00    0.30
  -2 -11  -1   40.00    1.10
   2 -11   1   44.50    1.00
   2 -11   1   44.90    1.10
   2  11   1   43.10    1.10
   3 -11   1   65.19    1.40
  -3 -11  -1   61.29    1.50
   3 -11   1   64.39    1.50
  -3 -11  -1   63.49    1.30
  -3  11  -1   58.59    1.60
   4 -11   1   38.80    1.00
   4 -11   1   38.00    0.90
  -4 -11  -1   37.50    0.90
  -4 -11  -1   35.60    1.00
  -4  11  -1   36.40    1.00
   5 -11   1   41.50    1.10
  -5 -11  -1   41.50    1.00
   5 -11   1   40.50    1.00
  -5 -11  -1   39.90    1.10
  -5  11  -1   39.60    1.10
   5  11   1   38.80    1.10
  -6 -11  -1   14.80    0.60
  -6 -11  -1   15.30    0.50
   6 -11   1   15.70    0.50
   6 -11   1   15.60    0.60
   6  11   1   15.30    0.60
  -6  11  -1   14.30    0.60
  -7 -11  -1    1.20    0.20
  -7 -11  -1    1.70    0.20
   7 -11   1    1.30    0.20
   7 -11   1    1.70    0.20
   7  11   1    1.10    0.20
  -7  11  -1    1.30    0.30
  -8 -11  -1   17.50    0.70
   8 -11   1   18.30    0.60
   8 -11   1   18.40    0.60
   8  11   1   17.80    0.70
   8  11   1   18.40    0.60
  -8  11  -1   17.70    0.70
   9 -11   1   20.70    0.70
  -9 -11  -1   21.20    0.70
   9  11   1   21.10    0.80
   9  11   1   21.50    0.70
  -9  11  -1   20.80    0.80
  10 -11   1   -0.20    0.20
  10 -11   1    0.20    0.20
 -10 -11  -1    0.40    0.20
  10  11   1    0.10    0.20
 -10  11  -1    0.30    0.20
  10  11   1    0.00    0.30
 -11 -11  -1    1.70    0.30
  11 -11   1    1.40    0.30
  11 -11   1    2.00    0.30
  11  11   1    2.10    0.30
  11  11   1    2.10    0.30
 -11  11  -1    2.10    0.30
  12 -11   1    1.80    0.30
 -12 -11  -1    1.10    0.30
  12  11   1    1.00    0.30
 -12  11  -1    1.10    0.30
  12  11   1    1.10    0.30
 -13 -11  -1    0.50    0.30
  13 -11   1    0.50    0.30
  13  11   1    1.00    0.40
 -13  11  -1    0.40    0.30
  13  11   1    0.50    0.30
 -14 -11  -1    1.90    0.40
  14 -11   1    0.80    0.40
 -14 -11  -1    0.90    0.30
 -14 -11  -1    1.20    0.30
  14  11   1    1.20    0.40
 -14  11  -1    1.20    0.40
 -15 -11  -1   18.80    0.90
  15 -11   1   18.50    0.90
 -15 -11  -1   20.00    0.90
 -15  11  -1   20.50    1.00
  15  11   1   19.90    0.90
 -16 -11  -1   26.20    1.10
  16 -11   1   24.90    1.00
 -16  11  -1   25.20    1.10
  16  11   1   24.40    1.10
 -17 -11  -1    5.70    0.60
  17 -11   1    6.00    0.60
 -17  11  -1    5.80    0.60
  17  11   1    5.30    0.60
  18 -11   1    0.50    0.50
 -18 -11  -1    0.20    0.60
 -18  11  -1    0.70    0.50
  18  11   1    0.00    0.60
  19 -11   1   -0.40    0.60
  19  11   1   -0.30    0.60
 -19  11  -1    0.00    0.60
  20 -11   1    1.20    0.70
  20  11   1    1.90    0.80
 -20  11  -1    1.30    0.70
 -20 -12   1    0.60    0.70
 -20  12   1    1.20    0.70
 -19 -12   1   -1.00    0.60
 -19  12   1   -0.90    0.60
 -18 -12   1    1.90    0.50
 -18  12   1    1.00    0.60
 -17 -12   1    0.50    0.50
 -17  12   1    1.00    0.50
  16 -12  -1    3.90    0.50
 -16 -12   1    4.70    0.50
 -16 -12   1    4.20    0.60
 -16 -12   1    4.90    0.50
 -16  12   1    4.50    0.60
 -15 -12   1    3.10    0.40
  15 -12  -1    3.10    0.40
 -15 -12   1    3.70    0.50
 -15 -12   1    3.10    0.40
 -15 -12   1    3.00    0.40
 -15  12   1    3.10    0.50
 -14 -12   1    0.90    0.40
 -14 -12   1    0.80    0.30
  14 -12  -1    0.90    0.30
 -14 -12   1    1.50    0.40
 -14 -12   1    1.30    0.30
 -14  12   1    0.60    0.40
 -13 -12   1   12.10    0.70
  13 -12  -1   12.40    0.70
  13 -12  -1   11.90    0.60
 -13  12   1   11.50    0.70
  13  12  -1   11.90    0.70
  13  12  -1   12.50    0.70
  12 -12  -1    3.20    0.40
 -12 -12   1    3.50    0.40
  12 -12  -1    4.40    0.50
  12  12  -1    3.50    0.40
 -12  12   1    3.40    0.40
  12  12  -1    3.50    0.40
  11 -12  -1    0.30    0.30
 -11 -12   1   -0.10    0.20
  11 -12  -1    0.10    0.20
 -11  12   1   -0.30    0.30
  11  12  -1    0.00    0.30
  11  12  -1    0.50    0.30
  10 -12  -1    0.80    0.20
 -10 -12   1    0.00    0.20
  10 -12  -1    0.50    0.20
 -10  12   1    0.10    0.20
  10  12  -1    0.10    0.20
  10  12  -1    0.00    0.30
   9 -12  -1    0.10    0.20
   9 -12  -1    0.40    0.20
   9  12  -1    0.50    0.20
  -9  12   1    0.30    0.20
   9  12  -1    0.50    0.20
  -8 -12   1    0.30    0.20
   8 -12  -1   -0.20    0.20
   8 -12  -1    0.80    0.20
   8  12  -1    0.30    0.20
  -8  12   1    0.20    0.20
   8  12  -1    0.20    0.20
  -7 -12   1    1.10    0.20
   7 -12  -1    1.00    0.20
   7 -12  -1    1.50    0.20
  -7  12   1    1.00    0.20
   7  12  -1    1.40    0.30
   7  12  -1    1.10    0.20
  -6 -12   1    0.10    0.20
   6 -12  -1    0.20    0.10
   6 -12  -1    0.20    0.20
   6  12  -1    0.10    0.20
  -6  12   1    0.20    0.20
   6  12  -1   -0.10    0.20
   5 -12  -1    6.20    0.40
   5 -12  -1    6.20    0.30
  -5 -12   1    5.80    0.30
  -5  12   1    5.30    0.40
   5  12  -1    6.30    0.40
   5  12  -1    6.00    0.40
  -4 -12   1   24.70    0.60
   4 -12  -1   22.50    0.70
   4  12  -1   22.80    0.80
  -4  12   1   22.40    0.80
   3 -12  -1   22.10    0.70
  -3 -12   1   21.30    0.70
  -3 -12   1   21.80    0.60
  -3  12   1   20.20    0.70
   3  12  -1   20.60    0.70
   2 -12  -1    4.10    0.40
  -2 -12   1    4.50    0.40
  -2 -12   1    4.80    0.20
  -2  12   1    4.30    0.40
   1 -12  -1   19.70    0.70
  -1 -12   1   18.70    0.50
  -1 -12   1   18.50    0.70
  -1  12   1   19.00    0.70
   0 -12   1   10.00    0.30
   0 -12  -1   10.40    0.50
   0 -12   1    9.60    0.50
   0  12   1    9.80    0.50
   0  12  -1    9.20    0.50
   1 -12   1   32.60    0.90
  -1 -12  -1   32.30    1.00
   1 -12   1   33.50    0.80
   1  12   1   31.80    0.90
  -1  12  -1   32.40    0.90
  -2 -12  -1   -0.10    0.20
   2 -12   1    0.40    0.10
   2 -12   1    0.20    0.20
  -2  12  -1    0.10    0.20
   2  12   1    0.20    0.20
   3 -12   1    8.10    0.40
   3 -12   1    8.20    0.30
  -3 -12  -1    8.00    0.40
  -3  12  -1    8.10    0.40
   3  12   1    8.00    0.40
  -4 -12  -1   11.90    0.40
   4 -12   1   11.50    0.50
   4 -12   1   12.10    0.40
  -4 -12  -1   11.40    0.50
   4  12   1   11.70    0.50
  -4  12  -1   11.80    0.50
   5 -12   1    8.80    0.40
  -5 -12  -1    8.50    0.30
   5 -12   1    7.70    0.40
  -5 -12  -1    8.10    0.50
  -5  12  -1    7.80    0.50
   5  12   1    8.30    0.50
   6 -12   1    6.30    0.40
  -6 -12  -1    6.50    0.40
  -6 -12  -1    7.00    0.30
   6 -12   1    6.90    0.40
  -6  12  -1    6.40    0.50
   6  12   1    6.50    0.40
  -7 -12  -1   18.50    0.70
   7 -12   1   18.20    0.60
   7 -12   1   17.80    0.60
  -7 -12  -1   19.70    0.60
   7  12   1   18.50    0.70
  -7  12  -1   18.50    0.70
   8 -12   1    1.70    0.30
   8 -12   1    1.60    0.20
  -8 -12  -1    1.70    0.20
  -8 -12  -1    1.60    0.30
   8  12   1    1.70    0.30
  -8  12  -1    1.50    0.30
  -9 -12  -1    0.90    0.30
   9 -12   1    1.20    0.30
  -9  12  -1    1.70    0.30
   9  12   1    1.60    0.30
  10 -12   1    4.90    0.50
 -10 -12  -1    4.90    0.50
 -10 -12  -1    5.30    0.40
  10 -12   1    5.20    0.50
 -10  12  -1    5.10    0.50
  10  12   1    5.30    0.50
 -11 -12  -1    0.60    0.30
  11 -12   1    1.00    0.30
  11 -12   1    1.30    0.30
  11  12   1    1.00    0.30
 -11  12  -1    0.90    0.30
  11  12   1    1.30    0.30
  12 -12   1    0.80    0.30
 -12 -12  -1   -0.30    0.30
 -12  12  -1    0.40    0.30
  12  12   1    0.30    0.30
  12  12   1    0.10    0.30
  13 -12   1   -0.70    0.30
 -13 -12  -1    0.00    0.30
  13  12   1    0.00    0.30
 -13  12  -1   -0.10    0.30
  13  12   1   -0.30    0.40
  14 -12   1    3.70    0.50
 -14 -12  -1    4.40    0.50
 -14 -12  -1    3.70    0.50
 -14 -12  -1    4.50    0.50
 -14  12  -1    3.40    0.50
  14  12   1    4.00    0.50
  15 -12   1   15.30    0.80
 -15 -12  -1   17.00    0.90
 -15 -12  -1   15.60    0.80
 -15  12  -1   15.80    0.90
  15  12   1   15.50    0.90
  16 -12   1    3.40    0.50
 -16 -12  -1    4.70    0.60
  16  12   1    3.50    0.60
 -16  12  -1    4.40    0.60
  17 -12   1    6.30    0.70
 -17 -12  -1    5.30    0.60
  17  12   1    4.70    0.60
 -17  12  -1    5.50    0.70
 -18 -12  -1    7.40    0.80
  18  12   1    5.40    0.70
 -18  12  -1    5.60    0.70
 -19  12  -1    7.10    0.80
 -19  13   1   -0.20    0.60
 -18  13   1   -0.50    0.60
 -17 -13   1    1.60    0.50
 -17  13   1    0.40    0.50
 -16 -13   1    3.10    0.50
 -16 -13   1    3.60    0.50
 -16 -13   1    3.80    0.50
 -16  13   1    3.90    0.60
 -15 -13   1   11.70    0.90
 -15 -13   1   14.00    0.80
 -15 -13   1   12.90    0.80
 -15 -13   1   12.00    0.80
 -15  13   1   12.70    0.90
 -14 -13   1    1.30    0.40
 -14 -13   1    1.20    0.40
 -14 -13   1    1.10    0.40
 -14 -13   1    1.00    0.40
 -14  13   1    1.20    0.40
 -13 -13   1    1.10    0.40
 -13 -13   1    0.30    0.30
 -13  13   1    0.60    0.40
  13  13  -1    0.60    0.40
 -12 -13   1   -0.40    0.30
 -12 -13   1    0.40    0.30
  12 -13  -1    0.40    0.30
  12  13  -1    0.60    0.40
 -12  13   1    0.10    0.30
 -11 -13   1    0.60    0.30
 -11 -13   1    0.20    0.30
  11 -13  -1    0.30    0.30
  11  13  -1    0.20    0.30
 -11  13   1    0.10    0.30
  11  13  -1    0.00    0.30
  10 -13  -1    3.70    0.50
 -10 -13   1    4.20    0.40
 -10  13   1    3.20    0.40
  10  13  -1    3.70    0.40
  10  13  -1    2.90    0.40
   9 -13  -1   47.10    1.30
   9  13  -1   47.30    1.30
  -9  13   1   47.70    1.40
   9  13  -1   48.00    1.30
  -8 -13   1    0.30    0.20
   8 -13  -1   -0.10    0.20
  -8  13   1    0.20    0.20
   8  13  -1    0.10    0.30
   8  13  -1    0.00    0.20
  -7 -13   1    0.00    0.20
   7 -13  -1    0.30    0.20
  -7  13   1    0.40    0.20
   7  13  -1    0.10    0.20
   7  13  -1    0.10    0.20
   6 -13  -1    9.00    0.50
  -6 -13   1    7.90    0.40
   6  13  -1    8.50    0.50
  -6  13   1    8.10    0.50
   6  13  -1    7.80    0.50
   5 -13  -1    1.00    0.20
  -5 -13   1    0.70    0.20
  -5 -13   1    1.10    0.20
  -5  13   1    0.80    0.20
   5  13  -1    1.40    0.30
  -4 -13   1    3.90    0.40
   4 -13  -1    4.00    0.40
  -4 -13   1    4.40    0.30
  -4  13   1    3.40    0.40
   4  13  -1    4.30    0.40
  -3 -13   1    4.30    0.30
   3 -13  -1    4.20    0.40
  -3 -13   1    4.30    0.40
  -3  13   1    4.50    0.40
   3  13  -1    4.70    0.40
  -2 -13   1    5.80    0.40
   2 -13  -1    6.10    0.40
  -2 -13   1    5.70    0.30
  -2  13   1    5.90    0.40
   2  13  -1    5.70    0.40
  -1 -13   1    0.00    0.20
   1 -13  -1    0.10    0.20
  -1 -13   1    0.10    0.10
   1  13  -1    0.10    0.20
  -1  13   1    0.00    0.20
   0 -13  -1    2.40    0.30
   0 -13   1    2.80    0.20
   0 -13   1    2.40    0.30
   0  13   1    2.00    0.30
   0  13  -1    2.30    0.30
   1 -13   1    2.10    0.20
  -1 -13  -1    1.70    0.30
   1 -13   1    1.50    0.20
  -1  13  -1    1.90    0.30
   1  13   1    1.90    0.30
   2 -13   1   20.50    0.70
  -2 -13  -1   21.20    0.70
   2 -13   1   21.40    0.50
  -2  13  -1   20.00    0.70
   2  13   1   19.50    0.70
   3 -13   1    0.40    0.10
   3 -13   1    0.20    0.20
  -3 -13  -1    0.40    0.20
   3  13   1    0.20    0.20
  -3  13  -1   -0.10    0.20
  -4 -13  -1    0.70    0.20
   4 -13   1    0.70    0.20
   4 -13   1    0.50    0.20
  -4  13  -1    0.40    0.20
   4  13   1    0.80    0.20
  -5 -13  -1    1.30    0.30
   5 -13   1    1.00    0.20
   5 -13   1    1.50    0.20
  -5 -13  -1    1.40    0.20
  -5  13  -1    1.50    0.30
   5  13   1    1.00    0.30
   6 -13   1   -0.20    0.20
   6 -13   1   -0.10    0.20
  -6 -13  -1    0.30    0.20
  -6 -13  -1    0.00    0.20
   6  13   1   -0.10    0.20
  -6  13  -1    0.20    0.20
  -7 -13  -1    0.10    0.20
  -7 -13  -1   -0.30    0.20
   7 -13   1    0.20    0.20
   7 -13   1    0.00    0.20
  -7  13  -1   -0.10    0.20
   7  13   1    0.00    0.20
  -8 -13  -1   13.10    0.60
   8 -13   1   12.60    0.60
   8 -13   1   13.50    0.60
  -8 -13  -1   11.50    0.50
   8  13   1   12.70    0.60
  -8  13  -1   12.60    0.60
   9 -13   1    0.30    0.20
  -9 -13  -1    0.00    0.30
  -9  13  -1    0.20    0.30
   9  13   1    0.60    0.30
 -10 -13  -1    9.00    0.60
 -10 -13  -1    9.00    0.50
  10 -13   1    8.40    0.60
  10 -13   1    9.00    0.60
 -10  13  -1    8.50    0.60
  10  13   1    8.80    0.60
 -11 -13  -1    0.80    0.30
  11 -13   1    1.50    0.30
 -11 -13  -1    0.60    0.30
  11 -13   1    0.90    0.30
  11  13   1    1.40    0.40
 -11  13  -1    1.30    0.30
 -12 -13  -1    0.10    0.30
 -12 -13  -1    0.00    0.30
 -12  13  -1   -0.20    0.30
  12  13   1   -0.80    0.30
 -13 -13  -1    0.60    0.40
  13 -13   1   -0.40    0.30
 -13 -13  -1   -0.10    0.30
 -13  13  -1    0.60    0.40
  13  13   1    0.60    0.40
 -14 -13  -1    0.30    0.40
 -14 -13  -1    0.40    0.40
 -14 -13  -1    0.00    0.40
 -14 -13  -1    0.00    0.40
  14 -13   1    0.40    0.40
 -14  13  -1    0.40    0.40
 -15 -13  -1    0.60    0.40
 -15 -13  -1   -0.30    0.40
 -15  13  -1    0.00    0.40
 -16 -13  -1    4.10    0.60
 -16 -13  -1    3.00    0.50
 -16  13  -1    4.10    0.60
 -17 -13  -1    1.30    0.60
 -17  13  -1    1.20    0.50
 -18  13  -1    3.10    0.70
 -18  14   1    5.40    0.70
 -17  14   1    4.30    0.70
 -16  14   1    5.20    0.70
 -15 -14   1   13.30    0.90
 -15 -14   1   10.30    0.90
 -15 -14   1   12.10    0.90
 -15  14   1   12.80    0.90
 -14 -14   1   -0.50    0.40
  14  14  -1   -0.60    0.40
 -14  14   1   -0.10    0.40
 -13 -14   1    0.60    0.40
  13  14  -1   -0.10    0.40
 -13  14   1    0.60    0.40
 -12 -14   1    4.20    0.50
 -12 -14   1    4.00    0.40
  12 -14  -1    3.50    0.40
  12  14  -1    4.00    0.50
 -12  14   1    4.00    0.50
  11 -14  -1   -0.50    0.30
 -11 -14   1    0.30    0.30
 -11 -14   1   -0.40    0.30
 -11  14   1    0.60    0.30
  11  14  -1    0.00    0.30
 -10 -14   1    2.60    0.40
 -10 -14   1    2.00    0.30
  10 -14  -1    2.70    0.40
  10  14  -1    2.20    0.40
 -10  14   1    2.10    0.40
   9 -14  -1    0.70    0.30
  -9 -14   1    1.00    0.30
  -9  14   1    1.00    0.30
   9  14  -1    1.00    0.30
  -8 -14   1    2.20    0.30
   8 -14  -1    2.60    0.30
  -8 -14   1    2.40    0.30
   8  14  -1    2.20    0.30
  -8  14   1    2.40    0.30
   7 -14  -1    2.00    0.30
  -7 -14   1    1.60    0.30
  -7 -14   1    1.70    0.20
   7  14  -1    1.70    0.30
  -7  14   1    1.30    0.30
   6 -14  -1    0.60    0.30
  -6 -14   1    0.70    0.30
   6  14  -1    0.10    0.30
  -6  14   1    0.30    0.20
  -5 -14   1    3.90    0.50
   5 -14  -1    3.40    0.40
  -5  14   1    2.90    0.30
   5  14  -1    3.80    0.40
  -4 -14   1   13.70    0.60
   4 -14  -1   13.60    0.60
  -4  14   1   14.20    0.60
   4  14  -1   13.30    0.60
   3 -14  -1    6.70    0.50
  -3 -14   1    6.40    0.50
  -3  14   1    7.10    0.50
   3  14  -1    7.30    0.50
   2 -14  -1    1.60    0.30
  -2 -14   1    1.30    0.30
  -2  14   1    2.00    0.30
   2  14  -1    2.10    0.30
  -1 -14   1   -0.30    0.20
   1 -14  -1    0.20    0.20
   1  14  -1   -0.10    0.20
  -1  14   1    0.10    0.20
   0 -14   1    1.70    0.30
   0 -14  -1    1.60    0.30
   0  14  -1    1.50    0.30
   0  14   1    1.20    0.30
   1 -14   1    0.30    0.20
  -1 -14  -1    0.30    0.20
  -1  14  -1    0.10    0.20
   1  14   1    0.50    0.20
  -2 -14  -1    1.10    0.30
   2 -14   1    1.30    0.20
   2  14   1    1.10    0.30
  -2  14  -1    1.50    0.30
   3 -14   1    6.00    0.50
  -3 -14  -1    5.00    0.40
   3  14   1    5.90    0.50
  -3  14  -1    5.10    0.40
  -4 -14  -1    6.80    0.50
   4 -14   1    6.10    0.50
  -4  14  -1    6.30    0.50
   4  14   1    7.40    0.50
   5 -14   1   10.80    0.60
  -5 -14  -1   10.30    0.60
   5  14   1   10.40    0.60
  -5  14  -1    9.80    0.60
  -6 -14  -1   10.50    0.60
   6 -14   1   10.60    0.60
  -6  14  -1   10.10    0.60
   6  14   1   10.70    0.60
  -7 -14  -1    6.20    0.50
   7 -14   1    6.90    0.50
  -7  14  -1    6.20    0.50
   7  14   1    5.60    0.50
  -8 -14  -1    0.10    0.30
   8 -14   1   -0.10    0.30
   8  14   1    0.50    0.30
  -8  14  -1    0.40    0.30
   9 -14   1    1.90    0.30
  -9 -14  -1    1.70    0.30
   9  14   1    2.30    0.40
  -9  14  -1    1.40    0.40
  10 -14   1   10.80    0.60
 -10 -14  -1    9.10    0.60
  10  14   1    8.70    0.70
 -10  14  -1    9.40    0.70
  11 -14   1    4.40    0.50
 -11 -14  -1    5.20    0.60
 -11  14  -1    5.50    0.60
  11  14   1    5.90    0.70
 -12 -14  -1    0.40    0.40
 -12  14  -1    0.50    0.40
  12  14   1    0.20    0.40
 -13 -14  -1    1.50    0.40
 -13  14  -1    1.20    0.50
  13  14   1    1.50    0.50
 -14 -14  -1   -0.10    0.40
 -14 -14  -1    0.50    0.50
 -14 -14  -1    0.50    0.40
 -14  14  -1    0.30    0.40
 -15 -14  -1    4.70    0.60
 -15 -14  -1    5.90    0.60
 -15  14  -1    4.60    0.60
 -16 -14  -1    0.50    0.50
 -16 -14  -1    0.00    0.50
 -16  14  -1    0.20    0.50
 -17  14  -1    3.30    0.70
 -18  14  -1    6.20    0.80
 -18  15   1    2.60    0.70
 -17  15   1    4.80    0.70
 -16  15   1   12.70    1.00
 -15 -15   1    3.10    0.60
 -15  15   1    3.80    0.60
 -14 -15   1    0.00    0.50
  14  15  -1    0.40    0.50
 -14  15   1    1.40    0.50
 -13 -15   1   -0.10    0.40
  13  15  -1    0.10    0.50
 -13  15   1    0.10    0.40
  12 -15  -1    0.40    0.40
 -12 -15   1   -0.20    0.40
 -12  15   1    0.50    0.40
  12  15  -1    0.00    0.40
 -11 -15   1    0.70    0.40
  11 -15  -1   -0.10    0.30
  11  15  -1    0.50    0.40
 -11  15   1    1.10    0.40
 -10 -15   1   13.60    0.80
  10 -15  -1   13.50    0.70
  10  15  -1   11.80    0.80
 -10  15   1   12.10    0.70
   9 -15  -1   17.50    0.80
  -9 -15   1   18.20    0.80
  -9  15   1   17.50    0.80
   9  15  -1   18.10    0.80
   8 -15  -1    0.00    0.30
  -8 -15   1    0.30    0.30
   8  15  -1    0.20    0.30
  -8  15   1    0.20    0.30
   7 -15  -1    0.30    0.30
  -7 -15   1    0.70    0.30
   7  15  -1    0.10    0.30
  -7  15   1    0.40    0.30
   6 -15  -1   -0.10    0.20
  -6 -15   1    0.10    0.30
  -6  15   1   -0.10    0.30
   6  15  -1   -0.30    0.30
  -5 -15   1   21.30    0.90
   5 -15  -1   22.20    0.80
  -5  15   1   22.20    0.80
   5  15  -1   22.60    0.80
  -4 -15   1   15.10    0.70
   4 -15  -1   15.50    0.70
  -4  15   1   15.90    0.70
   4  15  -1   16.00    0.70
  -3 -15   1   11.30    0.60
   3 -15  -1   11.20    0.60
   3  15  -1   10.90    0.60
  -3  15   1   12.20    0.60
   2 -15  -1    0.00    0.20
  -2 -15   1   -0.20    0.20
  -2  15   1    0.40    0.30
   2  15  -1   -0.10    0.20
  -1 -15   1    2.90    0.30
   1 -15  -1    2.70    0.30
  -1  15   1    3.60    0.40
   1  15  -1    2.90    0.30
   0 -15  -1    1.60    0.30
   0 -15   1    1.40    0.30
   0  15   1    1.40    0.30
   0  15  -1    1.50    0.30
  -1 -15  -1    2.80    0.30
   1 -15   1    2.90    0.40
   1  15   1    2.80    0.30
  -1  15  -1    2.90    0.40
   2 -15   1    5.10    0.50
  -2 -15  -1    5.30    0.50
   2  15   1    5.90    0.50
  -2  15  -1    4.90    0.50
  -3 -15  -1    5.10    0.50
   3 -15   1    5.60    0.50
   3  15   1    5.60    0.50
  -3  15  -1    5.50    0.50
   4 -15   1    0.10    0.30
  -4 -15  -1    0.40    0.30
   4  15   1    0.80    0.30
  -4  15  -1    0.30    0.30
  -5 -15  -1    1.10    0.30
   5 -15   1    0.30    0.30
   5  15   1    0.80    0.30
  -5  15  -1    0.70    0.30
   6 -15   1    0.00    0.30
  -6 -15  -1    0.60    0.30
   6  15   1    0.30    0.30
  -6  15  -1   -0.10    0.30
  -7 -15  -1    1.60    0.30
   7 -15   1    2.00    0.30
   7  15   1    1.80    0.40
  -7  15  -1    2.40    0.30
   8 -15   1    4.50    0.60
  -8 -15  -1    5.00    0.50
   8  15   1    6.40    0.60
  -8  15  -1    5.10    0.60
   9 -15   1    0.00    0.30
  -9 -15  -1    0.20    0.30
  -9  15  -1   -0.20    0.30
   9  15   1    1.10    0.30
 -10 -15  -1   20.30    0.90
  10 -15   1   20.60    0.90
  10  15   1   20.80    0.90
 -10  15  -1   20.80    0.90
 -11 -15  -1    1.10    0.40
  11  15   1    1.10    0.40
 -11  15  -1    1.00    0.40
 -12 -15  -1    0.50    0.40
 -12  15  -1    0.40    0.40
  12  15   1    0.70    0.50
 -13 -15  -1    2.40    0.50
  13  15   1    2.10    0.60
 -13  15  -1    2.60    0.50
 -14 -15  -1    2.30    0.60
  14  15   1    1.10    0.60
 -14  15  -1    1.80    0.50
 -15 -15  -1    0.20    0.50
 -15 -15  -1   -0.10    0.50
 -15  15  -1   -0.40    0.50
 -16  15  -1    1.40    0.60
 -17  15  -1    0.30    0.70
 -17  16   1    2.90    0.70
 -16  16   1    3.60    0.70
 -15 -16   1    9.80    1.00
 -15  16   1    8.40    1.00
 -14 -16   1   14.70    1.00
 -14  16   1   14.40    1.00
 -13 -16   1    0.50    0.50
  13  16  -1   -0.40    0.50
 -13  16   1   -0.40    0.40
 -12 -16   1    1.90    0.50
 -12  16   1    2.80    0.50
  12  16  -1    2.00    0.50
  11 -16  -1    0.00    0.40
 -11 -16   1    0.60    0.40
 -11  16   1    0.00    0.40
  11  16  -1    0.70    0.40
  10 -16  -1    1.90    0.40
 -10 -16   1    0.80    0.40
  10  16  -1    1.40    0.50
 -10  16   1    1.30    0.40
  -9 -16   1    0.20    0.40
   9 -16  -1    0.30    0.30
  -9  16   1    0.10    0.30
   9  16  -1    0.20    0.40
   8 -16  -1    8.60    0.60
  -8 -16   1   10.00    0.70
   8  16  -1    9.70    0.70
  -8  16   1    9.80    0.70
   7 -16  -1   -0.40    0.30
  -7 -16   1    0.00    0.30
   7  16  -1   -0.20    0.30
  -7  16   1   -0.30    0.30
   6 -16  -1    0.70    0.30
  -6 -16   1    0.40    0.30
   6  16  -1    0.10    0.30
  -6  16   1    0.10    0.30
  -5 -16   1    0.50    0.30
   5 -16  -1    0.20    0.30
  -5  16   1    0.30    0.30
   5  16  -1    0.60    0.30
  -4 -16   1   20.70    0.80
   4 -16  -1   19.30    0.80
   4  16  -1   20.00    0.80
  -4  16   1   19.20    0.80
   3 -16  -1   28.50    1.00
  -3 -16   1   29.90    1.00
  -3  16   1   29.10    1.00
   3  16  -1   29.30    1.00
   2 -16  -1    3.20    0.40
  -2 -16   1    4.30    0.50
  -2  16   1    3.70    0.40
   2  16  -1    4.10    0.50
  -1 -16   1    1.70    0.30
   1 -16  -1    1.70    0.30
  -1  16   1    2.00    0.40
   1  16  -1    2.10    0.30
   0 -16   1    3.00    0.40
   0 -16  -1    2.80    0.40
   0  16   1    3.30    0.40
   0  16  -1    2.90    0.40
  -1 -16  -1    3.10    0.40
   1 -16   1    3.10    0.40
   1  16   1    3.00    0.40
  -1  16  -1    3.60    0.40
   2 -16   1   22.40    0.90
  -2 -16  -1   22.90    0.90
   2  16   1   21.40    0.80
  -2  16  -1   21.10    0.90
   3 -16   1    3.20    0.40
  -3 -16  -1    2.10    0.40
  -3  16  -1    3.10    0.40
   3  16   1    2.50    0.40
  -4 -16  -1    0.60    0.30
   4 -16   1    0.10    0.30
  -4  16  -1    0.70    0.30
   4  16   1    0.90    0.30
   5 -16   1    1.90    0.30
  -5 -16  -1    2.20    0.40
  -5  16  -1    2.00    0.40
   5  16   1    2.80    0.40
  -6 -16  -1    2.30    0.40
   6 -16   1    2.70    0.40
   6  16   1    2.10    0.40
  -6  16  -1    2.30    0.40
   7 -16   1    0.00    0.30
  -7 -16  -1   -0.20    0.30
  -7  16  -1   -0.10    0.30
   7  16   1    0.30    0.30
   8 -16   1    0.90    0.40
  -8 -16  -1    0.80    0.40
  -8  16  -1    0.60    0.40
   8  16   1    1.10    0.40
  -9 -16  -1    7.50    0.70
   9 -16   1    7.20    0.60
  -9  16  -1    7.70    0.70
   9  16   1    7.70    0.70
  10 -16   1    3.30    0.50
 -10 -16  -1    3.50    0.50
 -10  16  -1    2.90    0.50
  10  16   1    2.80    0.50
 -11 -16  -1    9.10    0.80
 -11  16  -1    9.60    0.80
  11  16   1    9.00    0.90
 -12 -16  -1    0.60    0.50
 -12  16  -1    0.10    0.40
  12  16   1    0.70    0.50
 -13 -16  -1    0.30    0.50
  13  16   1   -0.60    0.60
 -13  16  -1    0.00    0.50
 -14 -16  -1    0.50    0.60
 -14  16  -1    1.00    0.50
  14  16   1   -0.90    0.60
 -15  16  -1    5.80    0.70
 -16  16  -1    2.80    0.70
 -16  17   1    4.20    0.80
 -15 -17   1    1.70    0.70
 -15  17   1    1.00    0.60
 -14 -17   1    1.10    0.60
 -14  17   1    1.10    0.60
 -13 -17   1    7.50    0.90
 -13  17   1    6.30    0.70
 -12 -17   1   -0.40    0.50
  12  17  -1    0.40    0.50
 -12  17   1    0.00    0.40
  11 -17  -1    1.30    0.50
 -11 -17   1    2.60    0.50
 -11  17   1    1.70    0.50
  11  17  -1    3.00    0.50
 -10 -17   1    2.50    0.50
  10 -17  -1    2.50    0.50
 -10  17   1    1.40    0.40
  10  17  -1    1.60    0.50
   9 -17  -1    5.60    0.70
  -9 -17   1    5.00    0.50
  -9  17   1    5.10    0.60
   9  17  -1    6.00    0.60
   8 -17  -1    6.80    0.70
  -8 -17   1    6.80    0.70
   8  17  -1    6.80    0.70
  -8  17   1    6.20    0.60
  -7 -17   1    0.10    0.30
   7 -17  -1   -0.50    0.30
  -7  17   1    0.40    0.40
   7  17  -1    0.30    0.40
  -6 -17   1    0.20    0.30
   6 -17  -1   -0.20    0.30
   6  17  -1    0.10    0.30
  -6  17   1    0.30    0.30
   5 -17  -1    0.10    0.30
  -5 -17   1    0.20    0.30
  -5  17   1   -0.30    0.30
   5  17  -1    0.20    0.30
   4 -17  -1    1.10    0.30
  -4 -17   1    1.40    0.40
   4  17  -1    1.20    0.40
  -4  17   1    1.00    0.40
  -3 -17   1   36.10    1.20
   3 -17  -1   36.30    1.20
   3  17  -1   34.70    1.10
  -3  17   1   36.20    1.20
   2 -17  -1    3.30    0.40
  -2 -17   1    2.90    0.40
   2  17  -1    2.90    0.40
  -2  17   1    2.90    0.40
   1 -17  -1    2.10    0.40
  -1 -17   1    2.40    0.40
   1  17  -1    2.30    0.40
  -1  17   1    1.50    0.40
   0 -17  -1    0.40    0.30
   0 -17   1    0.50    0.30
   0  17   1   -0.10    0.30
   0  17  -1    0.00    0.30
  -1 -17  -1    0.00    0.30
   1 -17   1    0.30    0.30
  -1  17  -1    0.00    0.30
   1  17   1   -0.20    0.30
   2 -17   1    1.90    0.40
  -2 -17  -1    2.00    0.40
  -2  17  -1    2.20    0.40
   2  17   1    1.80    0.40
   3 -17   1   -0.10    0.30
  -3 -17  -1    0.60    0.30
   3  17   1    0.40    0.30
  -3  17  -1    0.30    0.30
  -4 -17  -1    4.30    0.50
   4 -17   1    4.90    0.60
  -4  17  -1    5.30    0.60
   4  17   1    5.00    0.60
   5 -17   1    0.60    0.40
  -5 -17  -1    1.20    0.40
  -5  17  -1    1.50    0.40
   5  17   1    1.10    0.40
   6 -17   1    1.50    0.40
  -6 -17  -1    1.00    0.40
  -6  17  -1    1.50    0.40
   6  17   1    1.50    0.40
  -7 -17  -1   10.50    0.80
   7 -17   1    8.70    0.70
   7  17   1    8.10    0.70
  -7  17  -1    8.90    0.70
   8 -17   1    4.40    0.50
  -8 -17  -1    5.00    0.50
   8  17   1    5.70    0.70
  -8  17  -1    4.10    0.50
  -9 -17  -1    7.90    0.80
   9 -17   1    5.60    0.70
  -9  17  -1    5.20    0.60
   9  17   1    8.20    0.90
  10 -17   1   23.90    1.00
 -10 -17  -1   24.10    1.10
 -10  17  -1   23.30    1.10
  10  17   1   22.00    1.10
 -11 -17  -1    1.60    0.50
  11  17   1    1.70    0.60
 -11  17  -1    1.20    0.50
 -12 -17  -1    4.50    0.70
 -12  17  -1    7.40    0.80
  12  17   1    5.70    0.70
 -13 -17  -1    2.40    0.60
 -13  17  -1    1.80    0.60
  13  17   1    1.60    0.70
 -14 -17  -1    5.30    0.80
 -14  17  -1    4.90    0.70
  14  17   1    4.40    0.90
 -15  17  -1    8.60    0.90
 -15 -18   1    3.30    0.80
 -15  18   1    3.30    0.80
 -14 -18   1   21.60    1.40
 -14  18   1   19.00    1.20
 -13 -18   1    3.00    0.70
 -13  18   1    2.60    0.60
 -12 -18   1    2.70    0.60
 -12  18   1    2.50    0.60
  11 -18  -1    2.40    0.60
 -11 -18   1    3.00    0.60
  11  18  -1    2.30    0.60
 -11  18   1    1.90    0.50
  10 -18  -1    1.20    0.50
 -10 -18   1    1.00    0.50
  10  18  -1    0.70    0.60
 -10  18   1    0.20    0.40
  -9 -18   1    2.40    0.50
   9 -18  -1    1.60    0.50
   9  18  -1    2.30    0.50
  -9  18   1    2.70    0.50
   8 -18  -1    0.90    0.40
  -8 -18   1    0.60    0.40
  -8  18   1   -0.20    0.40
   8  18  -1    0.40    0.40
  -7 -18   1   11.60    0.80
   7 -18  -1   11.00    0.80
   7  18  -1   10.00    0.80
  -7  18   1   10.90    0.80
  -6 -18   1   10.40    0.70
   6 -18  -1   10.60    0.80
   6  18  -1    9.70    0.80
  -6  18   1    9.20    0.80
  -5 -18   1   16.40    0.90
   5 -18  -1   16.10    0.90
   5  18  -1   16.20    0.90
  -5  18   1   17.10    0.90
  -4 -18   1   16.30    0.90
   4 -18  -1   15.90    0.90
   4  18  -1   15.00    0.80
  -4  18   1   16.30    0.90
   3 -18  -1   11.70    0.80
  -3 -18   1   13.00    0.80
  -3  18   1   11.60    0.80
   3  18  -1   11.90    0.70
   2 -18  -1    4.80    0.50
  -2 -18   1    5.80    0.70
  -2  18   1    5.20    0.50
   2  18  -1    5.30    0.60
  -1 -18   1    0.40    0.40
   1 -18  -1   -0.30    0.30
   1  18  -1    0.00    0.30
  -1  18   1    0.40    0.40
   0 -18   1    1.20    0.40
   0 -18  -1    0.60    0.40
   0  18  -1    0.60    0.40
   0  18   1    0.40    0.40
  -1 -18  -1    8.40    0.70
   1 -18   1    9.40    0.70
   1  18   1    8.50    0.70
  -1  18  -1    8.50    0.70
  -2 -18  -1   19.30    0.90
   2 -18   1   18.70    0.90
  -2  18  -1   18.90    0.90
   2  18   1   19.20    0.90
   3 -18   1    0.80    0.40
  -3 -18  -1    0.90    0.40
  -3  18  -1    0.90    0.40
   3  18   1    0.90    0.40
   4 -18   1    2.80    0.50
  -4 -18  -1    3.00    0.50
  -4  18  -1    3.10    0.50
   4  18   1    2.60    0.50
  -5 -18  -1    0.30    0.40
   5 -18   1   -0.10    0.40
   5  18   1    0.00    0.40
  -5  18  -1    0.00    0.40
   6 -18   1    0.50    0.40
  -6 -18  -1    0.70    0.40
  -6  18  -1    0.00    0.40
   6  18   1    0.00    0.40
   7 -18   1    1.40    0.40
  -7 -18  -1    1.10    0.40
  -7  18  -1    1.50    0.40
   7  18   1    0.50    0.40
   8 -18   1    0.40    0.40
  -8 -18  -1    0.10    0.40
  -8  18  -1    0.00    0.40
   8  18   1    0.60    0.50
   9 -18   1    4.20    0.60
  -9 -18  -1    4.90    0.60
  -9  18  -1    3.60    0.50
   9  18   1    4.60    0.60
 -10 -18  -1   -0.10    0.50
 -10  18  -1   -1.00    0.40
  10  18   1    0.00    0.50
 -11 -18  -1    1.20    0.60
 -11  18  -1    1.10    0.50
  11  18   1    1.20    0.60
 -12 -18  -1    2.60    0.60
 -12  18  -1    1.60    0.60
  12  18   1    3.00    0.70
 -13 -18  -1    0.40    0.70
 -13  18  -1   -0.20    0.60
  13  18   1   -0.10    0.80
 -14  18  -1   -1.10    0.60
 -14 -19   1    0.30    0.80
 -13 -19   1    1.40    0.70
 -13  19   1    0.40    0.60
 -12 -19   1    0.10    0.60
 -12  19   1    0.60    0.50
 -11 -19   1    0.40    0.60
 -11  19   1    0.60    0.50
 -10 -19   1    0.10    0.50
  10 -19  -1    0.60    0.50
 -10  19   1    0.90    0.60
  10  19  -1    0.20    0.60
  -9 -19   1    4.60    0.60
   9 -19  -1    4.40    0.60
  -9  19   1    4.60    0.60
   9  19  -1    4.40    0.70
   8 -19  -1    4.70    0.60
  -8 -19   1    6.00    0.60
  -8  19   1    5.40    0.70
   8  19  -1    5.20    0.60
  -7 -19   1    5.80    0.60
   7 -19  -1    6.40    0.60
   7  19  -1    6.50    0.80
  -7  19   1    6.10    0.70
   6 -19  -1    4.80    0.60
  -6 -19   1    4.80    0.60
  -6  19   1    4.60    0.60
   6  19  -1    4.20    0.60
  -5 -19   1    0.90    0.40
   5 -19  -1    0.00    0.40
   5  19  -1    0.10    0.50
  -5  19   1    0.50    0.50
  -4 -19   1    0.40    0.40
   4 -19  -1   -0.50    0.40
   4  19  -1    0.50    0.40
  -4  19   1    0.50    0.50
  -3 -19   1   10.00    0.80
   3 -19  -1   10.00    0.80
  -3  19   1   10.60    0.80
   3  19  -1   10.50    0.80
  -2 -19   1   12.20    0.90
   2 -19  -1   11.50    0.80
   2  19  -1   11.60    0.80
  -2  19   1   10.80    0.80
  -1 -19   1   -0.10    0.40
   1 -19  -1   -0.20    0.40
   1  19  -1    0.10    0.40
  -1  19   1   -0.50    0.40
   0 -19   1    0.30    0.40
   0 -19  -1    1.20    0.40
   0  19  -1    0.50    0.40
   0  19   1    0.50    0.40
  -1 -19  -1    0.70    0.40
   1 -19   1    1.40    0.40
   1  19   1    1.00    0.40
  -1  19  -1    1.80    0.50
  -2 -19  -1    1.30    0.50
   2 -19   1    1.50    0.40
  -2  19  -1    1.60    0.50
   2  19   1    1.60    0.50
   3 -19   1    1.00    0.40
  -3 -19  -1    1.90    0.40
   3  19   1    1.70    0.50
  -3  19  -1    1.50    0.50
  -4 -19  -1    0.60    0.40
   4 -19   1   -0.40    0.40
   4  19   1   -0.10    0.40
  -4  19  -1    0.50    0.40
   5 -19   1    0.10    0.40
  -5 -19  -1    0.90    0.50
   5  19   1    0.10    0.50
  -5  19  -1    0.30    0.40
   6 -19   1   -0.40    0.50
  -6 -19  -1    0.50    0.40
   6  19   1    0.00    0.50
  -6  19  -1   -0.40    0.40
   7 -19   1    4.40    0.60
  -7 -19  -1    4.80    0.60
  -7  19  -1    4.90    0.60
   7  19   1    5.10    0.60
   8 -19   1   15.50    1.00
  -8 -19  -1   17.60    1.10
  -8  19  -1   16.30    1.00
   8  19   1   15.90    1.10
  -9 -19  -1   14.60    1.10
   9 -19   1   11.60    1.00
   9  19   1   16.50    1.20
  -9  19  -1   15.20    1.00
 -10 -19  -1    0.90    0.60
  10  19   1    0.30    0.60
 -10  19  -1    0.40    0.50
 -11 -19  -1    0.80    0.60
 -11  19  -1    0.80    0.50
  11  19   1    2.70    0.70
 -12 -19  -1    1.60    0.70
 -12  19  -1    1.10    0.60
 -13 -19  -1   -1.10    0.80
 -12 -20   1    0.40    0.80
 -12  20   1    1.80    0.70
 -11 -20   1    0.60    0.60
 -11  20   1    1.60    0.70
 -10 -20   1    5.80    0.80
  10 -20  -1    5.20    0.70
 -10  20   1    5.00    0.70
  -9 -20   1    6.50    0.80
   9 -20  -1    6.70    0.70
   9  20  -1    9.50    1.10
  -9  20   1    6.70    0.70
  -8 -20   1    3.00    0.60
   8 -20  -1    2.70    0.60
   8  20  -1    3.20    0.60
  -8  20   1    3.30    0.60
  -7 -20   1   -0.10    0.50
   7 -20  -1   -0.30    0.50
   7  20  -1   -0.10    0.50
  -7  20   1    0.20    0.50
   6 -20  -1    0.30    0.50
  -6 -20   1    0.80    0.50
  -6  20   1    0.10    0.50
   6  20  -1   -0.10    0.50
   5 -20  -1    1.30    0.50
  -5 -20   1    1.00    0.50
   5  20  -1    0.60    0.50
  -5  20   1    0.20    0.50
   4 -20  -1    3.70    0.50
  -4 -20   1    3.50    0.60
  -4  20   1    3.80    0.60
   4  20  -1    4.50    0.60
  -3 -20   1    4.70    0.60
   3 -20  -1    4.00    0.60
  -3  20   1    3.30    0.60
   3  20  -1    4.50    0.60
  -2 -20   1    0.10    0.40
   2 -20  -1    0.10    0.40
   2  20  -1    0.00    0.40
  -2  20   1   -0.10    0.50
   1 -20  -1    0.00    0.40
  -1 -20   1    0.70    0.50
  -1  20   1   -0.10    0.40
   1  20  -1    0.80    0.40
   0 -20  -1   -0.70    0.40
   0 -20   1   -0.40    0.40
   0  20   1    0.00    0.50
   0  20  -1    0.10    0.40
  -1 -20  -1    1.70    0.50
   1 -20   1    1.60    0.50
  -1  20  -1    1.70    0.50
   1  20   1    1.50    0.50
   2 -20   1    1.00    0.50
  -2 -20  -1    1.00    0.50
  -2  20  -1    1.00    0.50
   2  20   1    1.30    0.50
  -3 -20  -1    7.60    0.90
   3 -20   1    7.50    0.80
  -3  20  -1    8.50    0.90
   3  20   1   10.10    0.90
   4 -20   1    6.80    0.90
  -4 -20  -1    6.10    0.70
  -4  20  -1    7.50    0.90
   4  20   1    6.10    0.70
  -5 -20  -1    0.10    0.50
   5 -20   1   -0.50    0.40
  -5  20  -1    0.20    0.50
   5  20   1    0.40    0.50
  -6 -20  -1    2.90    0.60
   6 -20   1    2.70    0.60
   6  20   1    3.50    0.60
  -6  20  -1    3.20    0.60
  -7 -20  -1    1.00    0.60
   7 -20   1    0.10    0.60
   7  20   1    1.20    0.60
  -7  20  -1    1.20    0.50
   8 -20   1   -0.40    0.50
  -8 -20  -1    0.50    0.60
  -8  20  -1   -0.40    0.50
   8  20   1    0.10    0.60
  -9 -20  -1   13.30    1.10
   9  20   1   14.20    1.30
  -9  20  -1   14.90    1.10
 -10 -20  -1    7.70    0.90
 -10  20  -1    9.80    1.10
  10  20   1    8.30    0.90
 -11 -20  -1   -0.30    0.70
 -11  20  -1    0.80    0.60
 -10 -21   1    2.80    0.80
 -10  21   1    3.70    0.80
  -9 -21   1    4.40    0.80
   9 -21  -1    4.20    0.70
  -9  21   1    4.90    0.80
  -8 -21   1   17.90    1.20
   8 -21  -1   15.90    1.20
  -8  21   1   18.40    1.30
   8  21  -1   18.40    1.30
   7 -21  -1    1.50    0.60
  -7 -21   1    1.70    0.60
   7  21  -1    1.20    0.60
  -7  21   1    1.40    0.60
   6 -21  -1   -0.60    0.50
  -6 -21   1    0.50    0.50
   6  21  -1   -0.60    0.60
  -6  21   1    0.40    0.60
   5 -21  -1    5.40    0.70
  -5 -21   1    6.00    0.70
  -5  21   1    4.50    0.70
   5  21  -1    6.20    0.70
   4 -21  -1    1.10    0.60
  -4 -21   1    1.00    0.50
  -4  21   1    1.40    0.60
   4  21  -1    0.50    0.60
  -3 -21   1    0.50    0.50
   3 -21  -1    0.30    0.50
   3  21  -1    1.10    0.60
  -3  21   1    0.00    0.50
   2 -21  -1   13.70    1.00
  -2 -21   1   12.00    1.00
   2  21  -1   13.00    1.00
  -2  21   1   11.30    0.90
   1 -21  -1    1.60    0.50
  -1 -21   1    2.00    0.60
  -1  21   1    1.70    0.50
   1  21  -1    1.70    0.50
   0 -21   1    2.30    0.50
   0 -21  -1    2.20    0.50
   0  21   1    2.70    0.60
   0  21  -1    3.00    0.60
  -1 -21  -1    1.50    0.50
   1 -21   1    0.20    0.50
   1  21   1    1.20    0.50
  -1  21  -1    0.40    0.50
   2 -21   1    1.20    0.60
  -2 -21  -1    1.50    0.50
  -2  21  -1    1.50    0.50
   2  21   1    2.70    0.60
   3 -21   1   -0.70    0.50
  -3 -21  -1    0.30    0.50
  -3  21  -1   -0.30    0.50
   3  21   1   -0.10    0.60
  -4 -21  -1    1.60    0.50
   4 -21   1    1.60    0.60
  -4  21  -1    1.40    0.60
   4  21   1    1.70    0.60
  -5 -21  -1    0.40    0.50
   5 -21   1   -0.30    0.60
  -5  21  -1    0.60    0.60
   5  21   1   -0.50    0.60
  -6 -21  -1   -0.40    0.60
   6 -21   1   -0.10    0.60
   6  21   1    0.30    0.60
  -6  21  -1    1.60    0.60
  -7 -21  -1    1.50    0.70
   7 -21   1    1.90    0.70
  -7  21  -1    2.70    0.70
   7  21   1    3.00    0.70
   8 -21   1    3.20    0.70
  -8 -21  -1    1.70    0.70
   8  21   1    4.50    0.80
  -8  21  -1    2.60    0.70
  -9 -21  -1    1.20    0.70
  -9  21  -1    0.90    0.60
   9  21   1    2.10    0.90
   8 -22  -1    2.30    0.70
   7 -22  -1    0.40    0.70
  -7 -22   1    1.10    0.70
  -7  22   1    0.50    0.70
   6 -22  -1    0.70    0.70
  -6 -22   1    0.70    0.60
  -6  22   1    0.60    0.70
   6  22  -1    2.30    0.70
  -5 -22   1    0.20    0.60
   5 -22  -1    0.00    0.60
   5  22  -1    1.30    0.70
  -5  22   1    1.00    0.60
  -4 -22   1    0.40    0.60
   4 -22  -1    1.20    0.60
  -4  22   1    0.10    0.60
   4  22  -1    1.10    0.70
  -3 -22   1    1.20    0.60
   3 -22  -1    0.90    0.60
   3  22  -1    3.20    0.70
  -3  22   1    2.30    0.60
   2 -22  -1    2.90    0.60
  -2 -22   1    1.90    0.60
   2  22  -1    2.50    0.70
  -2  22   1    2.20    0.60
  -1 -22   1    0.40    0.60
   1 -22  -1    0.10    0.60
  -1  22   1   -1.10    0.50
   1  22  -1    0.50    0.60
   0 -22   1   -0.20    0.60
   0 -22  -1   -0.10    0.60
   0  22  -1   -0.50    0.50
   0  22   1    0.30    0.60
   1 -22   1    5.30    0.70
  -1 -22  -1    5.90    0.70
   1  22   1    6.40    0.80
  -1  22  -1    5.80    0.70
  -2 -22  -1    3.40    0.70
   2 -22   1    4.00    0.70
   2  22   1    5.00    0.70
  -2  22  -1    3.50    0.70
   3 -22   1    1.10    0.60
  -3 -22  -1    1.60    0.60
  -3  22  -1    1.60    0.70
   3  22   1    0.70    0.60
  -4 -22  -1   -0.10    0.60
   4 -22   1   -0.60    0.60
   4  22   1    0.20    0.60
  -4  22  -1   -0.80    0.60
  -5 -22  -1   -0.50    0.60
   5 -22   1    0.70    0.70
   5  22   1    0.70    0.70
  -5  22  -1    0.20    0.70
   6 -22   1   -0.10    0.70
  -6 -22  -1    0.90    0.70
   6  22   1    0.60    0.70
  -6  22  -1    1.50    0.70
  -7 -22  -1    2.20    0.80
   7 -22   1    1.10    0.70
   7  22   1    0.40    0.80
  -7  22  -1    2.40    0.70
   5  23  -1    1.80    0.90
   4 -23  -1    0.00    0.70
  -4  23   1    0.20    0.70
   4  23  -1   -0.40    0.80
  -3 -23   1    1.30    0.70
   3 -23  -1    1.20    0.70
  -3  23   1    0.00    0.60
   3  23  -1   -0.60    0.80
  -2 -23   1    1.20    0.70
   2 -23  -1    1.20    0.70
   2  23  -1    2.80    0.80
  -2  23   1    0.40    0.70
  -1 -23   1   -0.70    0.60
   1 -23  -1    0.70    0.60
   1  23  -1    0.80    0.70
  -1  23   1    1.00    0.70
   0 -23  -1   -1.00    0.60
   0 -23   1   -0.70    0.70
   0  23  -1    1.60    0.70
   0  23   1    1.20    0.70
   1 -23   1   -0.10    0.60
  -1 -23  -1    0.40    0.60
  -1  23  -1   -0.90    0.70
   1  23   1    1.40    0.80
   2 -23   1   -0.50    0.70
  -2 -23  -1   -0.30    0.70
   2  23   1   -1.20    0.70
  -2  23  -1   -0.30    0.70
   3 -23   1   -1.10    0.70
  -3  23  -1   -1.10    0.70
   3  23   1   -0.20    0.70
   4 -23   1    0.40    0.70
   4  23   1    1.20    0.80
  23   0  -2    5.30    0.70
  22   0  -2    0.00    0.50
 -22   0   2   -0.90    0.50
  21   0  -2    0.60    0.40
 -21   0   2    1.20    0.50
 -20   0   2    8.60    0.70
  20   0  -2    9.10    0.80
  19   0  -2    0.00    0.30
 -19   0   2    0.40    0.30
 -18   0   2    6.70    0.60
  18   0  -2    6.40    0.60
 -17   0   2    0.80    0.30
  17   0  -2    1.30    0.30
 -16   0   2    3.00    0.30
  16   0  -2    3.20    0.40
 -15   0   2   11.50    0.50
  15   0  -2   11.30    0.60
  15   0  -2   12.10    0.40
  14   0  -2   14.50    0.60
 -14   0   2   14.30    0.60
  14   0  -2   14.10    0.50
  13   0  -2   49.30    1.30
  13   0  -2   51.79    1.20
 -13   0   2   50.89    1.30
 -12   0   2   -0.10    0.20
  12   0  -2    0.20    0.20
  12   0  -2   -0.10    0.10
 -11   0   2   22.00    0.60
  11   0  -2   22.00    0.60
  11   0  -2   22.30    0.70
  10   0  -2    0.30    0.10
  10   0  -2    0.30    0.10
 -10   0   2    0.50    0.10
   9   0  -2   11.50    0.40
  -9   0   2   12.20    0.40
   9   0  -2   12.10    0.40
   8   0  -2    8.00    0.30
  -8   0   2    8.40    0.30
   8   0  -2    8.50    0.30
   7   0  -2   22.80    0.60
   7   0  -2   22.10    0.60
  -7   0   2   22.60    0.60
  -6   0   2    1.60    0.10
   6   0  -2    1.30    0.10
   6   0  -2    1.30    0.10
   5   0  -2   19.80    0.50
  -5   0   2   19.50    0.50
   5   0  -2   19.00    0.50
   4   0  -2  243.98    5.00
  -4   0   2  243.88    5.00
   4   0  -2  230.28    5.00
   4   0  -2  239.08    4.90
  -4   0   2  239.88    5.00
   3   0  -2   53.99    1.30
  -3   0   2   61.39    1.30
   3   0  -2   61.19    1.30
  -3   0   2   58.39    1.30
  -3   0   2   58.09    1.30
   3   0  -2   59.39    1.20
  -2   0   2   -0.10    0.10
   2   0  -2   -0.10    0.10
  -2   0   2   -0.10    0.10
  -2   0   2    0.00    0.10
  -2   0   2    0.00    0.10
   2   0  -2    0.00    0.10
   1   0  -2   20.80    0.50
   0   0   2   -8.00    0.10
  -1   0  -2    3.00    0.10
   1   0   2    3.00    0.10
   1   0   2    3.00    0.10
   2   0   2  821.32   16.60
  -2   0  -2  806.02   16.90
  -2   0  -2  817.52   16.80
  -3   0  -2   17.30    0.40
  -3   0  -2   17.90    0.40
   3   0   2   17.70    0.40
   4   0   2   36.40    0.80
  -4   0  -2   35.60    0.80
  -5   0  -2   38.10    0.90
   5   0   2   37.80    0.90
  -6   0  -2    7.20    0.30
   6   0   2    7.50    0.30
   7   0   2    0.80    0.10
  -7   0  -2    0.70    0.10
  -8   0  -2   10.30    0.40
   8   0   2   10.40    0.40
  -9   0  -2    3.20    0.20
   9   0   2    3.40    0.30
 -10   0  -2    0.20    0.10
  11   0   2   30.70    0.90
 -11   0  -2   29.10    0.90
  12   0   2   56.39    1.40
 -12   0  -2   55.89    1.40
 -13   0  -2   66.09    1.70
  13   0   2   67.59    1.70
 -14   0  -2    6.30    0.50
  14   0   2    5.80    0.50
 -15   0  -2    0.00    0.30
  15   0   2   -0.40    0.20
 -16   0  -2    1.20    0.30
  16   0   2    1.50    0.30
  17   0   2    3.60    0.40
 -17   0  -2    5.30    0.60
  18   0   2   33.40    1.20
 -18   0  -2   34.30    1.20
 -19   0  -2    0.00    0.40
  19   0   2    0.20    0.40
  20   0   2    0.10    0.50
 -20   0  -2    0.10    0.50
  21   0   2    3.90    0.60
 -21   0  -2    2.80    0.60
  22   0   2    3.10    0.70
 -22   0  -2    3.60    0.70
  23  -1  -2    3.70    0.70
 -23   1   2    4.70    0.70
  23   1  -2    3.50    0.70
 -22  -1   2    1.90    0.50
  22  -1  -2    2.30    0.50
  22   1  -2    2.50    0.60
 -22   1   2    3.00    0.60
 -21  -1   2    9.10    0.80
  21  -1  -2    9.90    0.90
  21   1  -2   10.50    0.90
 -21   1   2    7.90    0.80
 -20  -1   2    0.90    0.40
  20  -1  -2    1.30    0.40
  20   1  -2    1.00    0.40
 -20   1   2    0.80    0.40
  19  -1  -2    2.50    0.40
 -19  -1   2    2.70    0.40
  19   1  -2    2.00    0.40
 -19   1   2    2.30    0.40
 -18  -1   2   43.50    1.30
  18  -1  -2   44.90    1.40
 -18   1   2   42.60    1.30
  18   1  -2   45.30    1.40
 -17  -1   2    3.70    0.50
  17  -1  -2    4.10    0.40
 -17   1   2    3.70    0.40
  17   1  -2    4.70    0.50
 -16  -1   2    2.70    0.30
  16  -1  -2    2.40    0.30
 -16   1   2    1.90    0.30
  16   1  -2    2.30    0.30
 -15  -1   2    0.30    0.20
  15  -1  -2    0.70    0.20
  15  -1  -2    0.60    0.20
  15   1  -2    0.70    0.20
 -15   1   2    0.60    0.20
  15   1  -2    0.60    0.20
  14  -1  -2    0.30    0.20
 -14  -1   2    0.20    0.20
  14  -1  -2    0.30    0.20
 -14   1   2    0.10    0.20
  14   1  -2    0.20    0.20
  14   1  -2    0.30    0.20
 -13  -1   2   15.50    0.60
  13  -1  -2   15.90    0.60
  13  -1  -2   15.50    0.50
  13   1  -2   15.80    0.50
  13   1  -2   16.30    0.60
  12  -1  -2  116.49    2.60
 -12  -1   2  120.19    2.60
  12  -1  -2  118.79    2.60
  12   1  -2  117.79    2.60
  12   1  -2  116.69    2.60
 -12   1   2  117.89    2.60
  11  -1  -2   32.30    0.80
 -11  -1   2   32.50    0.90
  11  -1  -2   33.50    0.90
  11   1  -2   32.80    0.80
 -11   1   2   32.80    0.90
  11   1  -2   31.90    0.90
  10  -1  -2    0.00    0.10
 -10  -1   2    0.10    0.10
  10  -1  -2    0.00    0.10
 -10   1   2    0.20    0.10
  10   1  -2   -0.10    0.10
  10   1  -2    0.20    0.10
   9  -1  -2   20.00    0.60
  -9  -1   2   19.80    0.50
   9  -1  -2   20.30    0.50
  -9   1   2   19.70    0.60
   9   1  -2   19.50    0.50
   9   1  -2   19.80    0.60
   8  -1  -2   44.60    1.10
   8  -1  -2   47.70    1.10
  -8  -1   2   46.10    1.10
   8   1  -2   47.00    1.10
   8   1  -2   46.20    1.10
  -8   1   2   46.80    1.10
  -7  -1   2   29.70    0.70
   7  -1  -2   29.40    0.70
   7  -1  -2   29.30    0.70
   7   1  -2   28.50    0.70
   7   1  -2   29.90    0.70
  -7   1   2   29.70    0.70
   6  -1  -2    0.00    0.10
   6  -1  -2   -0.10    0.10
  -6  -1   2    0.00    0.10
   6   1  -2    0.00    0.10
   6   1  -2    0.00    0.10
  -6   1   2    0.00    0.10
   5  -1  -2   77.19    1.60
  -5  -1   2   74.99    1.60
   5  -1  -2   75.99    1.60
  -5  -1   2   78.99    1.60
  -5   1   2   75.69    1.60
   5   1  -2   74.79    1.60
   5   1  -2   76.09    1.60
  -4  -1   2    8.20    0.20
  -4  -1   2    8.50    0.20
   4  -1  -2    8.40    0.20
   4  -1  -2    8.20    0.20
   4  -1  -2    8.00    0.20
   4   1  -2    8.80    0.20
  -4   1   2    8.30    0.20
   4   1  -2    8.50    0.20
  -3  -1   2    1.10    0.10
  -3  -1   2    1.10    0.10
   3  -1  -2    0.80    0.10
   3  -1  -2    1.00    0.10
  -3  -1   2    1.00    0.10
   3  -1  -2    0.90    0.10
   3   1  -2    1.00    0.10
  -3   1   2    0.90    0.10
  -3   1   2    0.90    0.10
   2  -1  -2  518.55   10.90
   2  -1  -2  517.75   10.90
  -2  -1   2  521.85   10.70
  -2  -1   2  537.65   10.70
   2  -1  -2  540.35   10.70
  -2  -1   2  515.45   10.80
  -2   1   2  518.55   10.70
   2   1  -2  533.75   10.90
   2   1  -2  539.55   10.70
  -2   1   2  512.85   10.80
  -2   1   2  532.35   10.90
  -1   1   2    4.90    0.10
   1   1  -2    4.90    0.10
  -1   1   2    4.20    0.10
  -1   1   2    4.50    0.10
   1   1  -2    4.60    0.10
   0  -1  -2   -0.40    0.10
   0  -1  -2   -0.30    0.10
   0   1   2   -0.40    0.10
   0   1  -2   -0.30    0.10
   0   1   2   -0.30    0.10
   0   1   2   -0.30    0.10
   0   1  -2   -0.20    0.10
   1  -1   2   37.20    0.90
   1  -1   2   39.40    0.90
  -1  -1  -2   39.70    0.90
  -1  -1  -2   40.50    0.90
   1  -1   2   40.50    0.80
  -1   1  -2   39.90    0.90
   1   1   2   41.50    0.90
  -1   1  -2   41.90    0.80
   1   1   2   37.90    0.90
   1   1   2   40.40    0.90
   2  -1   2  616.94   12.40
  -2  -1  -2  601.64   12.60
  -2  -1  -2  615.34   12.60
   2   1   2  598.84   12.60
  -2   1  -2  607.04   12.70
   2   1   2  614.14   12.40
   3  -1   2   11.30    0.30
  -3  -1  -2   11.10    0.30
  -3  -1  -2   11.10    0.30
   3   1   2   10.80    0.30
   3   1   2   11.40    0.30
  -3   1  -2   11.50    0.30
  -4  -1  -2   49.30    1.10
  -4  -1  -2   50.49    1.10
  -4  -1  -2   51.09    1.10
   4  -1   2   50.69    1.10
  -4  -1  -2   51.59    1.10
   4   1   2   49.20    1.10
  -4   1  -2   49.70    1.10
  -5  -1  -2    0.40    0.10
   5  -1   2    0.20    0.10
  -5  -1  -2    0.10    0.10
  -5  -1  -2    0.30    0.10
   5   1   2    0.30    0.10
  -5   1  -2    0.30    0.10
   5   1   2    0.30    0.10
  -6  -1  -2    7.20    0.30
  -6  -1  -2    7.50    0.20
   6  -1   2    7.70    0.30
  -6  -1  -2    7.30    0.30
   6   1   2    7.70    0.30
  -6   1  -2    7.20    0.30
   6   1   2    7.70    0.20
  -7  -1  -2   34.40    0.90
  -7  -1  -2   34.90    0.80
   7  -1   2   34.40    0.90
  -7   1  -2   34.70    0.90
   7   1   2   34.30    0.90
   7   1   2   35.10    0.80
  -8  -1  -2    8.20    0.30
   8  -1   2    7.90    0.30
   8   1   2    8.30    0.30
  -8   1  -2    7.30    0.30
   9  -1   2   11.80    0.40
  -9  -1  -2   11.40    0.40
   9   1   2   11.30    0.40
  -9   1  -2   11.70    0.40
 -10  -1  -2    0.70    0.20
 -10   1  -2    0.80    0.20
  11  -1   2   10.20    0.50
 -11  -1  -2   10.40    0.50
 -11   1  -2    9.80    0.50
  11   1   2   10.30    0.50
 -12  -1  -2   45.10    1.20
  12  -1   2   44.90    1.20
  12   1   2   45.10    1.20
 -12   1  -2   45.40    1.20
  13  -1   2    3.50    0.40
 -13  -1  -2    3.50    0.40
  13   1   2    2.50    0.30
 -13   1  -2    2.70    0.30
  14  -1   2    6.40    0.50
 -14  -1  -2    6.20    0.50
 -14   1  -2    5.60    0.50
  14   1   2    5.50    0.50
 -15  -1  -2    5.40    0.50
  15  -1   2    5.40    0.50
  15   1   2    5.00    0.50
 -15   1  -2    6.30    0.50
  16  -1   2    2.00    0.40
 -16  -1  -2    1.80    0.30
 -16   1  -2    2.00    0.40
  16   1   2    2.00    0.40
 -17  -1  -2    0.20    0.30
  17  -1   2    0.30    0.30
 -17   1  -2    0.70    0.30
  17   1   2    0.40    0.30
 -18  -1  -2    4.80    0.50
  18  -1   2    4.70    0.50
 -18   1  -2    5.80    0.70
  18   1   2    4.70    0.50
 -19  -1  -2    0.10    0.40
  19  -1   2    0.10    0.40
 -19   1  -2   -0.30    0.40
  19   1   2    0.00    0.40
 -20  -1  -2    3.20    0.60
  20  -1   2    2.40    0.50
  20   1   2    2.10    0.50
 -20   1  -2    3.00    0.60
 -21  -1  -2    5.10    0.70
  21  -1   2    4.80    0.70
  21   1   2    5.40    0.60
 -21   1  -2    4.10    0.60
 -22  -1  -2   -0.30    0.60
  22  -1   2    1.10    0.60
  22   1   2    1.50    0.60
 -22   1  -2    1.40    0.70
  23  -2  -2    2.00    0.60
  23   2  -2    2.40    0.60
 -23   2   2    1.50    0.70
  22  -2  -2    2.30    0.60
 -22  -2   2    2.50    0.60
 -22   2   2    3.40    0.60
  22   2  -2    2.00    0.60
 -21  -2   2    1.40    0.50
  21  -2  -2    1.40    0.50
  21   2  -2    0.90    0.50
 -21   2   2    1.60    0.50
  20  -2  -2    0.10    0.40
 -20  -2   2   -0.20    0.40
 -20   2   2   -0.60    0.40
  20   2  -2    0.60    0.40
  19  -2  -2    1.10    0.40
 -19  -2   2    0.80    0.40
  19   2  -2    1.30    0.40
 -19   2   2    1.00    0.40
  18  -2  -2    0.80    0.30
 -18  -2   2    0.50    0.30
  18   2  -2    1.00    0.30
 -18   2   2    0.20    0.30
 -17  -2   2    0.10    0.30
  17  -2  -2   -0.10    0.30
 -17   2   2    0.10    0.30
  17   2  -2    0.00    0.20
 -16  -2   2   -0.10    0.20
  16  -2  -2   -0.40    0.20
 -16   2   2    0.00    0.20
  16   2  -2    0.00    0.20
  15  -2  -2    0.80    0.20
  15  -2  -2    0.90    0.20
 -15  -2   2    0.40    0.20
  15   2  -2    0.70    0.20
 -15   2   2    0.80    0.20
  15   2  -2    1.00    0.20
  14  -2  -2    1.80    0.30
 -14  -2   2    1.70    0.20
  14  -2  -2    2.20    0.20
 -14   2   2    1.90    0.30
  14   2  -2    1.80    0.20
  14   2  -2    1.60    0.20
  13  -2  -2    0.30    0.20
 -13  -2   2    0.20    0.20
  13  -2  -2    0.70    0.20
 -13   2   2    0.30    0.20
  13   2  -2    0.30    0.20
  13   2  -2    0.10    0.20
 -12  -2   2    2.10    0.20
  12  -2  -2    2.50    0.20
  12  -2  -2    1.90    0.20
  12   2  -2    1.70    0.20
  12   2  -2    2.00    0.20
 -12   2   2    2.00    0.20
  11  -2  -2   26.90    0.80
  11  -2  -2   27.30    0.70
 -11  -2   2   27.10    0.70
  11   2  -2   28.10    0.80
  11   2  -2   27.90    0.70
 -11   2   2   27.70    0.80
  10  -2  -2   16.90    0.50
 -10  -2   2   17.30    0.50
  10  -2  -2   17.30    0.50
 -10   2   2   16.90    0.50
  10   2  -2   16.70    0.50
  10   2  -2   17.30    0.50
   9  -2  -2    6.50    0.30
  -9  -2   2    6.70    0.30
   9  -2  -2    6.60    0.30
   9   2  -2    6.10    0.30
  -9   2   2    6.70    0.30
   9   2  -2    7.00    0.30
  -8  -2   2    3.00    0.20
   8  -2  -2    3.00    0.20
   8  -2  -2    3.00    0.20
   8   2  -2    2.90    0.20
  -8   2   2    3.10    0.20
   8   2  -2    3.30    0.20
   7  -2  -2   45.80    1.10
  -7  -2   2   45.80    1.10
   7  -2  -2   46.30    1.00
   7   2  -2   48.10    1.10
   7   2  -2   46.30    1.10
  -7   2   2   47.10    1.10
   6  -2  -2  119.79    2.60
  -6  -2   2  118.79    2.60
  -6  -2   2  122.39    2.50
   6  -2  -2  121.59    2.50
  -6   2   2  120.29    2.60
   6   2  -2  118.99    2.60
   6   2  -2  121.49    2.60
  -5  -2   2    3.00    0.10
  -5  -2   2    2.80    0.10
   5  -2  -2    2.70    0.10
  -5  -2   2    2.90    0.10
   5  -2  -2    2.90    0.10
  -5   2   2    3.00    0.10
   5   2  -2    2.70    0.10
   5   2  -2    2.60    0.10
   4  -2  -2   17.40    0.40
  -4  -2   2   16.70    0.40
   4  -2  -2   17.30    0.40
  -4   2   2   16.70    0.40
   4   2  -2   17.10    0.40
   4   2  -2   16.90    0.40
   4   2  -2   17.10    0.40
   3  -2  -2   11.80    0.30
   3  -2  -2   12.80    0.30
   3  -2  -2   12.60    0.30
  -3  -2   2   12.80    0.30
  -3   2   2   12.80    0.30
   3   2  -2   12.90    0.30
   3   2  -2   13.10    0.30
   3   2  -2   13.30    0.30
  -3   2   2   11.80    0.30
  -2  -2   2  113.69    2.40
  -2  -2   2  123.79    2.50
   2  -2  -2  120.59    2.40
   2  -2  -2  119.99    2.50
   2  -2  -2  119.39    2.50
   2   2  -2  117.49    2.40
   2   2  -2  120.39    2.50
  -2   2   2  120.29    2.40
   2   2  -2  122.49    2.50
  -2   2   2  101.29    2.50
  -1  -2   2   33.10    0.70
   1  -2  -2   32.30    0.70
   1  -2  -2   30.60    0.70
  -1  -2   2   32.80    0.70
   1   2  -2   28.50    0.70
  -1   2   2   30.80    0.70
  -1   2   2   31.10    0.70
   1   2  -2   33.50    0.70
   1   2  -2   32.00    0.70
  -1   2   2   32.80    0.70
   0  -2   2    6.50    0.20
   0  -2  -2    7.20    0.20
   0  -2  -2    6.60    0.20
   0   2  -2    6.90    0.20
   0   2   2    7.40    0.20
   0   2   2    7.10    0.20
   0   2  -2    7.00    0.20
   1  -2   2   74.69    1.60
   1  -2   2   75.99    1.60
   1  -2   2   72.29    1.60
  -1  -2  -2   71.29    1.50
  -1  -2  -2   74.49    1.60
   1   2   2   71.19    1.60
   1   2   2   76.19    1.50
  -1   2  -2   75.29    1.60
  -1   2  -2   74.99    1.60
   1   2   2   75.09    1.60
  -1   2  -2   76.29    1.60
  -2  -2  -2   43.50    0.90
  -2  -2  -2   41.10    0.90
   2  -2   2   43.60    1.00
   2  -2   2   44.50    0.90
   2   2   2   44.00    1.00
   2   2   2   44.20    0.90
  -2   2  -2   44.10    0.90
  -2   2  -2   45.30    1.00
   3  -2   2   21.00    0.50
  -3  -2  -2   21.10    0.50
   3  -2   2   21.30    0.50
  -3  -2  -2   18.50    0.50
   3  -2   2   21.20    0.50
   3   2   2   21.20    0.50
   3   2   2   21.10    0.50
  -3   2  -2   21.40    0.50
  -4  -2  -2   30.70    0.70
  -4  -2  -2   29.00    0.70
   4  -2   2   32.30    0.70
  -4   2  -2   32.40    0.80
   4   2   2   31.40    0.70
   4   2   2   31.80    0.70
   4   2   2   28.10    0.70
  -5  -2  -2   40.70    0.90
   5  -2   2   43.70    1.00
   5   2   2   44.30    0.90
  -5   2  -2   44.10    1.00
   5   2   2   44.10    1.00
   5   2   2   42.90    1.00
  -6  -2  -2   21.30    0.60
  -6  -2  -2   22.60    0.50
   6  -2   2   20.80    0.60
  -6  -2  -2   21.10    0.60
   6   2   2   21.70    0.50
  -6   2  -2   21.00    0.60
   6   2   2   21.40    0.60
   7  -2   2   22.80    0.60
  -7  -2  -2   22.30    0.60
  -7  -2  -2   22.90    0.60
   7   2   2   22.20    0.60
   7   2   2   22.80    0.50
  -7   2  -2   22.60    0.60
  -8  -2  -2   14.50    0.50
   8  -2   2   14.50    0.50
  -8  -2  -2   14.40    0.50
   8   2   2   14.90    0.40
   8   2   2   14.30    0.50
  -8   2  -2   14.90    0.50
   9  -2   2    2.70    0.20
  -9  -2  -2    2.60    0.20
   9   2   2    2.80    0.20
  -9   2  -2    2.80    0.30
   9   2   2    2.50    0.20
 -10  -2  -2    0.30    0.20
 -10  -2  -2    0.50    0.10
 -11  -2  -2    2.60    0.30
  11  -2   2    3.30    0.30
 -11   2  -2    2.50    0.30
  11   2   2    3.10    0.30
  12  -2   2    8.00    0.50
 -12  -2  -2    7.50    0.40
 -12   2  -2    7.00    0.50
  12   2   2    7.60    0.50
  13  -2   2    6.00    0.50
 -13  -2  -2    6.60    0.40
 -13   2  -2    6.80    0.50
  13   2   2    6.40    0.50
 -14  -2  -2    0.30    0.20
  14  -2   2    0.30    0.20
  14   2   2   -0.20    0.20
 -14   2  -2   -0.10    0.20
  15  -2   2   -0.20    0.20
 -15  -2  -2    0.10    0.30
 -15   2  -2    0.00    0.30
  15   2   2    0.00    0.20
 -16  -2  -2    0.80    0.30
  16  -2   2    0.80    0.30
  16   2   2    1.10    0.30
 -16   2  -2    0.40    0.30
  17  -2   2    2.90    0.40
 -17  -2  -2    2.10    0.40
  17   2   2    2.50    0.40
 -17   2  -2    2.80    0.40
  18  -2   2    4.30    0.50
 -18  -2  -2    4.30    0.50
  18   2   2    4.80    0.50
 -18   2  -2    3.90    0.50
  19  -2   2    3.40    0.50
 -19  -2  -2    4.70    0.50
  19   2   2    3.90    0.50
 -19   2  -2    3.60    0.50
 -20  -2  -2    1.20    0.50
  20  -2   2    1.40    0.50
  20   2   2    1.00    0.50
 -20   2  -2    1.30    0.50
 -21  -2  -2    0.20    0.60
  21  -2   2   -0.30    0.50
  21   2   2    0.10    0.50
 -21   2  -2    0.50    0.50
  22  -2   2    0.80    0.60
 -22  -2  -2    0.90    0.70
 -22   2  -2   -1.30    0.60
  22   2   2    1.80    0.70
  23  -3  -2    3.10    0.70
 -23   3   2    3.10    0.70
  23   3  -2    3.90    0.70
  22  -3  -2    5.70    0.70
  22   3  -2    7.30    0.70
 -22   3   2    7.40    0.70
  21  -3  -2   -0.10    0.50
 -21  -3   2    0.20    0.50
  21   3  -2    0.40    0.40
 -21   3   2    0.50    0.50
  20  -3  -2    1.20    0.40
 -20  -3   2    0.50    0.40
  20   3  -2    0.30    0.40
 -20   3   2    0.90    0.40
 -19  -3   2    4.80    0.50
  19  -3  -2    6.00    0.60
 -19   3   2    5.20    0.60
  19   3  -2    5.80    0.70
 -18  -3   2    1.00    0.30
  18  -3  -2    0.50    0.30
  18   3  -2    0.80    0.30
 -18   3   2    0.70    0.30
  17  -3  -2    5.30    0.50
 -17  -3   2    6.00    0.50
  17   3  -2    6.40    0.60
 -17   3   2    4.10    0.50
 -16  -3   2    4.40    0.40
  16  -3  -2    4.90    0.50
 -16   3   2    4.20    0.50
  16   3  -2    6.30    0.40
  16   3  -2    4.70    0.50
  15  -3  -2    0.30    0.20
  15  -3  -2    0.10    0.20
 -15  -3   2    0.30    0.20
  15   3  -2   -0.50    0.20
  15   3  -2    0.30    0.20
 -15   3   2    0.00    0.20
  14  -3  -2    2.70    0.30
 -14  -3   2    2.40    0.30
  14  -3  -2    2.40    0.30
  14   3  -2    2.10    0.20
  14   3  -2    2.00    0.30
 -14   3   2    2.10    0.30
  13  -3  -2   18.70    0.70
  13  -3  -2   19.60    0.60
 -13  -3   2   20.10    0.60
  13   3  -2   19.40    0.60
 -13   3   2   19.00    0.70
  13   3  -2   18.90    0.70
 -12  -3   2    0.40    0.10
  12  -3  -2    0.20    0.20
  12  -3  -2    0.10    0.10
  12   3  -2    0.00    0.10
  12   3  -2    0.10    0.10
 -12   3   2   -0.10    0.20
  11  -3  -2    0.20    0.10
  11  -3  -2    0.10    0.10
 -11  -3   2   -0.10    0.10
  11   3  -2    0.00    0.10
 -11   3   2    0.10    0.10
  11   3  -2    0.00    0.10
  10  -3  -2   13.80    0.50
 -10  -3   2   13.40    0.40
  10  -3  -2   14.00    0.40
  10   3  -2   13.90    0.40
  10   3  -2   13.80    0.50
 -10   3   2   13.80    0.50
   9  -3  -2   19.80    0.60
   9  -3  -2   19.60    0.50
  -9  -3   2   19.00    0.50
   9   3  -2   19.80    0.50
  -9   3   2   18.80    0.60
   9   3  -2   19.40    0.60
  -8  -3   2   23.30    0.60
   8  -3  -2   21.70    0.60
   8  -3  -2   22.30    0.60
  -8  -3   2   22.60    0.60
   8   3  -2   23.40    0.60
  -8   3   2   22.60    0.60
   8   3  -2   22.40    0.60
  -7  -3   2  157.38    3.30
   7  -3  -2  158.28    3.30
   7  -3  -2  157.58    3.30
  -7  -3   2  153.38    3.30
   7   3  -2  157.08    3.30
   7   3  -2  154.28    3.30
  -7   3   2  156.78    3.40
   6  -3  -2    1.20    0.10
   6  -3  -2    1.50    0.10
   6   3  -2    1.70    0.10
   6   3  -2    1.60    0.10
   6   3  -2    1.60    0.10
  -6   3   2    1.20    0.10
   5  -3  -2   33.10    0.80
   5  -3  -2   33.80    0.80
  -5   3   2   32.70    0.80
   5   3  -2   33.40    0.80
   5   3  -2   33.00    0.80
   5   3  -2   34.00    0.80
   4  -3  -2   69.19    1.50
  -4  -3   2   67.89    1.50
   4  -3  -2   69.59    1.50
  -4   3   2   69.39    1.50
   4   3  -2   67.29    1.50
   4   3  -2   70.59    1.50
   4   3  -2   70.09    1.50
  -3  -3   2   85.29    1.80
  -3  -3   2   86.99    1.80
   3  -3  -2   87.29    1.80
   3  -3  -2   86.49    1.80
  -3   3   2   84.09    1.80
   3   3  -2   87.49    1.90
  -3   3   2   85.59    1.90
   3   3  -2   86.59    1.80
  -2  -3   2  210.68    4.40
   2  -3  -2  216.78    4.30
  -2  -3   2  213.08    4.40
   2  -3  -2  208.38    4.40
  -2   3   2  212.98    4.30
   2   3  -2  213.38    4.40
   2   3  -2  216.58    4.40
  -2   3   2  209.88    4.50
  -1  -3   2   52.79    1.10
   1  -3  -2   52.99    1.10
  -1  -3   2   49.60    1.10
   1   3  -2   52.89    1.10
   1   3  -2   49.10    1.10
  -1   3   2   53.19    1.10
   1   3  -2   53.49    1.10
   0  -3   2   49.40    1.10
   0  -3  -2   49.80    1.00
   0  -3   2   52.39    1.10
   0  -3  -2   50.59    1.10
   0   3  -2   51.69    1.10
   0   3  -2   52.39    1.10
   0   3   2   50.29    1.10
   0   3   2   51.89    1.00
   0   3  -2   47.80    1.10
  -1  -3  -2   60.59    1.30
   1  -3   2   61.39    1.30
   1  -3   2   59.89    1.30
  -1  -3  -2   62.09    1.30
   1   3   2   61.79    1.40
   1   3   2   61.99    1.30
  -1   3  -2   63.69    1.30
  -1   3  -2   63.29    1.30
  -2  -3  -2  111.89    2.30
  -2  -3  -2  113.69    2.30
   2  -3   2  111.39    2.30
   2  -3   2  111.69    2.30
   2   3   2  111.09    2.30
   2   3   2  111.79    2.40
  -2   3  -2  112.29    2.30
  -2   3  -2   94.49    2.30
   3  -3   2   60.09    1.30
   3  -3   2   59.29    1.30
  -3  -3  -2   60.79    1.30
   3  -3   2   59.79    1.30
   3   3   2   60.59    1.30
   3   3   2   61.09    1.30
  -3   3  -2   60.99    1.30
   4  -3   2   26.80    0.60
   4  -3   2   26.30    0.60
   4  -3   2   27.00    0.70
   4   3   2   26.90    0.60
   4   3   2   26.80    0.70
  -4   3  -2   26.90    0.70
   4   3   2   26.30    0.60
   5  -3   2   28.60    0.70
   5  -3   2   28.90    0.60
   5  -3   2   27.30    0.60
   5   3   2   28.20    0.70
   5   3   2   28.10    0.70
   5   3   2   27.80    0.70
  -5   3  -2   26.50    0.70
   6  -3   2   25.80    0.70
   6  -3   2   26.50    0.60
   6  -3   2   26.40    0.60
   6   3   2   26.50    0.60
   6   3   2   26.00    0.70
  -6   3  -2   26.40    0.70
   6   3   2   25.80    0.70
   7  -3   2   97.49    2.20
   7   3   2   99.19    2.10
   7   3   2   98.79    2.10
   7   3   2   97.59    2.20
  -7   3  -2   97.19    2.20
  -8  -3  -2    5.60    0.30
   8  -3   2    5.40    0.30
  -8  -3  -2    5.20    0.30
   8   3   2    5.40    0.20
   8   3   2    5.10    0.30
  -8   3  -2    5.00    0.30
  -9  -3  -2   10.60    0.40
   9  -3   2   10.60    0.40
  -9  -3  -2   10.90    0.40
   9   3   2   10.80    0.30
  -9   3  -2    9.90    0.40
   9   3   2   10.20    0.40
 -10  -3  -2   18.20    0.60
 -10   3  -2   17.30    0.60
  10   3   2   18.30    0.50
 -11  -3  -2    5.10    0.40
  11  -3   2    5.80    0.40
 -11  -3  -2    5.20    0.30
 -11   3  -2    4.40    0.40
  11   3   2    5.40    0.40
 -12  -3  -2    0.80    0.20
 -12  -3  -2    0.90    0.20
  12  -3   2    0.70    0.20
  12   3   2    0.90    0.20
 -12   3  -2    0.60    0.20
  13  -3   2   36.10    1.10
 -13  -3  -2   34.90    1.00
  13   3   2   35.60    1.10
 -13   3  -2   34.90    1.10
 -14  -3  -2    3.40    0.40
  14  -3   2    4.20    0.40
 -14   3  -2    3.10    0.40
  14   3   2    3.60    0.40
 -15  -3  -2    0.00    0.20
  15  -3   2   -0.20    0.30
 -15   3  -2    0.10    0.30
  15   3   2   -0.20    0.20
  16  -3   2    0.30    0.30
 -16  -3  -2    0.00    0.30
  16   3   2    0.20    0.30
 -16   3  -2    0.30    0.30
 -17  -3  -2    2.20    0.40
  17  -3   2    2.40    0.40
  17   3   2    3.00    0.40
 -17   3  -2    2.70    0.40
  18  -3   2    0.90    0.40
 -18  -3  -2    0.30    0.40
  18   3   2    0.50    0.40
 -18   3  -2    0.90    0.40
  19  -3   2    0.50    0.40
 -19  -3  -2    0.30    0.40
  19   3   2    0.20    0.40
 -19   3  -2    0.40    0.40
 -20  -3  -2    1.40    0.50
  20  -3   2    0.30    0.50
  20   3   2    0.80    0.50
 -20   3  -2   -0.80    0.50
 -21  -3  -2    1.30    0.60
  21  -3   2   -0.20    0.50
  21   3   2    1.20    0.60
 -21   3  -2   -0.40    0.50
 -22  -3  -2    6.90    0.80
  22  -3   2    6.10    0.80
 -22   3  -2    5.30    0.70
  22   3   2    6.60    0.80
  23  -4  -2    1.20    0.60
  23   4  -2   -0.30    0.60
 -23   4   2    1.70    0.70
  22  -4  -2   -0.10    0.50
 -22   4   2    1.40    0.60
  22   4  -2    0.00    0.50
  21  -4  -2    2.10    0.50
 -21  -4   2    2.30    0.60
  21   4  -2    2.50    0.50
 -21   4   2    2.90    0.50
  20  -4  -2    1.10    0.40
 -20  -4   2    1.20    0.40
 -20   4   2    0.60    0.40
  20   4  -2    1.30    0.40
  19  -4  -2    1.60    0.40
 -19  -4   2    1.40    0.40
  19   4  -2    1.90    0.40
 -19   4   2    1.10    0.40
 -18  -4   2    0.90    0.30
  18  -4  -2    0.40    0.30
 -18   4   2    1.10    0.30
  18   4  -2    1.30    0.40
 -17  -4   2    0.00    0.30
  17  -4  -2    0.00    0.30
 -17   4   2    0.30    0.30
  17   4  -2    0.30    0.30
 -16  -4   2    4.00    0.50
  16  -4  -2    5.10    0.50
  16   4  -2    4.40    0.40
 -16   4   2    4.40    0.50
  16   4  -2    5.00    0.50
  15  -4  -2    0.00    0.20
 -15  -4   2    0.40    0.20
 -15   4   2    0.30    0.20
  15   4  -2    0.30    0.20
  15   4  -2    1.00    0.20
  14  -4  -2   -0.10    0.20
  14  -4  -2    0.10    0.20
 -14  -4   2    0.40    0.20
  14   4  -2    0.00    0.20
  14   4  -2   -0.30    0.20
 -14   4   2   -0.10    0.20
 -13  -4   2   21.50    0.70
  13  -4  -2   22.80    0.60
  13  -4  -2   20.90    0.70
  13   4  -2   20.40    0.60
 -13   4   2   19.90    0.70
  13   4  -2   21.20    0.70
 -12  -4   2    5.90    0.30
  12  -4  -2    6.70    0.30
  12  -4  -2    6.20    0.40
  12   4  -2    6.30    0.40
  12   4  -2    6.40    0.30
  11  -4  -2   12.00    0.50
  11  -4  -2   11.10    0.40
 -11  -4   2   10.50    0.40
  11   4  -2   10.80    0.40
 -11   4   2   11.10    0.50
  10  -4  -2    0.20    0.10
  10  -4  -2    0.20    0.10
 -10  -4   2    0.20    0.10
 -10  -4   2    0.00    0.10
  10   4  -2    0.10    0.10
  10   4  -2    0.10    0.10
 -10   4   2    0.10    0.10
   9  -4  -2    3.80    0.20
   9  -4  -2    3.60    0.20
  -9  -4   2    3.60    0.20
  -9  -4   2    3.90    0.20
   9   4  -2    3.60    0.20
   9   4  -2    3.80    0.20
  -9   4   2    3.70    0.30
   8  -4  -2    2.40    0.20
   8  -4  -2    2.60    0.20
  -8   4   2    2.40    0.20
   8   4  -2    2.40    0.20
   8   4  -2    2.40    0.20
   8   4  -2    2.30    0.20
   7  -4  -2    4.10    0.20
   7  -4  -2    3.80    0.20
  -7   4   2    4.00    0.20
   7   4  -2    4.10    0.20
   7   4  -2    4.00    0.20
   7   4  -2    4.10    0.20
   6  -4  -2    0.50    0.10
   6  -4  -2    0.70    0.10
  -6   4   2    0.30    0.10
   6   4  -2    0.40    0.10
   6   4  -2    0.50    0.10
   6   4  -2    0.40    0.10
   5  -4  -2  312.57    6.60
   5  -4  -2  318.97    6.50
   5   4  -2  315.37    6.50
   5   4  -2  318.67    6.60
  -5   4   2  307.97    6.60
   5   4  -2  318.27    6.60
   4  -4  -2    1.10    0.10
   4  -4  -2    1.10    0.10
   4   4  -2    0.80    0.10
   4   4  -2    0.70    0.10
  -4   4   2    1.10    0.10
   4   4  -2    1.10    0.10
   3  -4  -2    6.90    0.20
   3  -4  -2    7.10    0.20
  -3  -4   2    7.20    0.20
  -3   4   2    6.80    0.20
   3   4  -2    6.80    0.20
  -3   4   2    6.70    0.20
   3   4  -2    6.70    0.20
  -2  -4   2  141.59    3.00
   2  -4  -2  145.89    3.10
   2  -4  -2  145.39    2.90
   2   4  -2  140.19    3.00
   2   4  -2  143.89    3.10
  -2   4   2  144.09    3.10
  -2   4   2  147.39    2.90
   1  -4  -2   93.49    2.00
  -1  -4   2   93.19    2.00
   1   4  -2   95.59    2.00
  -1   4   2   94.39    2.00
   1   4  -2   94.59    2.00
   0  -4   2   10.50    0.30
   0  -4  -2   10.40    0.30
   0   4  -2   10.50    0.30
   0   4   2   10.30    0.30
   0   4  -2   10.40    0.30
  -1  -4  -2   97.29    2.10
  -1  -4  -2   96.29    2.00
   1  -4   2   96.99    2.00
   1   4   2   96.49    2.00
  -1   4  -2   97.99    2.10
   1   4   2   96.69    2.10
  -1   4  -2   98.39    2.10
  -2  -4  -2   23.60    0.60
  -2  -4  -2   24.70    0.60
   2  -4   2   25.00    0.60
   2   4   2   24.30    0.60
  -2   4  -2   24.60    0.60
  -2   4  -2   25.00    0.60
   2   4   2   24.60    0.60
   3  -4   2   38.30    0.90
  -3  -4  -2   37.70    0.90
   3  -4   2   37.80    0.80
   3   4   2   37.60    0.90
   3   4   2   37.90    0.80
  -3   4  -2   38.50    0.90
   4  -4   2    2.00    0.10
   4  -4   2    2.20    0.10
   4   4   2    2.00    0.10
  -4   4  -2    2.00    0.20
   4   4   2    2.10    0.10
   4   4   2    2.10    0.20
   5  -4   2   57.29    1.20
   5  -4   2   58.69    1.30
   5   4   2   57.69    1.30
   5   4   2   58.09    1.30
   5   4   2   57.29    1.30
  -5   4  -2   56.29    1.30
   6  -4   2    2.80    0.20
   6  -4   2    3.10    0.10
   6   4   2    3.00    0.20
   6   4   2    2.80    0.20
   6   4   2    3.00    0.20
  -6   4  -2    2.80    0.20
   7  -4   2   11.10    0.30
   7  -4   2   11.10    0.30
   7  -4   2   11.60    0.40
  -7   4  -2   11.30    0.40
   7   4   2   11.80    0.40
   7   4   2   11.10    0.40
   7   4   2   10.50    0.40
   8  -4   2    0.30    0.10
   8  -4   2    0.40    0.10
  -8   4  -2    0.10    0.10
   8   4   2    0.10    0.10
   8   4   2    0.30    0.10
   8   4   2    0.10    0.10
  -9  -4  -2    3.60    0.30
   9  -4   2    3.40    0.30
  -9  -4  -2    3.20    0.30
   9   4   2    3.70    0.20
  -9   4  -2    2.90    0.30
   9   4   2    3.70    0.30
  10  -4   2    6.50    0.40
  10   4   2    6.70    0.30
 -10   4  -2    6.20    0.40
 -11  -4  -2    0.50    0.20
  11  -4   2    0.40    0.20
 -11  -4  -2    0.50    0.10
  11   4   2    0.50    0.20
 -11   4  -2    0.90    0.20
  12  -4   2    0.70    0.20
 -12  -4  -2    0.70    0.20
 -12  -4  -2    0.60    0.20
 -12   4  -2    0.60    0.20
  12   4   2    0.50    0.20
  13  -4   2    0.50    0.20
 -13  -4  -2    1.10    0.20
 -13   4  -2    1.00    0.30
  13   4   2    0.90    0.20
 -14  -4  -2    0.00    0.20
  14  -4   2    0.30    0.20
 -14   4  -2   -0.10    0.20
  14   4   2    0.10    0.20
 -15  -4  -2    0.20    0.30
  15  -4   2    0.30    0.30
 -15   4  -2    0.30    0.30
  15   4   2    0.10    0.30
  16  -4   2    1.10    0.30
 -16  -4  -2    1.70    0.30
 -16   4  -2    1.20    0.30
  16   4   2    1.10    0.30
  17  -4   2    2.40    0.40
 -17  -4  -2    2.70    0.40
  17   4   2    3.40    0.40
 -17   4  -2    3.00    0.40
  18  -4   2    3.10    0.50
 -18  -4  -2    2.50    0.50
 -18   4  -2    3.00    0.50
  18   4   2    2.80    0.50
 -19  -4  -2    1.60    0.50
  19  -4   2    2.70    0.50
 -19   4  -2    2.00    0.50
  19   4   2    2.50    0.50
 -20  -4  -2    4.90    0.70
  20  -4   2    5.70    0.70
 -20   4  -2    5.00    0.60
  20   4   2    5.90    0.60
  21  -4   2    2.30    0.60
 -21  -4  -2    3.10    0.70
  21   4   2    3.00    0.60
 -21   4  -2    3.00    0.60
 -22  -4  -2    1.90    0.70
 -22   4  -2    2.10    0.70
  22   4   2    1.50    0.70
  23  -5  -2    0.70    0.60
 -23   5   2    2.60    0.70
  23   5  -2    1.00    0.70
  22  -5  -2    0.60    0.60
  22   5  -2    0.40    0.60
 -22   5   2    0.20    0.60
  21  -5  -2    4.90    0.60
 -21   5   2    7.50    0.90
  21   5  -2    4.30    0.60
 -20  -5   2   20.50    1.00
  20  -5  -2   19.00    1.00
 -20   5   2   19.30    1.00
  20   5  -2   20.00    1.00
  19  -5  -2    0.70    0.40
 -19  -5   2    0.50    0.40
  19   5  -2    0.80    0.40
 -19   5   2    0.80    0.40
 -18  -5   2    6.10    0.60
  18  -5  -2    6.50    0.60
 -18   5   2    6.40    0.60
  18   5  -2    7.30    0.70
  17  -5  -2    7.40    0.60
 -17  -5   2    7.60    0.60
 -17   5   2    7.90    0.60
  17   5  -2    7.00    0.60
 -16  -5   2    4.10    0.40
  16  -5  -2    4.20    0.50
 -16   5   2    2.70    0.40
  16   5  -2    3.10    0.40
 -15  -5   2    1.10    0.20
  15  -5  -2    1.10    0.30
 -15   5   2    1.30    0.30
  15   5  -2    1.20    0.20
  15   5  -2    1.30    0.30
 -14  -5   2   -0.10    0.20
  14  -5  -2    0.00    0.20
  14  -5  -2    0.20    0.20
  14   5  -2   -0.30    0.20
 -14   5   2    0.00    0.20
  14   5  -2    0.00    0.20
  13  -5  -2    0.00    0.20
  13  -5  -2    0.20    0.20
  13   5  -2    0.10    0.20
  13   5  -2   -0.20    0.20
 -13   5   2    0.00    0.20
  12  -5  -2    5.30    0.30
 -12  -5   2    5.00    0.30
  12  -5  -2    4.60    0.40
 -12   5   2    4.30    0.30
  12   5  -2    4.90    0.30
  12   5  -2    5.20    0.40
  11  -5  -2   33.50    0.90
 -11  -5   2   31.40    0.90
  11  -5  -2   32.30    0.80
 -11  -5   2   32.30    0.90
  11   5  -2   33.10    0.90
  10  -5  -2    1.00    0.10
 -10  -5   2    0.90    0.20
 -10  -5   2    1.00    0.10
  10   5  -2    0.70    0.20
  10   5  -2    0.90    0.20
 -10   5   2    0.90    0.20
   9  -5  -2   30.60    0.80
   9  -5  -2   30.20    0.80
   9   5  -2   30.30    0.80
   9   5  -2   29.60    0.80
  -9   5   2   30.50    0.80
   9   5  -2   30.20    0.80
   8  -5  -2   50.19    1.20
   8  -5  -2   50.99    1.20
  -8   5   2   50.09    1.20
   8   5  -2   51.39    1.20
   8   5  -2   51.19    1.20
   8   5  -2   50.99    1.20
   7  -5  -2   16.70    0.50
   7  -5  -2   16.10    0.50
   7   5  -2   16.60    0.50
   7   5  -2   16.30    0.50
  -7   5   2   16.30    0.50
   7   5  -2   16.70    0.50
   6  -5  -2    2.60    0.20
   6  -5  -2    2.50    0.20
  -6   5   2    2.60    0.20
   6   5  -2    2.70    0.20
   6   5  -2    2.70    0.20
   6   5  -2    2.60    0.20
   5  -5  -2   34.30    0.80
   5  -5  -2   35.30    0.80
   5   5  -2   36.00    0.80
   5   5  -2   35.90    0.80
   5   5  -2   35.80    0.90
  -5   5   2   34.00    0.90
   4  -5  -2    6.70    0.20
  -4  -5   2    6.20    0.20
   4  -5  -2    7.00    0.20
  -4   5   2    6.60    0.30
   4   5  -2    6.20    0.20
   4   5  -2    6.20    0.20
   3  -5  -2    8.70    0.20
   3  -5  -2    9.20    0.30
  -3  -5   2    8.50    0.30
   3   5  -2    8.80    0.30
  -3   5   2    8.60    0.20
  -3   5   2    8.50    0.30
   3   5  -2    8.70    0.30
   2  -5  -2   33.70    0.80
  -2  -5   2   33.90    0.80
  -2   5   2   33.50    0.80
   2   5  -2   33.50    0.80
   2   5  -2   33.10    0.80
  -1  -5   2   13.30    0.30
   1  -5  -2   13.50    0.40
  -1   5   2   13.70    0.40
   1   5  -2   13.30    0.40
   1   5  -2   13.20    0.40
   0  -5  -2    7.70    0.30
   0  -5   2    7.80    0.20
   0   5  -2    7.80    0.30
   0   5  -2    7.70    0.30
   1  -5   2    2.60    0.10
  -1  -5  -2    2.40    0.20
  -1  -5  -2    2.50    0.10
  -1   5  -2    2.60    0.10
   1   5   2    2.60    0.20
  -1   5  -2    2.70    0.20
   1   5   2    2.60    0.10
  -2  -5  -2   17.50    0.40
  -2  -5  -2   18.40    0.50
   2  -5   2   18.90    0.50
  -2   5  -2   18.20    0.50
   2   5   2   18.40    0.50
  -2   5  -2   19.10    0.50
   2   5   2   18.90    0.40
   3  -5   2   21.10    0.50
   3  -5   2   21.80    0.50
  -3  -5  -2   20.80    0.50
   3   5   2   21.20    0.60
  -3   5  -2   21.20    0.60
   3   5   2   21.20    0.50
  -4  -5  -2   24.50    0.60
   4  -5   2   24.60    0.60
   4  -5   2   25.70    0.60
  -4   5  -2   25.40    0.70
   4   5   2   25.30    0.60
   4   5   2   25.20    0.60
   4   5   2   25.60    0.70
   5  -5   2   67.89    1.50
   5  -5   2   67.69    1.50
   5   5   2   68.09    1.50
  -5   5  -2   67.49    1.60
   5   5   2   65.69    1.50
   5   5   2   68.29    1.50
   6  -5   2    0.90    0.10
   6  -5   2    1.00    0.10
  -6   5  -2    0.80    0.10
   6   5   2    0.90    0.10
   6   5   2    0.90    0.10
   6   5   2    1.10    0.10
   7  -5   2    6.10    0.30
   7  -5   2    6.00    0.20
   7   5   2    6.10    0.30
   7   5   2    5.90    0.30
  -7   5  -2    5.80    0.30
   7   5   2    6.20    0.30
   8  -5   2   66.69    1.40
   8  -5   2   66.49    1.60
  -8   5  -2   66.39    1.60
   8   5   2   65.69    1.60
   8   5   2   68.49    1.60
   8   5   2   67.09    1.50
   9  -5   2   27.40    0.80
   9  -5   2   24.90    0.60
   9   5   2   27.10    0.70
   9   5   2   26.30    0.80
   9   5   2   26.60    0.80
 -10  -5  -2    0.30    0.10
 -10  -5  -2    0.30    0.20
  10  -5   2    0.40    0.20
 -10  -5  -2    0.40    0.20
 -10   5  -2    0.40    0.20
  11  -5   2    7.30    0.50
 -11  -5  -2    7.20    0.30
 -11  -5  -2    6.90    0.40
 -11  -5  -2    6.70    0.40
  11   5   2    7.40    0.40
 -11   5  -2    7.10    0.40
 -12  -5  -2    9.40    0.40
 -12  -5  -2    8.80    0.50
  12  -5   2   10.40    0.50
 -12   5  -2    8.70    0.50
  12   5   2    9.30    0.50
  13  -5   2    2.40    0.30
 -13  -5  -2    3.10    0.40
  13   5   2    2.60    0.30
 -13   5  -2    2.70    0.30
 -14  -5  -2    0.30    0.20
  14  -5   2    0.40    0.20
  14   5   2    0.20    0.20
 -14   5  -2    0.10    0.20
  15  -5   2    1.50    0.30
 -15  -5  -2    1.10    0.30
 -15   5  -2    1.40    0.30
  15   5   2    1.50    0.30
  16  -5   2    7.80    0.60
 -16  -5  -2    8.00    0.60
  16   5   2    8.10    0.70
 -16   5  -2    8.50    0.60
  17  -5   2    4.10    0.50
 -17  -5  -2    5.20    0.60
 -17   5  -2    4.10    0.50
  17   5   2    4.50    0.50
 -18  -5  -2    0.80    0.40
  18  -5   2    1.20    0.40
  18   5   2    1.40    0.40
 -18   5  -2    0.10    0.40
 -19  -5  -2    0.40    0.50
  19  -5   2    1.20    0.50
  19   5   2    1.50    0.50
 -19   5  -2    1.20    0.40
 -20  -5  -2    2.40    0.60
  20  -5   2    2.20    0.60
 -20   5  -2    2.20    0.60
  20   5   2    1.50    0.50
 -21  -5  -2    2.20    0.70
  21  -5   2    1.10    0.60
  21   5   2    1.20    0.60
 -21   5  -2    2.20    0.60
 -22  -5  -2    0.80    0.70
  23  -6  -2    0.60    0.70
 -23   6   2    0.60    0.70
  23   6  -2    0.10    0.70
  22  -6  -2    0.70    0.60
  22   6  -2    0.90    0.60
 -22   6   2    1.60    0.60
  21  -6  -2    0.60    0.50
  21   6  -2    0.10    0.50
 -21   6   2    1.20    0.50
 -20  -6   2    8.70    0.80
  20  -6  -2    9.30    0.80
 -20   6   2    8.60    0.90
  20   6  -2    8.70    0.80
 -19  -6   2    0.80    0.40
  19  -6  -2    0.70    0.40
 -19   6   2    1.00    0.40
  19   6  -2    0.80    0.40
  18  -6  -2    0.20    0.30
 -18  -6   2   -0.40    0.30
  18   6  -2    0.70    0.40
 -18   6   2    0.90    0.40
 -17  -6   2    3.00    0.40
  17  -6  -2    2.80    0.40
  17   6  -2    2.50    0.40
 -17   6   2    2.90    0.40
  16  -6  -2    6.10    0.50
 -16  -6   2    5.80    0.50
  16   6  -2    6.00    0.50
  16   6  -2    7.00    0.50
 -16   6   2    6.60    0.50
 -15  -6   2    0.20    0.20
  15  -6  -2    0.20    0.20
  15   6  -2    0.20    0.20
 -15   6   2    0.30    0.20
  15   6  -2    0.30    0.20
 -14  -6   2    7.00    0.40
  14  -6  -2    6.00    0.40
  14  -6  -2    6.10    0.50
  14   6  -2    5.80    0.50
 -14   6   2    6.50    0.50
  13  -6  -2    3.00    0.40
  13  -6  -2    3.40    0.30
 -13   6   2    3.20    0.40
  13   6  -2    2.90    0.30
  13   6  -2    2.50    0.30
  12  -6  -2    0.30    0.20
 -12  -6   2    0.40    0.20
 -12  -6   2    0.00    0.20
  12  -6  -2   -0.10    0.20
 -12   6   2    0.10    0.20
  12   6  -2    0.30    0.20
  12   6  -2    0.40    0.20
  11  -6  -2    1.50    0.20
 -11  -6   2    1.70    0.20
 -11  -6   2    1.60    0.20
  11  -6  -2    2.60    0.30
  11   6  -2    2.00    0.20
  11   6  -2    1.70    0.20
 -11   6   2    1.70    0.20
  10  -6  -2    2.60    0.30
  10  -6  -2    2.30    0.20
  10   6  -2    2.50    0.30
  10   6  -2    1.80    0.20
 -10   6   2    1.80    0.20
  10   6  -2    2.50    0.30
   9  -6  -2    0.80    0.10
   9  -6  -2    0.70    0.10
   9   6  -2    0.50    0.10
   9   6  -2    0.80    0.20
   9   6  -2    0.70    0.10
  -9   6   2    0.60    0.20
   8  -6  -2   64.19    1.50
   8  -6  -2   63.19    1.40
   8   6  -2   63.99    1.50
  -8   6   2   61.49    1.50
   8   6  -2   62.69    1.50
   8   6  -2   65.29    1.50
   7  -6  -2   37.30    0.90
   7  -6  -2   37.80    0.90
  -7   6   2   38.50    1.00
   7   6  -2   36.80    0.90
   7   6  -2   36.70    0.90
   7   6  -2   37.20    0.90
   6  -6  -2   46.20    1.10
   6  -6  -2   47.50    1.10
   6   6  -2   47.70    1.10
   6   6  -2   46.70    1.10
   6   6  -2   48.50    1.10
  -6   6   2   47.50    1.10
  -5  -6   2   64.49    1.40
   5  -6  -2   63.89    1.40
   5  -6  -2   65.39    1.50
   5   6  -2   65.99    1.40
  -5   6   2   64.89    1.50
   5   6  -2   63.19    1.50
  -4  -6   2    5.50    0.20
   4  -6  -2    5.80    0.20
   4  -6  -2    6.00    0.20
   4   6  -2    6.00    0.30
  -4   6   2    5.50    0.20
   4   6  -2    5.90    0.20
   3  -6  -2  106.89    2.30
   3  -6  -2  106.99    2.20
  -3  -6   2  105.69    2.20
  -3   6   2  103.89    2.30
   3   6  -2  104.39    2.30
  -3   6   2  107.99    2.20
   3   6  -2  104.79    2.30
  -2  -6   2    6.40    0.20
   2  -6  -2    6.50    0.30
   2   6  -2    6.70    0.20
  -2   6   2    6.60    0.30
   2   6  -2    6.50    0.30
  -1  -6   2  165.28    3.40
   1  -6  -2  166.28    3.60
  -1   6   2  166.78    3.60
   1   6  -2  165.68    3.60
   1   6  -2  170.68    3.50
   0  -6  -2    1.40    0.10
   0  -6   2    1.20    0.10
   0   6  -2    1.00    0.10
   0   6   2    1.20    0.10
   0   6  -2    1.30    0.10
  -1  -6  -2  142.49    3.00
  -1  -6  -2  144.49    3.10
   1  -6   2  145.69    3.00
  -1   6  -2  146.69    3.10
   1   6   2  146.09    3.10
   1   6   2  144.99    3.00
  -1   6  -2  148.29    3.10
  -2  -6  -2   24.80    0.60
  -2  -6  -2   22.10    0.50
   2  -6   2   24.10    0.60
   2   6   2   23.90    0.60
  -2   6  -2   24.20    0.60
   2   6   2   24.50    0.50
  -2   6  -2   24.20    0.60
   3  -6   2    6.10    0.20
  -3  -6  -2    6.20    0.30
   3  -6   2    6.50    0.20
   3   6   2    6.20    0.30
   3   6   2    6.00    0.20
  -3   6  -2    5.80    0.30
   4  -6   2    2.60    0.20
   4  -6   2    2.90    0.20
  -4  -6  -2    2.80    0.20
  -4   6  -2    3.10    0.20
   4   6   2    2.70    0.20
   4   6   2    3.00    0.20
   5  -6   2    1.70    0.10
   5  -6   2    1.60    0.20
  -5  -6  -2    1.50    0.20
  -5   6  -2    1.40    0.20
   5   6   2    1.50    0.10
   5   6   2    1.50    0.20
   5   6   2    1.60    0.20
   6  -6   2   18.10    0.50
   6  -6   2   18.10    0.50
   6   6   2   18.70    0.50
   6   6   2   18.30    0.50
   6   6   2   17.60    0.50
  -6   6  -2   18.70    0.60
   7  -6   2   26.90    0.70
   7  -6   2   26.40    0.70
   7   6   2   26.30    0.70
  -7   6  -2   26.40    0.80
   7   6   2   27.20    0.70
   7   6   2   26.40    0.70
   8  -6   2    0.70    0.10
   8  -6   2    0.90    0.10
   8   6   2    0.70    0.20
   8   6   2    0.50    0.20
   8   6   2    0.70    0.10
  -9  -6  -2   -0.10    0.10
   9  -6   2    0.30    0.10
   9  -6   2    0.10    0.10
   9   6   2    0.20    0.10
  -9   6  -2    0.10    0.20
   9   6   2    0.30    0.20
  10  -6   2    6.10    0.30
 -10  -6  -2    6.30    0.30
  10  -6   2    6.90    0.40
 -10   6  -2    6.40    0.40
  10   6   2    6.20    0.40
  10   6   2    6.80    0.40
 -11  -6  -2   27.30    0.70
 -11  -6  -2   25.50    0.80
 -11  -6  -2   26.90    0.80
  11  -6   2   26.40    0.80
  11   6   2   27.20    0.80
 -11   6  -2   27.10    0.90
  12  -6   2    0.60    0.20
 -12  -6  -2    0.20    0.20
 -12  -6  -2    0.50    0.20
 -12  -6  -2    0.70    0.20
 -12   6  -2    0.00    0.20
  12   6   2    0.30    0.20
  13  -6   2    2.30    0.30
 -13  -6  -2    2.40    0.30
 -13  -6  -2    2.50    0.30
 -13   6  -2    2.00    0.30
  13   6   2    2.60    0.30
 -14  -6  -2    5.10    0.50
  14  -6   2    4.90    0.50
  14   6   2    4.60    0.50
 -14   6  -2    4.60    0.50
 -15  -6  -2    0.60    0.30
  15  -6   2    0.70    0.30
  15   6   2    0.50    0.30
 -15   6  -2    0.00    0.30
  16  -6   2    1.10    0.40
 -16  -6  -2    1.90    0.40
 -16   6  -2    1.30    0.40
  16   6   2    1.60    0.40
  17  -6   2   -0.30    0.30
 -17  -6  -2    0.30    0.40
  17   6   2    0.80    0.40
 -17   6  -2    0.80    0.40
 -18  -6  -2    1.70    0.50
  18  -6   2    1.40    0.40
  18   6   2    1.30    0.40
 -18   6  -2    1.50    0.40
 -19  -6  -2    1.90    0.50
  19  -6   2    2.30    0.50
  19   6   2    2.50    0.50
 -19   6  -2    2.50    0.50
  20  -6   2    8.40    0.80
 -20  -6  -2    8.80    1.00
 -20   6  -2    8.70    0.80
  20   6   2    8.40    0.80
 -21  -6  -2    1.70    0.70
  21  -6   2    1.40    0.60
 -21   6  -2    1.70    0.60
  21   6   2    1.50    0.70
 -23   7   2    0.40    0.80
  22  -7  -2   -0.70    0.60
 -22   7   2    0.10    0.60
  22   7  -2    0.00    0.60
  21  -7  -2    9.10    1.00
  21   7  -2    9.50    1.00
 -21   7   2   10.80    1.10
  20  -7  -2    2.10    0.50
  20   7  -2    1.60    0.50
 -20   7   2    1.90    0.50
 -19  -7   2   18.40    0.90
  19  -7  -2   18.40    0.90
 -19   7   2   19.70    1.00
  19   7  -2   17.90    1.00
  18  -7  -2   -0.10    0.40
 -18  -7   2    0.60    0.40
  18   7  -2   -0.30    0.30
 -18   7   2    0.30    0.40
 -17  -7   2    0.30    0.30
  17  -7  -2    0.00    0.30
  17   7  -2    0.20    0.30
 -17   7   2   -0.20    0.30
  16  -7  -2   -0.20    0.30
 -16  -7   2   -0.20    0.30
  16   7  -2    0.30    0.30
 -16   7   2   -0.10    0.30
  16   7  -2    0.40    0.30
 -15  -7   2    9.10    0.50
  15  -7  -2    8.80    0.60
  15   7  -2    8.60    0.60
 -15   7   2    9.40    0.60
  15   7  -2    8.50    0.50
  14  -7  -2    0.10    0.20
 -14  -7   2    0.10    0.20
  14  -7  -2    0.20    0.20
  14   7  -2   -0.10    0.20
 -14   7   2    0.00    0.20
  14   7  -2    0.30    0.20
  13  -7  -2    6.70    0.40
 -13  -7   2    6.50    0.40
 -13  -7   2    6.00    0.40
  13  -7  -2    6.10    0.40
 -13   7   2    6.60    0.50
  13   7  -2    6.50    0.50
  12  -7  -2   -0.10    0.20
 -12  -7   2    0.30    0.20
  12  -7  -2    0.40    0.20
 -12  -7   2    0.30    0.20
 -12   7   2    0.00    0.20
  12   7  -2    0.00    0.20
  12   7  -2    0.20    0.20
  11  -7  -2   52.09    1.20
  11  -7  -2   50.49    1.30
  11   7  -2   49.90    1.30
 -11   7   2   49.50    1.30
  11   7  -2   50.99    1.30
  11   7  -2   49.70    1.30
  10  -7  -2   44.60    1.10
  10  -7  -2   44.00    1.10
  10   7  -2   44.40    1.10
  10   7  -2   45.00    1.10
  10   7  -2   44.90    1.10
 -10   7   2   42.50    1.20
   9  -7  -2    1.20    0.20
   9  -7  -2    2.10    0.20
   9   7  -2    1.30    0.20
   9   7  -2    1.50    0.20
  -9   7   2    1.20    0.20
   9   7  -2    2.10    0.30
   8  -7  -2   16.20    0.50
   8  -7  -2   15.90    0.50
   8   7  -2   15.90    0.50
   8   7  -2   16.10    0.50
  -8   7   2   15.90    0.50
   8   7  -2   15.60    0.50
   7  -7  -2   13.90    0.40
   7  -7  -2   13.40    0.40
   7   7  -2   13.50    0.40
   7   7  -2   13.20    0.40
  -7   7   2   13.40    0.50
   7   7  -2   13.90    0.50
   6  -7  -2    7.00    0.30
  -6  -7   2    7.80    0.30
   6  -7  -2    7.70    0.30
  -6   7   2    7.00    0.30
   6   7  -2    7.40    0.30
   6   7  -2    7.60    0.30
  -5  -7   2   42.70    1.00
   5  -7  -2   42.60    1.00
   5  -7  -2   41.70    0.90
   5   7  -2   43.00    1.00
   5   7  -2   42.10    1.00
  -5   7   2   42.10    1.00
   4  -7  -2   66.49    1.50
   4  -7  -2   65.69    1.40
  -4  -7   2   64.99    1.40
  -4   7   2   69.39    1.40
   4   7  -2   64.49    1.50
  -4   7   2   62.79    1.50
   4   7  -2   62.79    1.50
   3  -7  -2   42.50    1.00
  -3  -7   2   41.90    0.90
   3   7  -2   42.20    1.00
  -3   7   2   40.60    1.00
   3   7  -2   42.10    1.00
  -3   7   2   40.30    0.90
  -2  -7   2    5.30    0.20
   2  -7  -2    5.10    0.20
   2   7  -2    5.30    0.20
  -2   7   2    5.50    0.30
   2   7  -2    5.10    0.20
  -1  -7   2   29.20    0.70
   1  -7  -2   29.70    0.80
   1   7  -2   29.40    0.80
   1   7  -2   30.20    0.70
  -1   7   2   30.00    0.80
   0  -7  -2   15.50    0.50
   0  -7   2   15.30    0.40
   0   7  -2   15.00    0.40
   0   7  -2   16.20    0.50
   0   7   2   15.30    0.50
   1  -7   2    0.20    0.10
  -1  -7  -2    0.10    0.10
  -1   7  -2    0.20    0.10
  -1   7  -2    0.50    0.10
   1   7   2    0.10    0.10
  -2  -7  -2    7.30    0.20
  -2  -7  -2    7.80    0.30
   2  -7   2    8.10    0.30
   2   7   2    7.90    0.20
  -2   7  -2    7.40    0.30
  -2   7  -2    8.00    0.30
   2   7   2    8.30    0.30
   3  -7   2   66.19    1.50
  -3  -7  -2   64.69    1.50
   3  -7   2   66.29    1.40
  -3   7  -2   66.39    1.50
   3   7   2   66.29    1.40
   3   7   2   64.49    1.50
   4  -7   2   32.10    0.80
  -4  -7  -2   31.50    0.80
   4  -7   2   32.20    0.80
   4   7   2   32.20    0.80
  -4   7  -2   33.10    0.80
   4   7   2   32.60    0.80
   5  -7   2   54.39    1.20
   5  -7   2   53.49    1.20
  -5  -7  -2   53.59    1.30
   5   7   2   55.19    1.20
   5   7   2   53.89    1.30
  -5   7  -2   52.69    1.30
   6  -7   2   23.70    0.70
   6  -7   2   24.10    0.60
  -6  -7  -2   23.00    0.70
   6   7   2   24.50    0.70
   6   7   2   24.00    0.60
  -6   7  -2   24.10    0.70
   7  -7   2    1.40    0.20
  -7  -7  -2    1.50    0.20
   7  -7   2    1.40    0.20
   7   7   2    1.30    0.20
  -7   7  -2    1.50    0.20
   7   7   2    1.40    0.20
   8  -7   2   53.09    1.20
   8  -7   2   53.29    1.30
  -8  -7  -2   51.99    1.30
   8   7   2   52.49    1.30
  -8   7  -2   51.69    1.30
   8   7   2   54.09    1.30
   9  -7   2    1.10    0.20
  -9  -7  -2    1.10    0.20
   9   7   2    0.90    0.20
  -9   7  -2    1.00    0.20
   9   7   2    1.00    0.20
 -10  -7  -2    9.50    0.40
  10  -7   2    8.90    0.30
  10  -7   2    9.10    0.40
  10   7   2    8.40    0.40
 -10   7  -2    8.60    0.50
  10   7   2    9.20    0.50
 -11  -7  -2   23.00    0.80
  11  -7   2   24.30    0.80
 -11  -7  -2   24.20    0.80
 -11  -7  -2   24.40    0.70
 -11   7  -2   24.00    0.80
  11   7   2   24.30    0.80
 -12  -7  -2    0.30    0.20
 -12  -7  -2    0.50    0.20
  12  -7   2    0.10    0.20
 -12  -7  -2    0.50    0.20
  12   7   2    0.10    0.20
 -12   7  -2    0.20    0.20
  13  -7   2    0.10    0.20
 -13  -7  -2    0.90    0.20
 -13  -7  -2    0.00    0.20
 -13  -7  -2    0.40    0.20
  13   7   2    0.10    0.30
 -13   7  -2    0.20    0.20
  14  -7   2    4.10    0.50
 -14  -7  -2    4.10    0.50
  14   7   2    3.70    0.40
 -14   7  -2    3.80    0.50
 -15  -7  -2    3.10    0.40
  15  -7   2    3.60    0.40
 -15   7  -2    4.30    0.50
  15   7   2    3.50    0.40
  16  -7   2    0.60    0.40
 -16  -7  -2    0.80    0.40
 -16   7  -2    0.40    0.30
  16   7   2    1.20    0.40
 -17  -7  -2    0.40    0.40
  17  -7   2   -0.10    0.40
 -17   7  -2    0.70    0.40
  17   7   2    0.20    0.40
 -18  -7  -2    2.50    0.50
  18  -7   2    2.00    0.50
  18   7   2    2.20    0.50
 -18   7  -2    2.30    0.50
 -19  -7  -2    0.90    0.60
  19  -7   2    1.50    0.50
  19   7   2    1.00    0.50
 -19   7  -2    1.10    0.50
  20  -7   2    4.20    0.70
 -20  -7  -2    2.80    0.60
 -20   7  -2    4.60    0.60
  20   7   2    3.50    0.70
 -21  -7  -2    3.00    0.80
  21  -7   2    2.70    0.70
  21   7   2    4.10    0.70
 -21   7  -2    4.60    0.80
  22  -8  -2    2.10    0.70
  22   8  -2    3.00    0.70
 -22   8   2    3.10    0.70
  21  -8  -2    0.60    0.60
  21   8  -2   -0.30    0.60
 -21   8   2    0.00    0.60
  20  -8  -2   12.20    1.00
 -20   8   2   10.90    1.00
  20   8  -2   11.80    1.00
  19  -8  -2    1.50    0.50
 -19   8   2    1.20    0.50
  19   8  -2    2.10    0.50
  18  -8  -2    4.00    0.50
 -18  -8   2    4.60    0.50
 -18   8   2    4.50    0.50
  18   8  -2    4.40    0.50
  17  -8  -2    1.30    0.40
 -17  -8   2    1.80    0.40
  17   8  -2    2.00    0.40
 -17   8   2    2.10    0.40
  16  -8  -2    0.20    0.30
 -16  -8   2    0.60    0.30
  16   8  -2    0.40    0.30
 -16   8   2    0.60    0.30
  16   8  -2    1.30    0.30
  15  -8  -2    0.10    0.20
 -15  -8   2   -0.10    0.20
 -15   8   2    0.50    0.30
  15   8  -2    0.10    0.30
  15   8  -2    0.00    0.30
 -14  -8   2    1.90    0.30
  14  -8  -2    2.00    0.30
  14  -8  -2    1.60    0.30
 -14   8   2    2.00    0.30
  14   8  -2    1.80    0.30
  14   8  -2    1.80    0.30
  13  -8  -2    0.10    0.20
 -13  -8   2    0.20    0.20
  13  -8  -2    0.30    0.20
 -13  -8   2    0.70    0.20
  13   8  -2    0.60    0.20
  13   8  -2    0.30    0.20
 -13   8   2    0.60    0.30
  12  -8  -2    0.40    0.20
  12  -8  -2    0.30    0.20
 -12   8   2    0.20    0.20
  12   8  -2    0.20    0.20
  12   8  -2    0.30    0.20
  11  -8  -2    0.80    0.20
  11  -8  -2    0.80    0.20
 -11   8   2    0.50    0.20
  11   8  -2    0.50    0.20
  11   8  -2    0.80    0.20
  10  -8  -2    4.30    0.30
  10  -8  -2    4.50    0.30
  10   8  -2    4.00    0.30
  10   8  -2    3.90    0.30
 -10   8   2    3.60    0.40
   9  -8  -2   16.10    0.50
   9  -8  -2   15.80    0.50
   9   8  -2   16.30    0.60
   9   8  -2   15.30    0.50
  -9   8   2   15.40    0.60
   9   8  -2   16.10    0.50
   8  -8  -2  137.69    2.90
   8  -8  -2  135.99    3.00
   8   8  -2  138.79    3.10
   8   8  -2  139.59    3.00
   8   8  -2  135.29    3.00
   7  -8  -2    5.10    0.30
  -7  -8   2    4.70    0.30
   7  -8  -2    4.80    0.30
  -7   8   2    4.60    0.30
   7   8  -2    5.20    0.30
   7   8  -2    5.40    0.30
  -6  -8   2    5.20    0.30
   6  -8  -2    5.60    0.20
   6  -8  -2    5.30    0.30
  -6   8   2    5.50    0.30
   6   8  -2    6.10    0.30
   6   8  -2    5.60    0.30
  -5  -8   2    1.00    0.10
   5  -8  -2    1.60    0.20
   5  -8  -2    1.60    0.10
  -5   8   2    1.00    0.20
   5   8  -2    1.60    0.20
   5   8  -2    1.30    0.20
   4  -8  -2   10.70    0.40
  -4  -8   2   10.40    0.30
   4  -8  -2   10.90    0.30
  -4   8   2    9.90    0.30
   4   8  -2   11.00    0.40
   4   8  -2   10.10    0.40
  -4   8   2   10.00    0.40
   3  -8  -2    1.00    0.10
  -3  -8   2    1.30    0.10
  -3   8   2    1.20    0.20
   3   8  -2    1.20    0.10
   3   8  -2    1.00    0.10
   2  -8  -2    5.30    0.30
  -2  -8   2    4.90    0.20
   2   8  -2    5.20    0.30
   2   8  -2    5.00    0.30
  -2   8   2    5.20    0.30
   1  -8  -2    5.90    0.30
  -1  -8   2    6.20    0.20
   1   8  -2    5.40    0.30
   1   8  -2    6.50    0.30
   0  -8  -2    8.60    0.30
   0  -8   2    8.70    0.30
   0   8  -2    8.60    0.30
   0   8  -2    8.70    0.30
   0   8   2    8.50    0.30
  -1  -8  -2   15.50    0.50
   1  -8   2   15.40    0.40
  -1   8  -2   15.70    0.50
  -1   8  -2   15.30    0.50
   1   8   2   15.30    0.50
  -2  -8  -2    0.10    0.10
  -2  -8  -2    0.10    0.10
   2  -8   2    0.00    0.10
  -2  -8  -2    0.00    0.10
   2  -8   2    0.10    0.10
   2   8   2    0.20    0.10
  -2   8  -2    0.00    0.10
   3  -8   2    8.00    0.30
  -3  -8  -2    7.90    0.30
   3  -8   2    8.10    0.30
   3   8   2    7.60    0.30
  -3   8  -2    7.40    0.30
   3   8   2    7.80    0.30
   4  -8   2    0.40    0.10
  -4  -8  -2    0.20    0.10
   4  -8   2    0.20    0.10
   4   8   2    0.30    0.10
   4   8   2    0.30    0.10
  -4   8  -2    0.30    0.10
   5  -8   2   26.40    0.70
   5  -8   2   27.30    0.70
  -5  -8  -2   27.50    0.80
  -5   8  -2   26.70    0.80
   5   8   2   28.00    0.80
   5   8   2   28.20    0.70
   6  -8   2    9.80    0.40
   6  -8   2   10.00    0.40
  -6  -8  -2    9.80    0.40
   6   8   2   10.50    0.40
   6   8   2    9.80    0.40
  -6   8  -2   10.00    0.40
  -7  -8  -2   43.10    1.10
   7  -8   2   43.20    1.10
   7  -8   2   43.10    1.00
   7   8   2   42.80    1.10
  -7   8  -2   41.20    1.10
   7   8   2   43.70    1.00
   8  -8   2    8.70    0.40
   8  -8   2    8.70    0.40
  -8  -8  -2    8.50    0.40
   8   8   2    8.40    0.40
  -8   8  -2    8.20    0.40
  -9  -8  -2   15.70    0.50
   9  -8   2   15.90    0.50
   9   8   2   14.90    0.60
   9   8   2   16.20    0.60
  -9   8  -2   15.50    0.60
  10  -8   2   23.70    0.70
 -10  -8  -2   23.30    0.70
  10  -8   2   23.20    0.60
  10   8   2   23.30    0.70
  10   8   2   22.70    0.80
 -10   8  -2   22.70    0.80
 -11  -8  -2   16.70    0.60
  11  -8   2   15.90    0.60
 -11   8  -2   15.90    0.70
  11   8   2   16.10    0.70
  11   8   2   16.60    0.60
 -12  -8  -2    0.00    0.20
  12  -8   2   -0.10    0.20
 -12  -8  -2    0.30    0.20
  12   8   2   -0.10    0.20
 -12   8  -2    0.00    0.20
 -13  -8  -2    1.80    0.30
 -13  -8  -2    1.70    0.30
  13  -8   2    1.50    0.30
  13   8   2    1.80    0.30
 -13   8  -2    1.90    0.30
 -14  -8  -2    0.20    0.30
 -14  -8  -2   -0.10    0.30
  14  -8   2    0.70    0.30
  14   8   2    0.60    0.30
 -14   8  -2    0.00    0.30
  15  -8   2   -0.20    0.30
 -15  -8  -2    0.00    0.30
  15   8   2    0.20    0.30
 -15   8  -2    0.10    0.30
  16  -8   2   -0.40    0.30
 -16  -8  -2    0.80    0.30
 -16   8  -2    0.10    0.30
  16   8   2   -0.60    0.30
 -17  -8  -2    3.30    0.50
  17  -8   2    2.20    0.50
 -17   8  -2    2.30    0.50
  17   8   2    3.30    0.50
 -18  -8  -2    3.00    0.50
  18  -8   2    3.00    0.50
 -18   8  -2    3.80    0.60
  18   8   2    2.80    0.60
 -19  -8  -2    8.70    1.00
  19  -8   2    8.40    0.90
 -19   8  -2    9.70    1.00
  19   8   2    8.30    1.00
  20  -8   2    6.80    0.70
 -20  -8  -2    4.70    0.70
 -20   8  -2    6.60    0.80
  20   8   2    6.70    0.80
  21  -8   2    4.00    0.80
  21   8   2    3.80    0.80
  22  -9  -2    1.20    0.70
  22   9  -2    1.90    0.70
 -22   9   2    0.40    0.70
  21  -9  -2    7.80    0.80
  21   9  -2    7.40    0.80
 -21   9   2    8.20    1.00
  20  -9  -2    2.10    0.60
 -20   9   2    2.00    0.60
  20   9  -2    2.50    0.60
  19  -9  -2   15.20    1.00
  19   9  -2   15.70    1.00
 -19   9   2   16.90    1.00
  18  -9  -2    0.00    0.40
 -18  -9   2    0.20    0.40
  18   9  -2    0.30    0.40
 -18   9   2    0.60    0.40
  17  -9  -2    8.70    0.70
 -17  -9   2    9.80    0.70
 -17   9   2    9.80    0.80
  17   9  -2    9.00    0.70
 -16  -9   2    4.60    0.60
  16  -9  -2    4.40    0.60
 -16   9   2    4.90    0.50
  16   9  -2    5.40    0.60
  16   9  -2    5.10    0.60
  15  -9  -2    1.30    0.30
 -15  -9   2    1.40    0.30
 -15   9   2    0.80    0.30
  15   9  -2    1.70    0.30
  15   9  -2    2.20    0.30
 -14  -9   2   14.40    0.60
 -14  -9   2   14.00    0.60
  14  -9  -2   13.40    0.60
  14  -9  -2   13.60    0.60
  14   9  -2   13.90    0.60
  14   9  -2   13.90    0.70
 -14   9   2   15.00    0.70
  13  -9  -2    0.30    0.20
 -13  -9   2    0.90    0.20
  13  -9  -2    0.40    0.20
 -13  -9   2    0.70    0.20
 -13   9   2    0.80    0.30
  13   9  -2    0.50    0.20
  13   9  -2    1.00    0.20
  12  -9  -2    0.30    0.20
  12  -9  -2    0.40    0.20
  12   9  -2    0.40    0.20
  12   9  -2    0.70    0.20
 -12   9   2    0.10    0.20
  12   9  -2    0.60    0.20
  11  -9  -2    4.00    0.30
  11  -9  -2    2.90    0.30
  11   9  -2    3.90    0.40
  11   9  -2    3.40    0.40
 -11   9   2    3.50    0.40
  10  -9  -2   14.60    0.50
  10  -9  -2   12.80    0.50
 -10   9   2   12.50    0.60
  10   9  -2   13.50    0.50
  10   9  -2   13.20    0.50
   9  -9  -2    1.40    0.20
   9  -9  -2    0.80    0.20
  -9  -9   2    1.10    0.20
   9   9  -2    1.00    0.20
  -9   9   2    0.80    0.20
   9   9  -2    0.90    0.20
   8  -9  -2   78.79    1.80
   8  -9  -2   80.59    1.80
  -8  -9   2   78.89    1.80
   8   9  -2   78.99    1.80
  -8   9   2   77.09    1.90
   7  -9  -2   80.99    1.70
   7  -9  -2   79.59    1.80
  -7  -9   2   79.09    1.80
   7   9  -2   79.09    1.80
   7   9  -2   77.79    1.90
   6  -9  -2    0.30    0.10
  -6  -9   2    0.30    0.10
   6  -9  -2    0.50    0.10
  -6   9   2    0.20    0.10
   6   9  -2    0.70    0.20
   6   9  -2    0.30    0.10
   5  -9  -2  166.68    3.40
   5  -9  -2  161.18    3.50
  -5  -9   2  161.08    3.40
   5   9  -2  160.78    3.60
   5   9  -2  162.98    3.50
  -5   9   2  160.58    3.60
  -4  -9   2    0.50    0.10
   4  -9  -2    0.60    0.10
   4  -9  -2    0.50    0.10
  -4   9   2    0.60    0.10
   4   9  -2    0.50    0.10
   4   9  -2    0.50    0.10
  -4   9   2    0.50    0.10
   3  -9  -2    8.30    0.30
  -3  -9   2    8.20    0.30
   3   9  -2    7.50    0.30
   3   9  -2    8.80    0.30
  -3   9   2    8.10    0.40
  -2  -9   2    0.10    0.10
   2  -9  -2    0.00    0.10
   2   9  -2   -0.10    0.10
  -2   9   2    0.00    0.10
   2   9  -2    0.10    0.10
   1  -9  -2    0.00    0.10
  -1  -9   2    0.00    0.10
   1   9  -2   -0.10    0.10
   1   9  -2    0.00    0.10
  -1   9   2    0.00    0.10
   0  -9  -2   41.30    1.00
   0  -9   2   40.20    0.90
   0   9   2   40.80    1.00
   0   9  -2   41.60    1.00
   0   9  -2   40.70    1.00
  -1  -9  -2    0.90    0.10
   1  -9   2    0.50    0.10
  -1   9  -2    0.70    0.10
   1   9   2    0.60    0.10
  -1   9  -2    0.80    0.10
   2  -9   2    0.90    0.20
   2  -9   2    0.90    0.10
  -2  -9  -2    1.00    0.20
  -2  -9  -2    0.90    0.10
   2   9   2    1.10    0.20
  -2   9  -2    0.90    0.10
   3  -9   2    8.90    0.40
  -3  -9  -2    9.20    0.30
   3  -9   2    8.60    0.30
  -3  -9  -2    9.10    0.40
  -3   9  -2    8.60    0.40
   3   9   2    8.50    0.40
  -4  -9  -2   57.29    1.40
   4  -9   2   58.59    1.40
   4  -9   2   58.69    1.30
   4   9   2   58.89    1.40
  -4   9  -2   57.39    1.40
   4   9   2   58.29    1.30
  -5  -9  -2  111.19    2.50
   5  -9   2  114.89    2.50
   5  -9   2  112.49    2.50
  -5   9  -2  114.79    2.60
   5   9   2  115.49    2.60
   5   9   2  112.49    2.40
  -6  -9  -2    4.30    0.30
   6  -9   2    4.10    0.30
   6  -9   2    5.10    0.30
   6   9   2    4.30    0.30
  -6   9  -2    4.50    0.30
   6   9   2    4.90    0.30
   7  -9   2   42.00    1.10
  -7  -9  -2   41.60    1.10
   7  -9   2   42.90    1.00
   7   9   2   42.40    1.00
  -7   9  -2   42.10    1.10
   8  -9   2  162.58    3.40
  -8  -9  -2  156.18    3.50
   8  -9   2  159.28    3.40
  -8   9  -2  155.78    3.60
   8   9   2  155.58    3.50
   8   9   2  161.58    3.40
   9  -9   2    4.80    0.30
   9  -9   2    5.20    0.40
   9   9   2    4.20    0.40
   9   9   2    4.80    0.40
  -9   9  -2    5.50    0.40
 -10  -9  -2    8.50    0.50
  10  -9   2    8.90    0.40
  10  -9   2    8.90    0.50
 -10   9  -2    9.80    0.50
  10   9   2    9.10    0.50
  10   9   2    9.20    0.50
  11  -9   2    0.10    0.20
 -11  -9  -2    0.00    0.20
 -11   9  -2    0.00    0.20
  11   9   2    0.10    0.30
  11   9   2    0.00    0.20
 -12  -9  -2   -0.30    0.20
 -12  -9  -2   -0.10    0.20
  12  -9   2   -0.20    0.20
  12   9   2   -0.30    0.20
 -12   9  -2    0.20    0.30
  12   9   2    0.20    0.30
 -13  -9  -2    1.50    0.30
  13  -9   2    1.70    0.30
 -13  -9  -2    1.60    0.30
 -13  -9  -2    1.40    0.30
  13   9   2    1.50    0.30
 -13   9  -2    2.10    0.30
 -14  -9  -2    5.80    0.60
 -14  -9  -2    5.10    0.50
  14  -9   2    5.60    0.60
 -14   9  -2    5.40    0.60
  14   9   2    4.70    0.50
 -15  -9  -2    1.40    0.40
  15  -9   2   -0.20    0.30
 -15   9  -2    0.50    0.40
  15   9   2    0.60    0.40
  16  -9   2    1.40    0.40
 -16  -9  -2    1.20    0.40
  16   9   2    1.40    0.40
 -16   9  -2    1.50    0.40
  17  -9   2   -0.10    0.40
 -17  -9  -2    0.10    0.40
  17   9   2    0.40    0.40
 -17   9  -2    0.00    0.50
 -18  -9  -2    1.00    0.50
  18  -9   2    1.80    0.50
 -18   9  -2    1.20    0.50
  18   9   2    2.60    0.50
 -19  -9  -2    3.30    0.60
  19  -9   2    2.70    0.60
  19   9   2    4.70    0.70
 -19   9  -2    3.90    0.60
  20  -9   2   -0.20    0.60
 -20  -9  -2   -0.50    0.70
 -20   9  -2    1.40    0.70
  20   9   2   -0.80    0.60
  21 -10  -2   -0.40    0.70
 -21 -10   2    1.10    0.60
 -21  10   2    0.40    0.60
 -20 -10   2    0.00    0.50
  20 -10  -2    0.80    0.60
 -20  10   2   -0.30    0.50
  19 -10  -2    0.10    0.50
  19  10  -2   -0.10    0.50
 -19  10   2    0.30    0.50
  18 -10  -2    2.30    0.50
  18  10  -2    1.60    0.50
 -18  10   2    2.00    0.50
  17 -10  -2   23.20    1.00
 -17 -10   2   24.40    1.00
  17  10  -2   24.20    1.00
 -17  10   2   24.00    1.00
  16 -10  -2    0.40    0.30
 -16 -10   2    0.20    0.30
 -16  10   2    0.20    0.30
  16  10  -2    0.30    0.30
  16  10  -2    0.10    0.40
  15 -10  -2    1.10    0.30
 -15 -10   2    1.20    0.30
  15  10  -2    1.30    0.40
 -15  10   2    0.80    0.30
  15  10  -2    0.70    0.30
 -14 -10   2   -0.10    0.20
  14 -10  -2    0.60    0.30
 -14 -10   2    0.00    0.20
  14 -10  -2    0.30    0.30
  14  10  -2   -0.20    0.30
 -14  10   2    0.20    0.30
  14  10  -2    0.50    0.30
  13 -10  -2    0.30    0.20
  13 -10  -2    0.10    0.20
 -13 -10   2    0.00    0.20
 -13 -10   2    0.20    0.20
  13  10  -2    0.80    0.30
  13  10  -2   -0.10    0.30
 -13  10   2    0.10    0.30
  12 -10  -2    1.10    0.20
  12  10  -2    1.00    0.30
  12  10  -2    1.10    0.30
 -12  10   2    1.40    0.30
  12  10  -2    1.10    0.30
  11 -10  -2    5.80    0.40
 -11 -10   2    5.00    0.40
  11  10  -2    5.00    0.40
 -11  10   2    5.10    0.40
  11  10  -2    5.30    0.40
 -10 -10   2    0.60    0.20
  10 -10  -2    0.40    0.20
  10  10  -2    0.40    0.20
 -10  10   2    0.60    0.20
   9 -10  -2    2.30    0.30
   9 -10  -2    2.70    0.30
  -9 -10   2    2.20    0.20
   9  10  -2    2.80    0.30
   9  10  -2    2.60    0.30
  -9  10   2    2.40    0.30
   8 -10  -2   59.19    1.40
  -8 -10   2   58.29    1.40
   8 -10  -2   60.19    1.30
  -8  10   2   56.29    1.50
   8  10  -2   58.09    1.50
   8  10  -2   60.59    1.40
   7 -10  -2    4.20    0.30
   7 -10  -2    4.30    0.30
  -7 -10   2    3.80    0.30
  -7  10   2    4.20    0.40
   7  10  -2    4.30    0.30
   7  10  -2    3.90    0.30
   6 -10  -2   25.70    0.80
   6 -10  -2   26.20    0.60
  -6 -10   2   26.70    0.70
  -6  10   2   24.20    0.80
   6  10  -2   27.10    0.70
   5 -10  -2   21.40    0.70
  -5 -10   2   20.70    0.60
   5 -10  -2   21.20    0.50
   5  10  -2   21.30    0.60
   4 -10  -2  117.19    2.60
  -4 -10   2  116.09    2.50
   4  10  -2  115.49    2.60
   4  10  -2  112.39    2.60
  -4  10   2  115.39    2.60
  -3 -10   2    0.70    0.10
   3 -10  -2    0.70    0.20
   3  10  -2    0.70    0.20
   3  10  -2    0.60    0.20
  -3  10   2    0.70    0.20
  -2 -10   2    1.60    0.20
   2 -10  -2    1.30    0.20
   2  10  -2    1.60    0.20
   2  10  -2    1.20    0.20
  -2  10   2    1.50    0.20
  -1 -10   2   15.90    0.40
   1 -10  -2   15.50    0.50
   1  10  -2   16.70    0.50
   1  10  -2   16.10    0.50
  -1  10   2   15.60    0.50
   0 -10   2    5.20    0.20
   0 -10  -2    5.50    0.30
   0  10   2    5.10    0.30
   0  10  -2    5.70    0.30
   0  10  -2    6.00    0.30
   1 -10   2    5.90    0.30
  -1 -10  -2    6.40    0.30
   1 -10   2    6.10    0.30
  -1  10  -2    6.60    0.30
   1  10   2    6.20    0.30
  -2 -10  -2    1.20    0.20
   2 -10   2    1.10    0.10
   2 -10   2    1.00    0.20
  -2  10  -2    0.80    0.20
   2  10   2    1.20    0.20
   3 -10   2    7.90    0.30
   3 -10   2    7.90    0.40
  -3 -10  -2    7.70    0.40
  -3 -10  -2    7.70    0.30
   3  10   2    7.60    0.40
  -3  10  -2    7.50    0.40
  -4 -10  -2   54.69    1.40
   4 -10   2   56.59    1.30
   4 -10   2   55.19    1.40
  -4 -10  -2   57.29    1.20
   4  10   2   56.49    1.40
   5 -10   2    9.10    0.40
   5 -10   2    9.90    0.40
   5  10   2    9.80    0.40
  -5  10  -2    9.00    0.40
   6 -10   2    6.50    0.30
   6 -10   2    5.70    0.30
  -6  10  -2    6.10    0.40
   6  10   2    6.40    0.30
   6  10   2    5.70    0.40
   7 -10   2   13.60    0.50
   7 -10   2   13.20    0.50
  -7 -10  -2   12.40    0.50
  -7  10  -2   13.40    0.60
   7  10   2   13.60    0.50
   7  10   2   13.20    0.60
   8 -10   2    0.50    0.20
   8 -10   2    0.90    0.20
  -8 -10  -2    0.50    0.20
  -8  10  -2    0.40    0.20
   8  10   2    0.60    0.20
   8  10   2    0.80    0.20
   9 -10   2    2.30    0.30
  -9 -10  -2    2.00    0.30
   9 -10   2    2.90    0.30
  -9  10  -2    2.50    0.30
   9  10   2    2.20    0.30
   9  10   2    2.20    0.30
 -10 -10  -2    0.20    0.20
  10 -10   2    0.50    0.20
  10 -10   2    0.00    0.20
  10  10   2    0.30    0.20
 -10  10  -2    0.60    0.20
  10  10   2    0.20    0.30
  11 -10   2    0.10    0.20
 -11 -10  -2    0.00    0.20
 -11  10  -2    0.10    0.20
  11  10   2    0.10    0.20
  11  10   2    0.00    0.30
 -12 -10  -2   -0.20    0.30
  12 -10   2    0.10    0.30
 -12  10  -2   -0.20    0.30
  12  10   2   -0.20    0.30
  12  10   2    0.10    0.30
 -13 -10  -2    0.80    0.30
  13 -10   2    0.10    0.30
 -13 -10  -2    0.50    0.30
 -13 -10  -2    0.30    0.30
 -13  10  -2    0.80    0.30
  13  10   2    0.60    0.30
 -14 -10  -2    4.40    0.50
 -14 -10  -2    5.60    0.60
  14 -10   2    5.10    0.60
  14  10   2    4.40    0.50
 -14  10  -2    5.50    0.60
 -15 -10  -2    0.20    0.30
 -15 -10  -2   -0.20    0.30
  15  10   2    0.40    0.40
 -15  10  -2    0.30    0.40
  16 -10   2    0.00    0.40
 -16 -10  -2    0.50    0.40
  16  10   2    0.40    0.40
 -16  10  -2    1.20    0.40
 -17 -10  -2   31.90    1.20
  17 -10   2   30.40    1.20
 -17  10  -2   31.90    1.30
  17  10   2   31.30    1.30
 -18 -10  -2    2.20    0.60
  18 -10   2    1.80    0.50
 -18  10  -2    3.00    0.60
  18  10   2    1.70    0.60
 -19 -10  -2    2.90    0.60
  19 -10   2    1.70    0.60
  19  10   2    2.70    0.70
 -19  10  -2    2.40    0.70
  20 -10   2    0.20    0.70
  20  10   2    0.90    0.70
 -20  10  -2   -0.40    0.70
 -21 -11   2    3.80    0.70
 -21  11   2    2.90    0.70
 -20 -11   2    3.50    0.70
 -20  11   2    4.50    0.70
 -19 -11   2    1.30    0.50
  19 -11  -2    0.70    0.50
 -19  11   2    0.60    0.50
  18 -11  -2    0.70    0.50
 -18 -11   2    0.60    0.50
 -18  11   2    0.10    0.50
  17 -11  -2   13.00    0.80
 -17 -11   2   11.60    0.90
 -17  11   2   13.00    0.90
 -16 -11   2   16.00    0.80
  16 -11  -2   16.40    0.80
 -16 -11   2   16.40    0.80
  16  11  -2   15.90    0.80
 -16  11   2   13.70    0.90
  15 -11  -2    0.20    0.30
 -15 -11   2    0.40    0.30
 -15 -11   2    1.00    0.30
 -15 -11   2    0.60    0.30
  15  11  -2    0.60    0.40
 -15  11   2    0.40    0.40
  14 -11  -2    5.00    0.50
 -14 -11   2    4.80    0.50
 -14 -11   2    5.50    0.50
 -14 -11   2    4.80    0.60
 -14  11   2    5.00    0.60
  14  11  -2    4.70    0.60
 -13 -11   2    8.40    0.60
  13 -11  -2    9.20    0.50
  13 -11  -2    8.00    0.50
  13  11  -2    8.20    0.60
 -13  11   2    8.80    0.60
  13  11  -2    9.10    0.60
  12 -11  -2    0.60    0.30
 -12 -11   2    0.10    0.20
  12 -11  -2    0.20    0.20
  12  11  -2    0.50    0.30
 -12  11   2    0.30    0.30
  12  11  -2    0.30    0.30
  11 -11  -2   11.30    0.50
  11 -11  -2   11.20    0.50
 -11 -11   2   11.40    0.50
  11  11  -2   11.70    0.60
 -11  11   2   11.70    0.60
  11  11  -2   12.20    0.60
  10 -11  -2   14.40    0.50
  10 -11  -2   13.60    0.60
 -10 -11   2   13.10    0.50
  10  11  -2   14.60    0.60
  10  11  -2   13.70    0.60
 -10  11   2   13.10    0.60
  -9 -11   2    3.60    0.30
   9 -11  -2    3.20    0.40
   9 -11  -2    3.20    0.30
   9  11  -2    4.00    0.40
  -9  11   2    3.40    0.40
   8 -11  -2    6.00    0.40
  -8 -11   2    6.60    0.40
   8 -11  -2    6.50    0.30
   8  11  -2    6.80    0.40
  -8  11   2    6.10    0.40
   8  11  -2    6.60    0.40
   7 -11  -2    7.40    0.40
  -7 -11   2    7.10    0.40
   7 -11  -2    7.30    0.30
   7  11  -2    7.60    0.40
  -7  11   2    7.00    0.40
   7  11  -2    7.20    0.40
  -6 -11   2    2.80    0.30
   6 -11  -2    2.20    0.20
   6 -11  -2    1.90    0.20
   6  11  -2    2.50    0.30
  -6  11   2    1.90    0.30
   6  11  -2    2.30    0.30
  -5 -11   2   19.90    0.60
  -5  11   2   18.30    0.70
   5  11  -2   19.00    0.70
   5  11  -2   19.30    0.60
  -4 -11   2    5.70    0.30
   4  11  -2    5.20    0.40
  -4  11   2    5.30    0.40
   4  11  -2    5.60    0.30
  -3 -11   2   21.20    0.60
   3  11  -2   21.40    0.70
   3  11  -2   19.60    0.70
  -3  11   2   20.20    0.70
  -2 -11   2   49.10    1.10
   2  11  -2   47.60    1.20
  -1 -11   2    1.20    0.10
   1  11  -2    1.20    0.20
   0 -11   2    3.20    0.20
   0  11  -2    3.00    0.30
  -1 -11  -2    9.50    0.50
   1 -11   2    9.70    0.30
   1 -11   2    9.70    0.40
  -1  11  -2    9.90    0.40
   2 -11   2    0.10    0.10
   2 -11   2    0.10    0.10
  -2 -11  -2    0.00    0.20
   3 -11   2    8.50    0.30
  -3 -11  -2    8.20    0.30
   3 -11   2    7.70    0.40
  -3 -11  -2    8.50    0.40
   3  11   2    7.80    0.40
  -3  11  -2    8.40    0.40
   4 -11   2   54.89    1.20
   4 -11   2   55.09    1.30
  -4 -11  -2   55.09    1.20
  -4 -11  -2   52.39    1.40
  -4  11  -2   53.39    1.40
   4  11   2   51.79    1.40
  -5 -11  -2   14.60    0.40
   5 -11   2   14.00    0.50
  -5 -11  -2   14.30    0.60
   5 -11   2   14.00    0.50
   5  11   2   13.80    0.60
  -5  11  -2   14.10    0.60
  -6 -11  -2   32.20    0.80
   6 -11   2   32.00    0.90
   6 -11   2   32.30    0.80
  -6 -11  -2   31.30    0.90
   6  11   2   32.50    0.90
  -6  11  -2   30.70    0.90
  -7 -11  -2    1.60    0.30
   7 -11   2    2.50    0.30
   7 -11   2    1.70    0.20
   7  11   2    1.80    0.20
  -7  11  -2    1.60    0.30
   7  11   2    1.70    0.30
   8 -11   2   25.80    0.80
  -8 -11  -2   24.50    0.80
  -8  11  -2   24.70    0.80
   8  11   2   25.40    0.70
   8  11   2   25.20    0.80
  -9 -11  -2    7.00    0.50
   9 -11   2    7.80    0.40
   9 -11   2    7.70    0.50
  -9  11  -2    8.10    0.50
   9  11   2    8.10    0.50
 -10 -11  -2   13.10    0.60
  10 -11   2   13.90    0.60
  10 -11   2   13.10    0.60
  10  11   2   13.40    0.70
  10  11   2   13.60    0.60
 -10  11  -2   12.80    0.70
 -11 -11  -2    9.00    0.50
  11 -11   2    8.90    0.60
  11  11   2    7.80    0.50
  11  11   2    8.50    0.60
 -11  11  -2    8.70    0.60
 -12 -11  -2    0.20    0.30
  12 -11   2   -0.20    0.30
  12  11   2   -0.30    0.30
  12  11   2    0.20    0.30
 -12  11  -2    0.00    0.30
  13 -11   2    8.70    0.60
 -13 -11  -2    7.20    0.60
 -13 -11  -2    6.90    0.60
 -13 -11  -2    6.90    0.60
  13  11   2    7.80    0.60
 -13  11  -2    7.10    0.70
  14 -11   2    4.80    0.50
 -14 -11  -2    6.10    0.60
 -14 -11  -2    5.20    0.60
 -14  11  -2    5.40    0.60
  14  11   2    5.20    0.60
 -15 -11  -2    0.40    0.40
  15 -11   2   -0.30    0.40
 -15 -11  -2    0.50    0.40
 -15  11  -2    0.20    0.40
  15  11   2    0.20    0.40
  16 -11   2    3.70    0.50
 -16 -11  -2    5.50    0.60
  16  11   2    4.90    0.60
 -16  11  -2    4.40    0.60
  17 -11   2   -0.10    0.50
 -17 -11  -2    0.70    0.50
  17  11   2    0.40    0.50
 -17  11  -2   -0.70    0.50
 -18 -11  -2    0.50    0.60
  18 -11   2   -0.30    0.60
  18  11   2    0.20    0.60
 -18  11  -2    0.00    0.50
 -19 -11  -2    0.50    0.70
  19 -11   2    0.60    0.60
 -19  11  -2    0.60    0.60
  19  11   2   -0.60    0.70
  20  11   2    4.70    0.90
 -20 -12   2    5.00    0.70
 -20  12   2    4.20    0.80
 -19 -12   2   -0.40    0.50
 -19  12   2    0.10    0.60
 -18 -12   2   -0.80    0.50
 -18  12   2   -0.80    0.50
 -17 -12   2    7.90    0.80
 -17  12   2    7.30    0.80
 -16 -12   2    2.50    0.50
 -16 -12   2    2.10    0.50
  16 -12  -2    2.70    0.50
 -16 -12   2    1.80    0.40
 -16  12   2    1.40    0.40
 -15 -12   2    4.70    0.60
 -15 -12   2    6.00    0.60
  15 -12  -2    4.10    0.40
 -15 -12   2    3.50    0.50
 -15  12   2    3.70    0.50
  15  12  -2    4.10    0.50
 -14 -12   2   15.40    0.70
 -14 -12   2   14.30    0.70
 -14 -12   2   15.70    0.70
  14 -12  -2   15.10    0.70
  14  12  -2   15.60    0.80
 -14  12   2   14.80    0.80
 -13 -12   2    3.20    0.40
  13 -12  -2    2.60    0.30
  13 -12  -2    2.70    0.40
  13  12  -2    2.90    0.40
  13  12  -2    2.90    0.40
 -13  12   2    2.10    0.40
  12 -12  -2    0.00    0.30
 -12 -12   2    0.00    0.20
  12 -12  -2    0.40    0.30
 -12  12   2   -0.10    0.30
  12  12  -2    0.00    0.30
  12  12  -2   -0.10    0.30
  11 -12  -2    0.40    0.30
  11 -12  -2    0.60    0.30
 -11 -12   2    0.50    0.20
  11  12  -2    0.60    0.30
 -11  12   2    0.20    0.30
  11  12  -2    0.40    0.30
  10 -12  -2    9.60    0.50
  10 -12  -2    8.90    0.50
 -10 -12   2    9.60    0.50
  10  12  -2    9.30    0.50
 -10  12   2    9.10    0.60
  10  12  -2    9.60    0.50
   9 -12  -2    0.10    0.20
   9 -12  -2    0.10    0.20
   9  12  -2    0.60    0.20
   9  12  -2    0.30    0.20
  -9  12   2    1.00    0.30
   8 -12  -2   12.30    0.60
  -8 -12   2   13.00    0.50
   8 -12  -2   14.40    0.50
  -8  12   2   12.80    0.60
   8  12  -2   12.80    0.60
   8  12  -2   12.50    0.50
   7 -12  -2   16.90    0.60
   7 -12  -2   17.00    0.50
  -7 -12   2   17.60    0.60
  -7  12   2   16.70    0.70
   7  12  -2   15.90    0.70
   7  12  -2   16.80    0.60
  -6 -12   2   33.90    0.80
   6 -12  -2   32.60    1.00
  -6  12   2   31.90    1.00
   6  12  -2   32.60    1.00
  -5 -12   2    0.30    0.10
   5 -12  -2    0.20    0.20
   5  12  -2    0.20    0.20
  -5  12   2    0.40    0.20
  -4 -12   2   66.69    1.50
   4 -12  -2   65.39    1.60
   4  12  -2   64.89    1.60
  -4  12   2   63.49    1.60
   4  12  -2   65.39    1.60
   3 -12  -2    9.80    0.50
  -3 -12   2   10.80    0.40
  -3  12   2   11.10    0.50
   3  12  -2   10.40    0.50
   3  12  -2   10.10    0.50
  -2 -12   2  122.09    2.50
   2 -12  -2  118.49    2.70
   2  12  -2  116.49    2.70
  -2  12   2  116.19    2.70
   1 -12  -2    4.00    0.40
  -1 -12   2    4.30    0.30
  -1 -12   2    3.60    0.20
  -1  12   2    3.80    0.30
   0 -12   2    1.70    0.20
   0 -12  -2    1.30    0.20
   0 -12   2    2.10    0.20
   0  12   2    1.30    0.20
  -1 -12  -2   10.20    0.50
   1 -12   2   11.00    0.50
   1 -12   2   11.10    0.40
  -1  12  -2   10.40    0.50
   1  12   2   10.10    0.50
   2 -12   2  177.38    3.50
   2 -12   2  169.68    3.70
  -2 -12  -2  162.48    3.80
  -2  12  -2  167.78    3.80
   2  12   2  166.68    3.80
   3 -12   2    4.40    0.40
  -3 -12  -2    4.20    0.40
   3 -12   2    4.80    0.30
   3  12   2    4.60    0.40
  -3  12  -2    4.00    0.40
   4 -12   2    6.70    0.30
   4 -12   2    6.00    0.40
  -4 -12  -2    6.30    0.30
  -4 -12  -2    5.60    0.40
  -4  12  -2    6.20    0.40
   4  12   2    6.00    0.40
  -5 -12  -2    0.40    0.10
  -5 -12  -2    0.30    0.20
   5 -12   2    0.20    0.20
   5 -12   2    0.20    0.20
  -5  12  -2    0.00    0.20
   5  12   2    0.20    0.20
   6 -12   2    7.70    0.40
   6 -12   2    8.10    0.40
  -6 -12  -2    7.90    0.50
  -6 -12  -2    9.10    0.40
   6  12   2    7.40    0.50
  -6  12  -2    7.10    0.50
  -7 -12  -2    3.20    0.30
  -7 -12  -2    2.20    0.30
   7 -12   2    2.40    0.30
   7 -12   2    2.30    0.30
  -7  12  -2    2.50    0.30
   7  12   2    2.40    0.30
   8 -12   2   11.60    0.50
  -8 -12  -2   11.50    0.60
  -8 -12  -2   12.00    0.50
   8  12   2   12.10    0.60
  -8  12  -2   11.40    0.60
  -9 -12  -2    0.40    0.20
   9 -12   2    0.20    0.20
   9 -12   2    0.40    0.30
  -9  12  -2    0.20    0.20
   9  12   2    0.50    0.30
  10 -12   2    1.00    0.30
  10 -12   2    0.80    0.30
 -10 -12  -2    0.70    0.30
 -10  12  -2    0.60    0.30
  10  12   2    0.20    0.30
  10  12   2    0.20    0.30
  11 -12   2    2.90    0.40
 -11 -12  -2    3.10    0.40
 -11  12  -2    2.90    0.40
  11  12   2    3.10    0.40
  11  12   2    2.60    0.40
  12 -12   2   -0.30    0.30
 -12 -12  -2    0.50    0.30
  12  12   2   -0.40    0.30
  12  12   2   -0.10    0.30
 -12  12  -2    0.10    0.30
  13 -12   2    3.30    0.40
 -13 -12  -2    3.40    0.40
  13  12   2    3.00    0.50
  13  12   2    3.30    0.40
 -13  12  -2    2.80    0.40
 -14 -12  -2    2.30    0.40
  14 -12   2    2.00    0.50
 -14 -12  -2    2.10    0.40
 -14  12  -2    2.70    0.50
  14  12   2    2.60    0.40
 -15 -12  -2    4.00    0.50
 -15 -12  -2    4.30    0.50
  15 -12   2    3.90    0.50
  15  12   2    3.60    0.50
 -15  12  -2    3.80    0.50
  16 -12   2   19.20    1.00
 -16 -12  -2   19.00    1.00
  16  12   2   19.20    1.10
 -16  12  -2   19.60    1.10
  17 -12   2    8.50    1.00
 -17 -12  -2    8.60    1.00
 -17  12  -2    9.60    1.00
  17  12   2    8.40    1.00
 -18 -12  -2    0.40    0.60
  18 -12   2    0.30    0.60
 -18  12  -2    0.50    0.60
 -19  13   2    0.50    0.60
 -18 -13   2    5.30    0.70
 -18  13   2    4.80    0.60
 -17 -13   2    4.50    0.60
 -17  13   2    5.60    0.60
 -16 -13   2   48.60    1.50
 -16 -13   2   47.80    1.50
 -16  13   2   50.09    1.60
 -15 -13   2   15.50    0.80
 -15 -13   2   14.60    0.80
 -15 -13   2   12.90    0.80
 -15 -13   2   15.10    0.80
 -15  13   2   15.60    0.90
 -14 -13   2    0.40    0.30
 -14 -13   2    0.80    0.40
 -14 -13   2   -0.10    0.30
  14  13  -2    0.70    0.40
 -14  13   2    0.70    0.40
 -13 -13   2   12.50    0.70
  13 -13  -2   13.50    0.70
  13  13  -2   13.40    0.80
  13  13  -2   13.70    0.80
 -13  13   2   14.10    0.80
 -12 -13   2    0.60    0.30
  12 -13  -2    0.60    0.30
  12  13  -2    0.30    0.30
 -12  13   2   -0.20    0.30
  12  13  -2    0.10    0.30
 -11 -13   2    1.70    0.30
  11 -13  -2    1.90    0.30
 -11  13   2    2.30    0.40
  11  13  -2    1.90    0.30
  11  13  -2    1.30    0.30
 -10 -13   2   14.30    0.60
  10 -13  -2   15.60    0.70
  10  13  -2   15.20    0.70
 -10  13   2   16.10    0.70
  10  13  -2   14.60    0.70
   9 -13  -2    1.30    0.30
  -9  13   2    1.50    0.30
   9  13  -2    1.20    0.30
   9  13  -2    1.00    0.30
   8 -13  -2    5.80    0.50
  -8 -13   2    6.40    0.40
  -8  13   2    5.30    0.50
   8  13  -2    4.80    0.50
   8  13  -2    5.40    0.40
   7 -13  -2    0.20    0.20
  -7 -13   2    0.20    0.20
   7  13  -2    0.30    0.20
  -7  13   2   -0.10    0.20
   7  13  -2    0.00    0.20
  -6 -13   2    0.20    0.20
   6 -13  -2    0.00    0.20
   6  13  -2    0.10    0.20
   6  13  -2    0.10    0.20
  -6  13   2   -0.10    0.20
  -5 -13   2    0.00    0.20
   5 -13  -2   -0.10    0.20
   5  13  -2   -0.10    0.20
  -5  13   2    0.10    0.20
   5  13  -2    0.20    0.20
   4 -13  -2   12.80    0.60
  -4 -13   2   13.40    0.40
  -4  13   2   13.70    0.60
   4  13  -2   12.90    0.60
   4  13  -2   13.00    0.50
  -3 -13   2    5.90    0.30
   3 -13  -2    5.80    0.40
   3  13  -2    5.50    0.40
   3  13  -2    6.50    0.40
  -3  13   2    5.30    0.40
  -2 -13   2   19.50    0.50
  -2 -13   2   18.20    0.70
   2 -13  -2   19.30    0.70
  -2  13   2   18.50    0.70
   2  13  -2   18.10    0.70
  -1 -13   2    3.50    0.30
  -1 -13   2    3.50    0.40
   1 -13  -2    2.80    0.30
  -1  13   2    2.90    0.40
   1  13  -2    3.40    0.40
   0 -13  -2    0.70    0.20
   0 -13   2    0.20    0.10
   0 -13   2    0.20    0.20
   0  13   2    0.10    0.20
   0  13  -2    0.30    0.20
   1 -13   2    1.80    0.20
  -1 -13  -2    1.20    0.20
   1 -13   2    1.30    0.20
   1  13   2    1.20    0.20
  -1  13  -2    1.60    0.20
   2 -13   2    8.00    0.50
  -2 -13  -2    7.80    0.50
   2 -13   2    8.30    0.30
  -2  13  -2    6.80    0.40
   2  13   2    7.30    0.50
   3 -13   2    1.00    0.20
  -3 -13  -2    1.00    0.20
   3 -13   2    1.00    0.20
   3  13   2    0.90    0.20
  -3  13  -2    0.60    0.20
   4 -13   2   25.70    0.80
  -4 -13  -2   26.00    0.90
   4 -13   2   27.00    0.70
   4  13   2   25.30    0.90
  -4  13  -2   26.10    0.90
   5 -13   2    0.10    0.20
  -5 -13  -2    0.20    0.20
   5 -13   2    0.00    0.20
   5  13   2    0.30    0.20
  -5  13  -2    0.30    0.20
  -6 -13  -2    8.00    0.50
   6 -13   2    8.40    0.40
   6 -13   2    8.10    0.50
  -6  13  -2    7.50    0.50
   6  13   2    7.70    0.50
   7 -13   2    2.00    0.30
  -7 -13  -2    2.10    0.30
  -7 -13  -2    1.60    0.30
   7 -13   2    1.90    0.30
  -7  13  -2    2.10    0.30
   7  13   2    1.70    0.30
   8 -13   2   -0.40    0.20
  -8 -13  -2   -0.40    0.20
  -8 -13  -2    0.20    0.20
  -8  13  -2   -0.10    0.20
   8  13   2   -0.10    0.30
   9 -13   2    0.40    0.30
   9 -13   2    0.40    0.30
  -9 -13  -2    0.60    0.30
   9  13   2    0.40    0.30
  -9  13  -2    0.80    0.30
 -10 -13  -2   17.60    0.80
  10 -13   2   17.00    0.70
  10 -13   2   17.80    0.70
 -10 -13  -2   16.30    0.70
  10  13   2   16.40    0.80
 -10  13  -2   17.90    0.80
 -11 -13  -2    1.30    0.30
 -11 -13  -2    0.90    0.40
  11 -13   2    0.50    0.30
  11  13   2    1.00    0.40
 -11  13  -2    1.20    0.30
 -12 -13  -2    0.40    0.40
 -12 -13  -2    0.70    0.40
  12 -13   2    1.00    0.30
  12  13   2    0.00    0.40
 -12  13  -2    0.70    0.40
  13 -13   2   16.50    0.80
 -13 -13  -2   15.80    0.90
 -13  13  -2   17.10    0.90
  13  13   2   17.70    0.90
 -14 -13  -2    2.70    0.50
  14 -13   2    3.70    0.50
 -14 -13  -2    3.90    0.50
 -14  13  -2    4.10    0.60
 -15 -13  -2    7.40    0.90
 -15 -13  -2    5.70    0.60
  15 -13   2    4.10    0.60
 -15  13  -2    5.90    0.60
 -16 -13  -2   12.00    1.00
 -16  13  -2   12.30    1.00
 -17 -13  -2    0.90    0.60
 -17  13  -2    0.40    0.60
 -18  13  -2    1.40    0.70
 -19  14   2    1.00    0.70
 -18  14   2    0.60    0.60
 -17  14   2    1.20    0.50
 -16 -14   2    2.40    0.60
 -16  14   2    2.50    0.60
 -15 -14   2    1.00    0.50
 -15 -14   2    0.80    0.50
 -15  14   2    0.40    0.40
 -14 -14   2    2.20    0.40
 -14 -14   2    3.50    0.50
  14  14  -2    2.30    0.50
 -14  14   2    3.10    0.50
 -13 -14   2    6.30    0.70
  13 -14  -2    6.60    0.70
 -13 -14   2    5.10    0.50
  13  14  -2    6.00    0.50
 -13  14   2    6.60    0.60
 -12 -14   2    0.40    0.30
  12 -14  -2    0.50    0.30
  12  14  -2    0.10    0.40
 -12  14   2    0.70    0.40
  12  14  -2    0.90    0.30
  11 -14  -2    1.20    0.30
 -11 -14   2    1.20    0.30
  11  14  -2    1.30    0.40
  11  14  -2    0.90    0.30
 -11  14   2    1.90    0.40
 -10 -14   2    2.40    0.30
  10 -14  -2    2.10    0.30
 -10  14   2    1.40    0.30
  10  14  -2    1.60    0.30
  10  14  -2    2.20    0.40
   9 -14  -2    1.60    0.30
  -9 -14   2    1.50    0.30
   9  14  -2    1.10    0.30
  -9  14   2    1.10    0.30
   9  14  -2    1.80    0.30
   8 -14  -2    5.70    0.50
  -8 -14   2    5.70    0.40
  -8  14   2    4.70    0.50
   8  14  -2    5.30    0.50
   8  14  -2    4.90    0.50
  -7 -14   2    0.30    0.20
   7 -14  -2    0.80    0.30
   7  14  -2    0.10    0.20
   7  14  -2    0.20    0.20
  -7  14   2    0.00    0.20
  -6 -14   2    2.50    0.20
   6 -14  -2    2.60    0.30
   6  14  -2    2.30    0.30
   6  14  -2    2.20    0.30
  -6  14   2    2.30    0.30
  -5 -14   2    0.80    0.20
   5 -14  -2    0.50    0.20
   5  14  -2    0.40    0.20
  -5  14   2    0.10    0.20
   5  14  -2    0.40    0.20
   4 -14  -2    9.40    0.50
  -4 -14   2    9.90    0.40
  -4 -14   2    9.50    0.50
   4  14  -2    9.60    0.50
  -4  14   2    9.80    0.50
  -3 -14   2    2.20    0.30
   3 -14  -2    1.70    0.30
  -3 -14   2    1.90    0.30
  -3  14   2    1.90    0.30
   3  14  -2    1.50    0.30
  -2 -14   2    8.90    0.50
  -2 -14   2    8.60    0.40
   2 -14  -2    7.80    0.50
  -2  14   2    8.70    0.50
   2  14  -2    8.00    0.50
  -1 -14   2    1.00    0.30
   1 -14  -2    1.10    0.30
  -1  14   2    1.30    0.30
   1  14  -2    1.30    0.20
   0 -14  -2    0.30    0.20
   0 -14   2    0.20    0.20
   0  14   2    0.10    0.20
   0  14  -2    0.00    0.20
   1 -14   2    1.00    0.30
  -1 -14  -2    1.20    0.30
  -1  14  -2    1.30    0.30
   1  14   2    1.30    0.30
   2 -14   2   10.50    0.50
  -2 -14  -2   10.50    0.60
  -2  14  -2    9.90    0.50
   2  14   2    9.40    0.50
  -3 -14  -2    1.00    0.30
   3 -14   2    1.40    0.30
   3  14   2    1.10    0.30
  -3  14  -2    1.10    0.30
  -4 -14  -2   -0.10    0.20
   4 -14   2    0.40    0.20
   4 -14   2   -0.10    0.20
  -4  14  -2   -0.40    0.20
   4  14   2    0.20    0.20
  -5 -14  -2    0.10    0.20
   5 -14   2    0.00    0.20
   5 -14   2    0.20    0.20
   5  14   2   -0.20    0.20
  -5  14  -2   -0.10    0.20
  -6 -14  -2    0.50    0.30
   6 -14   2    0.10    0.20
   6 -14   2    0.10    0.20
  -6  14  -2    0.10    0.30
   6  14   2    0.10    0.30
  -7 -14  -2    0.70    0.30
   7 -14   2    0.50    0.30
   7 -14   2    0.70    0.30
   7  14   2    0.70    0.30
  -7  14  -2    1.00    0.30
   8 -14   2    3.20    0.30
  -8 -14  -2    3.20    0.40
   8 -14   2    2.80    0.30
   8  14   2    2.80    0.40
  -8  14  -2    3.10    0.40
   9 -14   2    0.50    0.30
  -9 -14  -2    1.00    0.30
   9 -14   2    0.80    0.30
  -9  14  -2    0.70    0.30
   9  14   2    1.20    0.40
 -10 -14  -2    5.00    0.60
  10 -14   2    4.50    0.50
 -10  14  -2    4.30    0.50
  10  14   2    4.30    0.50
 -11 -14  -2    0.70    0.40
  11  14   2    0.20    0.40
 -11  14  -2    0.50    0.40
 -12 -14  -2    2.00    0.40
 -12  14  -2    1.30    0.40
  12  14   2    2.20    0.50
 -13 -14  -2    0.00    0.40
 -13  14  -2   -0.60    0.40
  13  14   2   -0.50    0.50
 -14 -14  -2    1.00    0.40
 -14 -14  -2    1.20    0.50
 -14  14  -2    1.10    0.50
 -15 -14  -2    1.60    0.50
 -15 -14  -2    1.00    0.60
 -15  14  -2    1.60    0.50
 -16 -14  -2    7.50    0.70
 -16 -14  -2    9.00    1.00
 -16  14  -2    7.60    0.80
 -17  14  -2    2.60    0.60
 -18  15   2    2.40    0.70
 -17  15   2   -0.10    0.60
 -16 -15   2   -0.80    0.60
 -16  15   2    0.00    0.50
 -15 -15   2    4.10    0.60
 -15  15   2    6.00    0.70
 -14 -15   2    2.10    0.50
 -14  15   2    2.70    0.50
 -13 -15   2    0.70    0.40
  13  15  -2    0.60    0.50
 -13  15   2   -0.10    0.40
 -12 -15   2   10.30    0.80
  12 -15  -2   11.80    0.80
  12  15  -2   11.30    0.80
 -12  15   2   12.50    0.80
 -11 -15   2    2.80    0.40
  11 -15  -2    2.40    0.40
 -11  15   2    2.40    0.40
  11  15  -2    3.10    0.50
  10 -15  -2   18.10    0.80
 -10 -15   2   17.50    0.80
  10  15  -2   18.90    0.90
 -10  15   2   16.90    0.80
   9 -15  -2    1.20    0.30
  -9 -15   2    0.90    0.30
  -9  15   2    0.70    0.30
   9  15  -2    1.30    0.30
  -8 -15   2    0.50    0.30
   8 -15  -2    0.30    0.30
   8  15  -2    0.10    0.30
  -8  15   2   -0.30    0.30
  -7 -15   2    0.50    0.30
   7 -15  -2    0.20    0.30
  -7  15   2    0.30    0.30
   7  15  -2   -0.20    0.30
   6 -15  -2    1.20    0.30
  -6 -15   2    2.30    0.30
   6  15  -2    1.70    0.30
  -6  15   2    1.90    0.30
  -5 -15   2    3.60    0.40
   5 -15  -2    3.90    0.50
  -5  15   2    4.30    0.50
   5  15  -2    3.80    0.50
   4 -15  -2    3.80    0.50
  -4 -15   2    4.30    0.50
   4  15  -2    3.40    0.40
  -4  15   2    4.30    0.50
  -3 -15   2    1.90    0.30
   3 -15  -2    1.50    0.30
  -3  15   2    1.70    0.30
   3  15  -2    1.80    0.30
  -2 -15   2    3.60    0.40
   2 -15  -2    3.40    0.40
   2  15  -2    3.70    0.40
  -2  15   2    3.10    0.40
  -1 -15   2    0.00    0.20
   1 -15  -2    0.00    0.20
  -1  15   2    0.30    0.30
   1  15  -2    0.00    0.20
   0 -15  -2   11.60    0.60
   0 -15   2   11.20    0.60
   0  15  -2   11.30    0.60
   0  15   2   11.40    0.60
  -1 -15  -2    0.80    0.30
   1 -15   2    0.60    0.30
  -1  15  -2    0.40    0.20
   1  15   2    0.40    0.30
  -2 -15  -2    2.40    0.30
   2 -15   2    2.90    0.30
   2  15   2    2.30    0.30
  -2  15  -2    2.40    0.30
   3 -15   2    1.60    0.30
  -3 -15  -2    1.20    0.30
  -3  15  -2    1.50    0.30
   3  15   2    1.20    0.30
   4 -15   2    5.60    0.50
  -4 -15  -2    6.50    0.50
  -4  15  -2    5.00    0.50
   4  15   2    6.20    0.50
   5 -15   2    3.20    0.40
  -5 -15  -2    3.00    0.40
   5  15   2    3.40    0.40
  -5  15  -2    3.00    0.40
  -6 -15  -2    0.70    0.30
   6 -15   2    0.00    0.30
  -6  15  -2    0.90    0.30
   6  15   2    0.60    0.30
   7 -15   2    2.00    0.30
  -7 -15  -2    2.20    0.40
  -7  15  -2    2.70    0.40
   7  15   2    2.10    0.40
   8 -15   2    0.90    0.30
  -8 -15  -2    1.20    0.30
  -8  15  -2    1.00    0.30
   8  15   2    1.20    0.40
   9 -15   2    1.20    0.40
  -9 -15  -2    1.00    0.40
   9  15   2    1.40    0.40
  -9  15  -2    1.40    0.40
 -10 -15  -2   11.50    0.70
 -10  15  -2   11.50    0.80
  10  15   2   10.90    0.80
 -11 -15  -2    7.80    0.70
  11  15   2    7.40    0.80
 -11  15  -2    8.10    0.80
 -12 -15  -2    5.10    0.60
 -12  15  -2    4.70    0.60
  12  15   2    4.40    0.60
 -13 -15  -2    1.30    0.50
  13  15   2    1.20    0.50
 -13  15  -2    1.20    0.50
 -14 -15  -2   -0.30    0.50
 -14 -15  -2    0.20    0.50
 -14  15  -2    0.10    0.50
 -15 -15  -2    5.70    0.70
 -15 -15  -2    7.60    0.70
 -15  15  -2    8.70    1.00
 -16 -15  -2    1.20    0.60
 -16 -15  -2    1.10    0.60
 -16  15  -2    0.40    0.60
 -17  16   2    0.40    0.60
 -16 -16   2    0.00    0.60
 -16  16   2   -0.10    0.60
 -15 -16   2    4.10    0.70
 -15  16   2    4.20    0.60
 -14 -16   2    0.10    0.50
 -14  16   2   -0.60    0.50
 -13 -16   2    7.20    0.90
 -13  16   2    7.90    0.70
 -12 -16   2    1.30    0.50
  12 -16  -2    0.50    0.50
 -12  16   2    0.00    0.40
  12  16  -2    0.50    0.50
 -11 -16   2   16.30    0.90
  11 -16  -2   16.00    0.90
  11  16  -2   16.50    0.90
 -11  16   2   16.80    0.90
  10 -16  -2    0.10    0.40
 -10 -16   2    0.20    0.40
 -10  16   2   -0.70    0.30
  10  16  -2    0.30    0.40
   9 -16  -2    0.80    0.40
  -9 -16   2    1.30    0.40
  -9  16   2    0.70    0.30
   9  16  -2    1.50    0.40
   8 -16  -2    3.00    0.40
  -8 -16   2    2.80    0.40
   8  16  -2    2.50    0.40
  -8  16   2    2.80    0.40
  -7 -16   2    9.40    0.70
   7 -16  -2    9.90    0.70
   7  16  -2    9.30    0.60
  -7  16   2    9.40    0.60
   6 -16  -2    0.40    0.30
  -6 -16   2    0.50    0.30
  -6  16   2    0.70    0.30
   6  16  -2   -0.20    0.30
  -5 -16   2    0.50    0.30
   5 -16  -2    0.50    0.30
  -5  16   2    0.90    0.30
   5  16  -2    0.60    0.30
   4 -16  -2   -0.20    0.30
  -4 -16   2    0.00    0.30
  -4  16   2    0.20    0.30
   4  16  -2    0.20    0.30
   3 -16  -2    4.50    0.50
  -3 -16   2    4.40    0.50
   3  16  -2    4.10    0.40
  -3  16   2    5.40    0.50
  -2 -16   2    7.00    0.60
   2 -16  -2    8.00    0.60
   2  16  -2    7.90    0.60
  -2  16   2    8.40    0.60
  -1 -16   2    2.80    0.40
   1 -16  -2    3.10    0.40
  -1  16   2    2.70    0.40
   1  16  -2    3.00    0.40
   0 -16   2    1.50    0.30
   0 -16  -2    1.40    0.30
   0  16  -2    1.90    0.30
   0  16   2    0.90    0.30
  -1 -16  -2    6.80    0.60
   1 -16   2    7.00    0.60
  -1  16  -2    6.70    0.60
   1  16   2    7.10    0.60
  -2 -16  -2    2.40    0.40
   2 -16   2    3.10    0.40
   2  16   2    3.20    0.40
  -2  16  -2    1.80    0.30
   3 -16   2    7.50    0.60
  -3 -16  -2    7.60    0.60
   3  16   2    7.70    0.60
  -3  16  -2    7.80    0.60
   4 -16   2    1.30    0.30
  -4 -16  -2    1.50    0.40
  -4  16  -2    1.60    0.30
   4  16   2    1.30    0.30
   5 -16   2    0.30    0.30
  -5 -16  -2    0.80    0.30
  -5  16  -2    0.10    0.30
   5  16   2   -0.30    0.30
  -6 -16  -2   -0.30    0.30
   6 -16   2   -0.20    0.30
   6  16   2    0.00    0.30
  -6  16  -2    0.00    0.30
  -7 -16  -2    5.40    0.60
   7 -16   2    4.80    0.60
   7  16   2    5.40    0.60
  -7  16  -2    4.70    0.60
   8 -16   2   -0.20    0.40
  -8 -16  -2    0.00    0.30
   8  16   2    0.40    0.40
  -8  16  -2    0.30    0.30
   9 -16   2    0.50    0.40
  -9 -16  -2    0.90    0.40
   9  16   2    0.50    0.40
  -9  16  -2    0.30    0.40
 -10 -16  -2    5.60    0.60
  10  16   2    5.70    0.60
 -10  16  -2    6.10    0.70
 -11 -16  -2    2.90    0.50
  11  16   2    3.50    0.60
 -11  16  -2    4.00    0.60
 -12 -16  -2    5.30    0.60
  12  16   2    5.30    0.70
 -12  16  -2    5.20    0.60
 -13 -16  -2    8.70    1.00
 -13  16  -2    9.80    0.90
  13  16   2    8.30    1.00
 -14 -16  -2    4.70    0.70
 -14 -16  -2    4.10    0.60
 -14  16  -2    4.00    0.70
 -15 -16  -2    0.00    0.60
 -15 -16  -2    0.70    0.70
 -15  16  -2    0.00    0.60
 -16 -17   2    2.00    0.70
 -16  17   2    1.40    0.60
 -15 -17   2    6.70    0.80
 -15  17   2    6.60    0.70
 -14 -17   2   11.00    1.00
 -14  17   2   10.50    0.90
 -13 -17   2    1.30    0.50
 -13  17   2    1.50    0.50
 -12 -17   2    0.60    0.50
  12 -17  -2    1.10    0.50
 -12  17   2    1.30    0.50
  11 -17  -2    0.50    0.40
 -11 -17   2    0.90    0.50
 -11  17   2    0.80    0.40
  11  17  -2    1.40    0.50
  10 -17  -2    4.10    0.50
 -10 -17   2    3.30    0.50
  10  17  -2    4.80    0.60
 -10  17   2    4.10    0.50
   9 -17  -2   -0.10    0.40
  -9 -17   2    0.60    0.40
  -9  17   2    0.70    0.40
   9  17  -2    1.60    0.40
   8 -17  -2    4.90    0.60
  -8 -17   2    5.20    0.60
  -8  17   2    5.50    0.70
   8  17  -2    5.40    0.70
  -7 -17   2   -0.40    0.30
   7 -17  -2    0.10    0.40
  -7  17   2    0.40    0.40
   7  17  -2   -0.40    0.40
   6 -17  -2    0.70    0.40
  -6 -17   2    0.20    0.40
  -6  17   2    0.90    0.40
   6  17  -2    1.00    0.40
   5 -17  -2   -0.20    0.30
  -5 -17   2   -0.20    0.30
  -5  17   2    0.20    0.40
   5  17  -2    0.80    0.30
   4 -17  -2    0.80    0.30
  -4 -17   2    0.40    0.30
   4  17  -2    1.00    0.30
  -4  17   2    0.90    0.30
   3 -17  -2   12.10    0.70
  -3 -17   2   12.30    0.70
   3  17  -2   12.90    0.70
  -3  17   2   12.60    0.80
  -2 -17   2   -0.10    0.30
   2 -17  -2   -0.20    0.30
  -2  17   2   -0.10    0.30
   2  17  -2    0.10    0.30
  -1 -17   2    1.80    0.40
   1 -17  -2    2.00    0.40
   1  17  -2    1.90    0.40
  -1  17   2    2.00    0.40
   0 -17   2    0.70    0.30
   0 -17  -2   -0.50    0.30
   0  17  -2    0.10    0.30
   0  17   2    0.20    0.30
   1 -17   2    1.90    0.40
  -1 -17  -2    1.70    0.40
  -1  17  -2    1.90    0.40
   1  17   2    1.30    0.30
   2 -17   2    5.90    0.60
  -2 -17  -2    6.30    0.60
   2  17   2    5.60    0.60
  -2  17  -2    5.20    0.60
   3 -17   2    0.40    0.30
  -3 -17  -2    0.00    0.30
  -3  17  -2   -0.60    0.30
   3  17   2    0.60    0.30
   4 -17   2    0.00    0.30
  -4 -17  -2    0.10    0.30
  -4  17  -2    0.10    0.30
   4  17   2    0.00    0.30
   5 -17   2   -0.30    0.30
  -5 -17  -2   -0.10    0.30
   5  17   2   -0.70    0.40
  -5  17  -2   -0.40    0.30
   6 -17   2    2.00    0.40
  -6 -17  -2    2.10    0.40
   6  17   2    1.90    0.40
  -6  17  -2    2.10    0.40
  -7 -17  -2    0.00    0.40
   7 -17   2   -0.50    0.40
  -7  17  -2   -0.40    0.30
   7  17   2    0.60    0.40
   8 -17   2    4.50    0.50
  -8 -17  -2    3.90    0.50
  -8  17  -2    4.70    0.60
   8  17   2    4.70    0.60
   9 -17   2    0.00    0.40
  -9 -17  -2    0.20    0.40
  -9  17  -2    0.00    0.40
   9  17   2    0.50    0.50
 -10 -17  -2    0.10    0.50
  10  17   2    1.00    0.50
 -10  17  -2    1.50    0.50
 -11 -17  -2    9.00    0.90
  11  17   2    8.70    0.90
 -11  17  -2    7.50    0.70
 -12 -17  -2    1.20    0.60
  12  17   2    0.70    0.60
 -12  17  -2    0.70    0.50
 -13 -17  -2   -1.00    0.70
 -13  17  -2    1.60    0.60
  13  17   2    0.10    0.70
 -14 -17  -2    3.30    0.70
 -14 -17  -2    2.00    0.60
 -14  17  -2    3.60    0.70
 -15 -18   2    0.50    0.70
 -15  18   2    0.20    0.60
 -14 -18   2    0.80    0.60
 -14  18   2    0.00    0.60
 -13 -18   2    0.70    0.60
 -13  18   2    0.70    0.50
 -12 -18   2    0.00    0.50
 -12  18   2   -0.30    0.50
 -11 -18   2    2.50    0.50
  11 -18  -2    2.70    0.60
 -11  18   2    3.00    0.50
 -10 -18   2    8.50    0.90
  10 -18  -2    8.90    0.90
  10  18  -2   11.00    1.00
 -10  18   2   10.40    0.90
  -9 -18   2    0.20    0.40
   9 -18  -2    0.00    0.40
  -9  18   2    0.70    0.40
   9  18  -2    0.30    0.50
   8 -18  -2    0.00    0.40
  -8 -18   2   -0.10    0.40
   8  18  -2    0.20    0.40
  -8  18   2    0.50    0.40
   7 -18  -2    1.00    0.40
  -7 -18   2    1.20    0.40
  -7  18   2    1.10    0.40
   7  18  -2    0.70    0.40
  -6 -18   2    1.20    0.40
   6 -18  -2    1.20    0.40
   6  18  -2    1.00    0.40
  -6  18   2    1.70    0.40
  -5 -18   2   -0.50    0.30
   5 -18  -2   -0.40    0.40
  -5  18   2    0.70    0.40
   5  18  -2    0.60    0.40
   4 -18  -2    0.30    0.40
  -4 -18   2    0.20    0.30
  -4  18   2    0.20    0.40
   4  18  -2    0.20    0.40
   3 -18  -2   16.70    0.90
  -3 -18   2   16.30    0.90
   3  18  -2   16.10    0.80
  -3  18   2   16.00    0.90
  -2 -18   2    2.00    0.40
   2 -18  -2    1.90    0.40
   2  18  -2    2.10    0.40
  -2  18   2    2.10    0.40
  -1 -18   2    8.40    0.70
   1 -18  -2    7.50    0.70
  -1  18   2    7.70    0.70
   1  18  -2    8.80    0.70
   0 -18  -2    0.40    0.40
   0 -18   2    0.00    0.30
   0  18   2    0.20    0.30
   0  18  -2    0.50    0.40
  -1 -18  -2    1.90    0.40
   1 -18   2    2.40    0.40
   1  18   2    2.60    0.40
  -1  18  -2    3.00    0.50
  -2 -18  -2    2.10    0.40
   2 -18   2    2.20    0.40
   2  18   2    2.40    0.40
  -2  18  -2    2.60    0.40
   3 -18   2   22.50    1.00
  -3 -18  -2   25.50    1.00
   3  18   2   23.80    1.00
  -3  18  -2   23.50    1.00
   4 -18   2    8.70    0.70
  -4 -18  -2    9.10    0.80
  -4  18  -2    8.90    0.70
   4  18   2    8.40    0.70
  -5 -18  -2    0.50    0.40
   5 -18   2    0.20    0.40
  -5  18  -2    0.70    0.40
   5  18   2    1.30    0.40
   6 -18   2   -0.30    0.40
  -6 -18  -2   -0.20    0.40
   6  18   2    0.20    0.40
  -6  18  -2    0.80    0.40
   7 -18   2    2.20    0.50
  -7 -18  -2    2.50    0.50
   7  18   2    2.30    0.50
  -7  18  -2    2.10    0.50
  -8 -18  -2   -0.10    0.40
   8 -18   2   -0.60    0.40
   8  18   2   -0.40    0.50
  -8  18  -2    0.10    0.40
  -9 -18  -2    2.80    0.60
  -9  18  -2    2.50    0.50
   9  18   2    2.40    0.60
 -10 -18  -2    7.20    0.70
 -10  18  -2    6.00    0.60
  10  18   2    6.70    0.70
 -11 -18  -2    0.00    0.60
  11  18   2    1.00    0.60
 -11  18  -2    0.00    0.50
 -12 -18  -2   -0.50    0.70
 -12  18  -2   -0.30    0.60
  12  18   2    0.30    0.70
 -13 -18  -2    0.50    0.70
 -13  18  -2   -0.30    0.60
  13  18   2    0.60    0.80
 -14 -19   2    1.80    0.80
 -13 -19   2   -0.60    0.60
 -13  19   2    0.70    0.60
 -12 -19   2    0.50    0.60
 -12  19   2    0.60    0.60
  11 -19  -2    0.70    0.60
 -11 -19   2    1.50    0.60
 -11  19   2    1.10    0.60
 -10 -19   2    2.20    0.50
  10 -19  -2    0.80    0.50
 -10  19   2    1.20    0.50
   9 -19  -2    7.40    0.80
  -9 -19   2    8.60    0.90
   9  19  -2    6.50    0.70
  -9  19   2    6.50    0.70
  -8 -19   2    1.20    0.50
   8 -19  -2    1.20    0.50
   8  19  -2    0.80    0.50
  -8  19   2    0.90    0.50
  -7 -19   2    0.40    0.40
   7 -19  -2   -0.10    0.40
   7  19  -2    0.20    0.50
  -7  19   2    0.00    0.40
  -6 -19   2    0.40    0.40
   6 -19  -2    0.70    0.40
  -6  19   2    1.10    0.50
   6  19  -2    0.30    0.50
  -5 -19   2    2.10    0.40
   5 -19  -2    2.00    0.50
  -5  19   2    1.10    0.50
   5  19  -2    1.10    0.50
  -4 -19   2   26.20    1.10
   4 -19  -2   25.50    1.10
   4  19  -2   25.90    1.10
  -4  19   2   25.10    1.10
  -3 -19   2    9.90    0.80
   3 -19  -2    9.30    0.80
   3  19  -2   10.10    0.80
  -3  19   2    9.00    0.80
   2 -19  -2    5.30    0.60
  -2 -19   2    5.90    0.60
   2  19  -2    6.50    0.70
  -2  19   2    4.70    0.60
  -1 -19   2   -0.10    0.40
   1 -19  -2    0.10    0.40
  -1  19   2   -0.80    0.40
   1  19  -2   -0.70    0.40
   0 -19  -2    4.90    0.60
   0 -19   2    4.70    0.60
   0  19  -2    5.10    0.50
   0  19   2    3.30    0.50
   1 -19   2    4.80    0.60
  -1 -19  -2    4.80    0.50
  -1  19  -2    4.70    0.60
   1  19   2    4.50    0.50
  -2 -19  -2    0.70    0.40
   2 -19   2    0.00    0.40
   2  19   2    0.80    0.50
  -2  19  -2    0.50    0.40
  -3 -19  -2    0.30    0.50
   3 -19   2    0.70    0.40
  -3  19  -2    0.80    0.40
   3  19   2    0.20    0.40
  -4 -19  -2   16.50    1.00
   4 -19   2   17.10    1.00
   4  19   2   17.30    1.00
  -4  19  -2   17.80    1.00
   5 -19   2    0.50    0.40
  -5 -19  -2    0.30    0.50
   5  19   2   -0.60    0.40
  -5  19  -2    0.20    0.40
  -6 -19  -2    1.10    0.50
   6 -19   2    1.10    0.50
   6  19   2    1.20    0.50
  -6  19  -2    1.70    0.50
  -7 -19  -2   -0.30    0.50
   7 -19   2    0.10    0.50
   7  19   2    0.20    0.50
  -7  19  -2    0.40    0.50
  -8 -19  -2   -0.30    0.50
   8 -19   2   -0.70    0.50
   8  19   2    1.00    0.60
  -8  19  -2   -0.20    0.50
  -9 -19  -2    2.00    0.60
  -9  19  -2    3.00    0.60
   9  19   2    3.10    0.70
 -10 -19  -2    0.60    0.60
 -10  19  -2    1.80    0.60
  10  19   2    1.80    0.70
 -11 -19  -2   -0.30    0.60
 -11  19  -2   -0.60    0.60
  11  19   2    0.30    0.70
 -12 -19  -2    1.00    0.70
  12  19   2   -0.40    0.80
 -12  19  -2   -1.00    0.60
 -12 -20   2   -0.40    0.70
 -12  20   2   -0.30    0.60
 -11 -20   2    0.50    0.60
 -11  20   2   -0.20    0.60
  10 -20  -2    9.70    1.10
 -10 -20   2   11.20    1.10
 -10  20   2   10.70    1.10
  -9 -20   2    1.60    0.60
   9 -20  -2    2.50    0.60
  -9  20   2    2.80    0.60
  -8 -20   2    4.40    0.60
   8 -20  -2    4.30    0.60
   8  20  -2    3.70    0.60
  -8  20   2    5.20    0.70
   7 -20  -2    0.90    0.50
  -7 -20   2    1.60    0.50
  -7  20   2    1.00    0.60
   7  20  -2    1.00    0.60
   6 -20  -2    6.20    0.70
  -6 -20   2    7.70    0.90
   6  20  -2    7.20    0.90
  -6  20   2    8.00    0.90
   5 -20  -2    2.70    0.50
  -5 -20   2    3.10    0.50
  -5  20   2    2.40    0.60
   5  20  -2    2.40    0.60
  -4 -20   2    0.00    0.40
   4 -20  -2   -0.70    0.40
   4  20  -2    1.10    0.50
  -4  20   2   -0.40    0.50
   3 -20  -2    2.60    0.50
  -3 -20   2    2.50    0.50
   3  20  -2    2.50    0.50
  -3  20   2    2.20    0.50
  -2 -20   2    6.20    0.60
   2 -20  -2    7.70    0.80
  -2  20   2    5.50    0.60
   2  20  -2    5.60    0.60
  -1 -20   2    0.70    0.50
   1 -20  -2    0.00    0.40
  -1  20   2    0.80    0.40
   1  20  -2    0.00    0.40
   0 -20   2    1.00    0.50
   0 -20  -2    0.50    0.40
   0  20  -2    0.40    0.50
   0  20   2    0.80    0.40
   1 -20   2    1.50    0.50
  -1 -20  -2    1.20    0.50
   1  20   2    2.00    0.50
  -1  20  -2    1.50    0.50
  -2 -20  -2    3.80    0.60
   2 -20   2    5.00    0.60
  -2  20  -2    4.20    0.60
   2  20   2    5.30    0.60
   3 -20   2    2.70    0.60
  -3 -20  -2    3.30    0.60
   3  20   2    2.90    0.60
  -3  20  -2    3.60    0.60
  -4 -20  -2    9.80    0.90
   4 -20   2    7.70    0.90
   4  20   2    8.90    0.90
  -4  20  -2   10.50    0.90
   5 -20   2    1.00    0.50
  -5 -20  -2    0.50    0.50
   5  20   2    1.20    0.60
  -5  20  -2    1.00    0.50
   6 -20   2    5.40    0.70
  -6 -20  -2    6.10    0.70
   6  20   2    5.80    0.70
  -6  20  -2    6.10    0.70
   7 -20   2    0.00    0.60
  -7 -20  -2    0.30    0.50
  -7  20  -2   -0.10    0.50
   7  20   2    1.60    0.60
  -8 -20  -2    5.00    0.70
  -8  20  -2    5.50    0.70
   8  20   2    5.90    0.70
  -9 -20  -2    9.00    0.90
   9  20   2    8.00    0.90
  -9  20  -2    9.80    1.10
 -10 -20  -2    7.70    0.90
  10  20   2    6.40    0.90
 -10  20  -2    8.30    1.00
 -11 -20  -2    0.40    0.80
  11  20   2   -1.20    0.80
  10 -21  -2   -0.60    0.70
 -10 -21   2    0.80    0.70
 -10  21   2    2.00    0.70
  -9 -21   2    6.30    0.80
   9 -21  -2    7.30    0.80
  -9  21   2    7.50    0.80
   8 -21  -2    1.60    0.60
  -8 -21   2    1.40    0.60
  -8  21   2    0.90    0.60
   7 -21  -2    0.40    0.60
  -7 -21   2    0.90    0.60
  -7  21   2    0.80    0.60
   7  21  -2    0.40    0.70
  -6 -21   2    0.60    0.60
   6 -21  -2   -0.20    0.50
   6  21  -2    0.00    0.60
  -6  21   2   -0.10    0.60
  -5 -21   2    0.00    0.50
   5 -21  -2    0.40    0.50
  -5  21   2    0.30    0.60
   5  21  -2   -0.10    0.60
   4 -21  -2    0.70    0.50
  -4 -21   2    1.10    0.50
  -4  21   2    1.10    0.60
   4  21  -2    1.10    0.60
   3 -21  -2    3.00    0.60
  -3 -21   2    4.90    0.70
   3  21  -2    5.00    0.70
  -3  21   2    4.50    0.70
  -2 -21   2   -0.10    0.50
   2 -21  -2    1.00    0.50
  -2  21   2    0.40    0.50
   2  21  -2    1.10    0.50
  -1 -21   2    0.60    0.50
   1 -21  -2    1.10    0.50
  -1  21   2   -0.40    0.50
   1  21  -2    0.80    0.60
   0 -21  -2    2.10    0.60
   0 -21   2    2.20    0.60
   0  21   2    2.30    0.60
   0  21  -2    2.80    0.60
   1 -21   2    1.20    0.50
  -1 -21  -2    0.10    0.50
   1  21   2   -0.10    0.50
  -1  21  -2   -0.20    0.50
  -2 -21  -2    1.10    0.50
   2 -21   2    0.70    0.50
   2  21   2    2.60    0.60
  -2  21  -2    1.50    0.60
   3 -21   2    4.10    0.70
  -3 -21  -2    4.50    0.60
   3  21   2    4.30    0.70
  -3  21  -2    4.40    0.70
  -4 -21  -2    0.60    0.50
   4 -21   2    0.80    0.50
  -4  21  -2    1.80    0.60
   4  21   2    0.50    0.60
  -5 -21  -2   -0.30    0.50
   5 -21   2   -0.30    0.60
   5  21   2    0.70    0.60
  -5  21  -2    1.60    0.60
  -6 -21  -2   -0.50    0.60
   6 -21   2    0.40    0.60
  -6  21  -2    0.30    0.60
   6  21   2    0.50    0.60
   7 -21   2   -0.30    0.60
  -7 -21  -2    0.40    0.60
  -7  21  -2    0.00    0.60
   7  21   2   -0.40    0.70
  -8 -21  -2    0.10    0.70
  -8  21  -2    0.10    0.60
   8  21   2    1.10    0.80
  -9 -21  -2    2.80    0.80
  -9  21  -2    2.70    0.80
   9  21   2    4.00    0.90
   9 -22  -2    0.50    0.80
  -8 -22   2    0.00    0.70
   8 -22  -2   -0.20    0.70
  -8  22   2   -1.30    0.70
   7 -22  -2   -0.50    0.60
  -7 -22   2    0.90    0.70
  -7  22   2    1.10    0.70
   6 -22  -2    1.70    0.70
  -6 -22   2    1.80    0.70
  -6  22   2    2.00    0.70
  -5 -22   2    1.60    0.60
   5 -22  -2    0.90    0.60
  -5  22   2    2.00    0.70
   5  22  -2    0.50    0.70
   4 -22  -2    0.50    0.60
  -4 -22   2   -0.10    0.60
  -4  22   2    0.50    0.60
   4  22  -2   -1.10    0.70
   3 -22  -2    4.70    0.70
  -3 -22   2    4.90    0.70
  -3  22   2    3.80    0.60
   3  22  -2    5.40    0.70
  -2 -22   2   -0.70    0.60
   2 -22  -2   -0.90    0.60
   2  22  -2    0.90    0.60
  -2  22   2   -0.50    0.60
  -1 -22   2   -1.30    0.50
   1 -22  -2    0.10    0.50
  -1  22   2    0.60    0.60
   1  22  -2    0.00    0.60
   0 -22  -2   -0.60    0.60
   0 -22   2    0.70    0.60
   0  22  -2    0.00    0.60
   0  22   2    1.10    0.60
  -1 -22  -2    1.90    0.60
   1 -22   2   -0.40    0.60
   1  22   2    0.80    0.60
  -1  22  -2    0.10    0.60
  -2 -22  -2   -0.80    0.60
   2 -22   2   -0.80    0.60
   2  22   2    0.00    0.70
  -2  22  -2   -0.50    0.60
  -3 -22  -2   -0.90    0.60
   3 -22   2    0.40    0.60
   3  22   2   -0.50    0.60
  -3  22  -2    0.20    0.70
  -4 -22  -2    0.30    0.60
   4 -22   2    0.60    0.60
  -4  22  -2    0.50    0.70
   4  22   2    0.10    0.70
  -5 -22  -2   -0.10    0.60
   5 -22   2    1.50    0.70
  -5  22  -2    1.10    0.70
   5  22   2    0.30    0.70
   6 -22   2    1.80    0.80
  -6 -22  -2    1.70    0.70
   6  22   2    2.00    0.70
  -6  22  -2    3.50    0.80
   7  22   2    1.10    0.80
   4 -23  -2    0.60    0.70
  -4  23   2    0.10    0.70
  -3 -23   2    4.40    0.80
   3 -23  -2    5.00    0.80
   3  23  -2    3.80    0.90
  -3  23   2    2.90    0.80
  -2 -23   2    0.80    0.70
   2 -23  -2   -0.40    0.70
   2  23  -2    0.70    0.70
  -2  23   2   -0.30    0.60
   1 -23  -2   -0.70    0.60
  -1 -23   2   -1.20    0.60
  -1  23   2    0.20    0.70
   1  23  -2    0.20    0.70
   0 -23  -2    0.00    0.70
   0 -23   2    0.00    0.70
   0  23  -2    0.50    0.70
   0  23   2    2.40    0.70
   1 -23   2    0.00    0.70
  -1 -23  -2    0.20    0.60
  -1  23  -2    1.10    0.70
   1  23   2    0.20    0.80
   2 -23   2    1.10    0.70
  -2  23  -2   -0.90    0.70
   2  23   2   -0.50    0.70
   3 -23   2    6.20    0.80
   3  23   2    6.40    0.90
  -3  23  -2    4.00    0.80
  24   0  -3    0.30    0.60
  23   0  -3    0.40    0.50
  22   0  -3   -0.10    0.50
 -22   0   3   -0.30    0.50
  21   0  -3    0.30    0.40
 -21   0   3   -0.80    0.40
  20   0  -3   -0.30    0.40
 -20   0   3    0.20    0.40
  19   0  -3   -0.10    0.30
 -19   0   3    0.00    0.30
  18   0  -3   -0.10    0.30
 -18   0   3   -0.50    0.30
  17   0  -3    0.10    0.20
 -17   0   3   -0.10    0.20
 -16   0   3    0.20    0.20
  16   0  -3    0.20    0.20
  16   0  -3   -0.40    0.20
  15   0  -3   -0.40    0.20
  15   0  -3    0.10    0.20
 -15   0   3    0.00    0.20
  14   0  -3    0.20    0.20
  14   0  -3   -0.10    0.20
  13   0  -3    0.00    0.20
 -13   0   3   -0.30    0.10
  13   0  -3   -0.20    0.20
  12   0  -3    0.10    0.10
 -12   0   3    0.20    0.20
  11   0  -3    0.00    0.10
  11   0  -3   -0.10    0.10
 -11   0   3    0.00    0.10
  10   0  -3    0.10    0.10
 -10   0   3    0.10    0.10
  10   0  -3   -0.20    0.10
   9   0  -3    0.00    0.10
  -9   0   3   -0.10    0.10
   9   0  -3    0.10    0.10
   8   0  -3    0.00    0.10
   8   0  -3    0.00    0.10
  -8   0   3   -0.10    0.10
   7   0  -3    0.00    0.10
   7   0  -3   -0.10    0.10
  -7   0   3    0.00    0.10
  -6   0   3    0.00    0.10
   6   0  -3   -0.10    0.10
   6   0  -3   -0.20    0.10
   5   0  -3    0.00    0.10
   5   0  -3    0.00    0.10
  -5   0   3    0.00    0.10
   5   0  -3   -0.10    0.10
   4   0  -3    0.10    0.10
   4   0  -3    0.00    0.10
   4   0  -3    0.00    0.10
  -4   0   3    0.00    0.10
  -3   0   3    0.00    0.10
   3   0  -3    0.00    0.10
   3   0  -3    0.00    0.10
  -3   0   3    0.00    0.10
   2   0  -3   -0.10    0.10
  -2   0   3    0.00    0.10
  -2   0   3    0.00    0.10
   2   0  -3   -0.10    0.10
  -2   0   3    0.00    0.10
   2   0  -3    0.00    0.10
  -1   0   3    0.00    0.10
   1   0  -3    0.00    0.10
   0   0   3    0.00    0.10
   0   0   3    0.00    0.10
   0   0  -3   -0.10    0.10
   0   0  -3    0.00    0.10
   0   0   3   -0.10    0.10
   0   0  -3   -0.10    0.10
  -1   0  -3   -0.80    0.10
   1   0   3   -0.80    0.10
   1   0   3   -0.70    0.10
   1   0   3   -0.80    0.10
   2   0   3    0.10    0.10
  -2   0  -3    0.00    0.10
  -2   0  -3    0.10    0.10
  -2   0  -3    0.00    0.10
   2   0   3   -0.10    0.10
  -3   0  -3    0.10    0.10
   3   0   3    0.00    0.10
  -3   0  -3    0.00    0.10
   4   0   3   -0.10    0.10
  -4   0  -3    0.00    0.10
  -4   0  -3    0.10    0.10
  -5   0  -3    0.10    0.10
   5   0   3    0.00    0.10
  -6   0  -3   -0.10    0.10
   6   0   3   -0.10    0.10
   7   0   3    0.10    0.10
  -7   0  -3   -0.10    0.10
  -8   0  -3    0.00    0.10
   8   0   3    0.00    0.10
   9   0   3   -0.20    0.10
  -9   0  -3    0.00    0.10
  10   0   3   -0.20    0.10
 -10   0  -3    0.20    0.20
 -11   0  -3    0.10    0.20
  11   0   3    0.10    0.20
 -12   0  -3    0.30    0.20
  12   0   3    0.10    0.20
 -13   0  -3   -0.10    0.20
  13   0   3    0.20    0.20
 -14   0  -3   -0.10    0.20
  14   0   3    0.20    0.20
 -15   0  -3   -0.30    0.30
  15   0   3   -0.30    0.30
  16   0   3   -0.40    0.30
 -16   0  -3    0.20    0.30
 -17   0  -3    0.80    0.40
  17   0   3   -0.30    0.30
 -18   0  -3    0.00    0.40
  18   0   3    0.20    0.30
  19   0   3    0.70    0.40
 -19   0  -3    0.40    0.50
 -20   0  -3   -0.80    0.50
  20   0   3    0.40    0.50
  21   0   3    0.30    0.60
 -21   0  -3    0.10    0.60
 -22   0  -3   -1.20    0.70
  24  -1  -3    0.00    0.60
  24   1  -3    0.50    0.60
  23  -1  -3   -0.20    0.50
  23   1  -3    0.90    0.50
  22  -1  -3    0.40    0.50
 -22  -1   3   -0.90    0.50
  22   1  -3    0.50    0.50
 -22   1   3    0.50    0.50
 -21  -1   3    1.10    0.40
  21  -1  -3    0.60    0.40
 -21   1   3    0.40    0.40
  21   1  -3    0.30    0.40
 -20  -1   3    1.00    0.40
  20  -1  -3    0.40    0.40
 -20   1   3   -0.20    0.40
  20   1  -3    1.20    0.40
 -19  -1   3    5.80    0.60
  19  -1  -3    6.60    0.60
  19   1  -3    6.50    0.70
 -19   1   3    5.10    0.60
  18  -1  -3    0.90    0.30
 -18  -1   3    1.10    0.30
  18   1  -3    0.30    0.30
 -18   1   3    0.80    0.30
  17  -1  -3    0.00    0.20
 -17  -1   3   -0.20    0.30
  17   1  -3   -0.10    0.20
 -17   1   3    0.10    0.20
 -16  -1   3    0.10    0.20
  16  -1  -3   -0.10    0.20
  16  -1  -3    0.40    0.20
  16   1  -3    0.10    0.20
 -16   1   3    0.00    0.20
  16   1  -3   -0.30    0.20
  15  -1  -3    2.80    0.30
 -15  -1   3    2.70    0.30
  15  -1  -3    3.00    0.30
 -15   1   3    2.70    0.30
  15   1  -3    2.80    0.30
  15   1  -3    2.70    0.30
  14  -1  -3   11.40    0.40
  14  -1  -3   11.10    0.50
  14   1  -3   10.60    0.40
  14   1  -3    9.70    0.50
 -14   1   3   10.20    0.50
  13  -1  -3    2.50    0.30
 -13  -1   3    2.80    0.30
  13  -1  -3    2.60    0.30
  13   1  -3    3.20    0.30
  13   1  -3    2.50    0.30
 -13   1   3    3.10    0.30
 -12  -1   3    1.20    0.20
  12  -1  -3    1.50    0.20
  12   1  -3    1.10    0.20
 -12   1   3    1.20    0.20
  12   1  -3    1.10    0.20
  11  -1  -3   53.99    1.30
  11  -1  -3   53.79    1.20
 -11  -1   3   54.29    1.30
  11   1  -3   53.79    1.30
  11   1  -3   54.39    1.30
 -11   1   3   54.29    1.30
  10  -1  -3    6.30    0.30
  10  -1  -3    6.50    0.30
 -10  -1   3    6.90    0.30
 -10   1   3    6.50    0.30
  10   1  -3    6.50    0.30
  10   1  -3    6.70    0.30
  -9  -1   3    4.60    0.20
   9  -1  -3    4.50    0.20
   9  -1  -3    4.50    0.20
   9   1  -3    4.50    0.20
  -9   1   3    4.50    0.20
   9   1  -3    4.30    0.20
   8  -1  -3    1.90    0.20
  -8  -1   3    1.60    0.10
   8  -1  -3    1.70    0.20
   8   1  -3    1.90    0.20
  -8   1   3    1.50    0.20
   8   1  -3    1.70    0.20
  -7  -1   3    9.60    0.30
   7  -1  -3    9.90    0.30
   7  -1  -3    9.60    0.30
  -7   1   3    9.80    0.30
   7   1  -3    9.70    0.30
   7   1  -3    9.60    0.30
  -6  -1   3   84.09    1.80
   6  -1  -3   86.69    1.80
   6  -1  -3   87.49    1.90
   6   1  -3   85.89    1.90
   6   1  -3   86.89    1.90
  -6   1   3   85.69    1.90
  -5  -1   3    0.10    0.10
   5  -1  -3    0.10    0.10
  -5  -1   3    0.10    0.10
   5  -1  -3    0.10    0.10
   5   1  -3    0.10    0.10
   5   1  -3    0.10    0.10
   4  -1  -3   59.49    1.30
   4  -1  -3   60.29    1.30
  -4  -1   3   62.59    1.30
   4  -1  -3   62.19    1.30
  -4  -1   3   61.49    1.30
   4   1  -3   61.29    1.30
  -4   1   3   56.39    1.30
   4   1  -3   62.29    1.30
   3  -1  -3   38.40    0.90
   3  -1  -3   37.50    0.80
  -3   1   3   37.20    0.80
   3   1  -3   38.60    0.90
  -3   1   3   38.70    0.80
  -3   1   3   38.40    0.80
   2  -1  -3   57.29    1.20
   2  -1  -3   57.49    1.20
  -2  -1   3   59.29    1.20
   2  -1  -3   57.09    1.20
  -2  -1   3   59.09    1.30
  -2   1   3   55.49    1.20
   2   1  -3   58.99    1.30
   2   1  -3   58.79    1.20
  -2   1   3   57.09    1.20
  -2   1   3   58.39    1.20
  -1  -1   3  237.48    4.90
   1  -1  -3  212.98    4.90
  -1  -1   3  238.78    4.80
   1  -1  -3  237.58    4.80
   1  -1  -3  231.88    4.90
  -1   1   3  241.98    4.80
   1   1  -3  234.98    4.90
   1   1  -3  244.38    4.90
   1   1  -3  235.88    4.80
  -1   1   3  235.68    4.90
   1   1  -3  235.58    4.90
  -1   1   3  229.18    4.90
   0  -1   3   28.30    0.60
   0  -1   3   28.00    0.60
   0  -1  -3   26.40    0.60
   0  -1  -3   28.50    0.60
   0  -1   3   28.30    0.60
   0  -1   3   28.00    0.60
   0   1  -3   29.40    0.60
   0   1   3   28.60    0.60
   0   1   3   28.40    0.60
   0   1  -3   29.30    0.60
   0   1   3   27.30    0.60
  -1  -1  -3   11.10    0.30
   1  -1   3   10.80    0.30
   1  -1   3   11.00    0.30
   1   1   3   10.70    0.30
   1   1   3   11.20    0.30
   1   1   3   10.90    0.30
  -1   1  -3   10.90    0.30
  -1   1  -3   11.30    0.30
   2  -1   3   90.69    1.90
   2  -1   3   88.49    1.90
  -2  -1  -3   89.89    1.90
   2   1   3   87.19    1.90
   2   1   3   90.59    1.90
   2   1   3   91.29    1.90
  -2   1  -3   88.99    1.90
  -2   1  -3   89.99    1.90
   3  -1   3   13.50    0.40
  -3  -1  -3   12.90    0.30
  -3  -1  -3   13.40    0.30
  -3   1  -3   13.20    0.40
   3   1   3   13.20    0.40
   3   1   3   13.50    0.40
  -4  -1  -3    0.50    0.10
  -4  -1  -3    0.50    0.10
  -4  -1  -3    0.50    0.10
   4  -1   3    0.50    0.10
  -4  -1  -3    0.50    0.10
  -4   1  -3    0.40    0.10
   4   1   3    0.40    0.10
  -5  -1  -3   16.10    0.50
   5  -1   3   16.30    0.50
  -5  -1  -3   16.10    0.50
  -5   1  -3   15.90    0.50
   5   1   3   16.10    0.50
  -6  -1  -3   15.80    0.50
   6  -1   3   15.30    0.50
  -6  -1  -3   15.10    0.50
   6   1   3   15.70    0.50
  -6   1  -3   15.50    0.50
   7  -1   3    0.30    0.10
  -7  -1  -3    0.20    0.10
   7   1   3    0.40    0.10
  -7   1  -3    0.20    0.10
   8  -1   3   34.90    0.90
  -8  -1  -3   34.70    0.90
  -8   1  -3   34.20    0.90
   8   1   3   34.60    0.90
   9  -1   3    5.30    0.30
  -9  -1  -3    4.80    0.30
  -9   1  -3    4.80    0.30
   9   1   3    5.10    0.30
  10  -1   3    9.30    0.40
 -10  -1  -3    9.50    0.50
  10   1   3   10.60    0.50
 -10   1  -3    9.60    0.40
 -11  -1  -3   14.00    0.60
  11  -1   3   14.30    0.60
  11   1   3   14.80    0.60
 -11   1  -3   13.50    0.60
  12  -1   3   24.00    0.80
 -12  -1  -3   25.50    0.80
  12   1   3   24.80    0.80
 -12   1  -3   23.90    0.80
 -13  -1  -3   10.40    0.50
  13  -1   3    9.40    0.50
  13   1   3    9.90    0.50
 -13   1  -3    9.20    0.50
 -14  -1  -3    7.60    0.50
  14  -1   3    8.90    0.50
  14   1   3    7.90    0.50
 -14   1  -3    7.80    0.50
 -15  -1  -3   -0.10    0.20
  15  -1   3   -0.10    0.30
  15   1   3   -0.40    0.30
 -15   1  -3    0.00    0.30
  16  -1   3    1.70    0.40
 -16  -1  -3    1.30    0.30
  16   1   3    1.40    0.40
 -16   1  -3    1.80    0.40
 -17  -1  -3    0.20    0.40
  17  -1   3    0.00    0.30
  17   1   3   -0.30    0.30
 -17   1  -3    0.30    0.40
 -18  -1  -3    0.80    0.40
  18  -1   3    0.60    0.40
 -18   1  -3    0.90    0.40
  18   1   3    0.40    0.40
 -19  -1  -3   -0.20    0.40
  19  -1   3    0.80    0.40
  19   1   3    1.10    0.40
 -19   1  -3    0.50    0.50
 -20  -1  -3    1.20    0.60
  20  -1   3    1.90    0.50
  20   1   3    0.50    0.50
 -20   1  -3    1.50    0.50
 -21  -1  -3    0.70    0.60
  21  -1   3   -0.20    0.60
  21   1   3    0.20    0.50
 -21   1  -3    0.30    0.60
 -22  -1  -3    0.10    0.80
  24  -2  -3    1.00    0.70
  24   2  -3    0.20    0.60
  23  -2  -3    2.30    0.60
  23   2  -3    3.20    0.60
 -23   2   3    3.20    0.60
  22  -2  -3    1.50    0.50
 -22   2   3    1.60    0.60
  22   2  -3    1.60    0.50
  21  -2  -3    0.80    0.50
 -21  -2   3    1.10    0.40
 -21   2   3    1.10    0.40
  21   2  -3    0.90    0.50
  20  -2  -3    6.90    0.70
 -20  -2   3    6.70    0.70
 -20   2   3    6.90    0.60
  20   2  -3    6.50    0.70
 -19  -2   3   13.70    0.80
  19  -2  -3   13.70    0.80
 -19   2   3   12.80    0.70
  19   2  -3   14.20    0.80
  18  -2  -3    1.30    0.30
 -18  -2   3    2.10    0.40
  18   2  -3    1.70    0.40
 -18   2   3    0.80    0.30
 -17  -2   3    2.10    0.30
  17  -2  -3    1.70    0.30
  17   2  -3    1.90    0.30
 -17   2   3    1.60    0.30
  16  -2  -3    3.40    0.40
 -16  -2   3    5.20    0.40
  16  -2  -3    4.50    0.50
  16   2  -3    4.20    0.40
 -16   2   3    4.40    0.40
  16   2  -3    3.80    0.40
  15  -2  -3    1.40    0.20
  15  -2  -3    1.00    0.20
 -15  -2   3    1.10    0.20
 -15   2   3    1.20    0.30
  15   2  -3    1.00    0.30
  15   2  -3    1.00    0.20
  14  -2  -3   14.20    0.60
  14  -2  -3   14.60    0.50
 -14  -2   3   14.20    0.50
  14   2  -3   14.10    0.50
 -14   2   3   14.00    0.60
  14   2  -3   13.40    0.60
 -13  -2   3   37.00    1.00
  13  -2  -3   35.70    1.00
  13  -2  -3   36.90    0.90
  13   2  -3   36.40    0.90
  13   2  -3   36.50    1.00
 -13   2   3   37.50    1.00
  12  -2  -3   29.20    0.70
 -12  -2   3   29.00    0.80
  12   2  -3   27.80    0.80
  12   2  -3   27.20    0.80
 -12   2   3   29.00    0.80
 -11  -2   3    0.00    0.10
  11  -2  -3   -0.10    0.10
  11  -2  -3    0.20    0.10
  11   2  -3    0.10    0.10
 -11   2   3   -0.10    0.10
  11   2  -3    0.00    0.10
  10  -2  -3   53.59    1.20
 -10  -2   3   51.39    1.20
  10  -2  -3   53.69    1.30
  10   2  -3   52.69    1.20
  10   2  -3   53.89    1.30
 -10   2   3   52.99    1.30
   9  -2  -3    0.10    0.10
   9  -2  -3    0.00    0.10
  -9  -2   3    0.10    0.10
  -9   2   3    0.00    0.10
   9   2  -3    0.00    0.10
   9   2  -3    0.00    0.10
   8  -2  -3    2.70    0.20
  -8  -2   3    3.20    0.20
   8  -2  -3    2.80    0.20
   8   2  -3    2.90    0.20
  -8   2   3    3.20    0.20
   8   2  -3    2.60    0.20
  -7  -2   3   60.09    1.30
   7  -2  -3   61.99    1.40
   7  -2  -3   60.49    1.40
   7   2  -3   61.19    1.40
   7   2  -3   60.99    1.40
  -7   2   3   62.39    1.40
   6  -2  -3   21.60    0.50
   6  -2  -3   21.70    0.50
  -6  -2   3   22.40    0.50
   6   2  -3   21.90    0.60
  -6   2   3   21.90    0.50
   6   2  -3   22.00    0.60
   5  -2  -3   15.10    0.40
   5  -2  -3   15.60    0.40
  -5  -2   3   15.10    0.40
  -5  -2   3   14.70    0.40
  -5  -2   3   14.60    0.40
  -5   2   3   14.90    0.40
   5   2  -3   14.70    0.40
   5   2  -3   15.30    0.40
  -4  -2   3  142.69    3.00
  -4  -2   3  140.59    2.90
   4  -2  -3  139.79    3.00
   4  -2  -3  142.79    2.90
   4   2  -3  143.99    2.90
  -4   2   3  140.09    3.00
   4   2  -3  142.89    3.00
  -3  -2   3    1.00    0.10
   3  -2  -3    0.90    0.10
  -3   2   3    0.70    0.10
  -3   2   3    0.90    0.10
   3   2  -3    0.90    0.10
  -2  -2   3    7.50    0.20
   2  -2  -3    7.90    0.20
  -2  -2   3    7.90    0.20
   2  -2  -3    7.90    0.20
   2   2  -3    7.90    0.20
  -2   2   3    8.10    0.20
  -2   2   3    7.70    0.20
   2   2  -3    7.80    0.20
   1  -2  -3  272.67    5.60
   1  -2  -3  280.57    5.80
  -1  -2   3  268.97    5.70
  -1  -2   3  277.57    5.70
  -1   2   3  280.27    5.80
  -1   2   3  277.07    5.60
   1   2  -3  277.27    5.70
   1   2  -3  282.37    5.70
   0  -2   3   71.39    1.40
   0  -2  -3   71.49    1.50
   0  -2   3   68.19    1.50
   0  -2  -3   67.79    1.40
   0  -2   3   69.19    1.50
   0   2   3   70.89    1.50
   0   2  -3   62.19    1.40
   0   2  -3   61.89    1.50
   0   2   3   70.69    1.40
   1  -2   3   34.40    0.80
  -1  -2  -3   32.10    0.80
   1  -2   3   34.40    0.80
  -1  -2  -3   34.70    0.80
   1   2   3   35.20    0.80
  -1   2  -3   35.70    0.80
   1   2   3   33.20    0.80
  -1   2  -3   35.40    0.80
   1   2   3   35.10    0.80
  -2  -2  -3   12.90    0.30
   2  -2   3   12.80    0.30
   2  -2   3   13.10    0.40
  -2   2  -3   13.00    0.30
   2   2   3   13.00    0.30
  -2   2  -3   12.50    0.30
   2   2   3   11.70    0.30
   2   2   3   13.10    0.40
  -3  -2  -3   65.99    1.40
  -3  -2  -3   62.69    1.40
   3  -2   3   64.99    1.40
   3  -2   3   65.79    1.40
   3   2   3   66.49    1.50
   3   2   3   65.19    1.40
  -3   2  -3   64.69    1.40
  -3   2  -3   64.59    1.40
  -4  -2  -3   19.60    0.50
   4  -2   3   20.20    0.50
  -4  -2  -3   19.00    0.50
  -4   2  -3   19.90    0.50
   4   2   3   19.90    0.50
   4   2   3   19.70    0.50
  -5  -2  -3   10.70    0.30
  -5  -2  -3   10.60    0.30
   5  -2   3   11.40    0.40
  -5   2  -3   10.80    0.40
   5   2   3   11.20    0.30
   5   2   3   10.60    0.40
  -6  -2  -3  246.48    5.30
   6  -2   3  259.67    5.40
  -6  -2  -3  258.77    5.50
  -6  -2  -3  257.67    5.40
  -6  -2  -3  262.67    5.30
  -6   2  -3  257.87    5.50
   6   2   3  261.37    5.40
  -7  -2  -3    6.40    0.30
   7  -2   3    6.70    0.30
  -7  -2  -3    7.20    0.20
  -7  -2  -3    6.80    0.30
  -7  -2  -3    7.00    0.20
   7   2   3    7.00    0.30
  -7   2  -3    7.30    0.30
  -8  -2  -3    2.00    0.20
   8  -2   3    2.10    0.20
  -8  -2  -3    1.90    0.10
  -8  -2  -3    1.80    0.20
  -8  -2  -3    1.80    0.20
  -8   2  -3    1.70    0.20
   8   2   3    2.20    0.20
   9  -2   3    8.60    0.40
  -9  -2  -3    8.20    0.40
   9   2   3    8.30    0.40
  -9   2  -3    8.30    0.40
  10  -2   3    0.10    0.20
 -10  -2  -3    0.00    0.20
  10   2   3    0.10    0.10
 -10   2  -3   -0.10    0.20
  11  -2   3    0.90    0.20
 -11  -2  -3    1.00    0.20
 -11   2  -3    1.00    0.20
  11   2   3    0.90    0.20
  12  -2   3   44.50    1.20
 -12  -2  -3   44.20    1.20
  12   2   3   42.30    1.20
 -12   2  -3   43.90    1.20
  13  -2   3   -0.10    0.20
 -13  -2  -3    0.40    0.20
 -13   2  -3    0.30    0.20
  13   2   3    0.40    0.20
 -14  -2  -3    1.30    0.30
  14  -2   3    1.00    0.30
  14   2   3    0.90    0.30
 -14   2  -3    1.00    0.30
 -15  -2  -3    6.70    0.60
  15  -2   3    7.20    0.60
 -15   2  -3    7.00    0.60
  15   2   3    6.60    0.60
  16  -2   3    1.20    0.30
 -16  -2  -3    0.80    0.30
 -16   2  -3    1.70    0.40
  16   2   3    1.60    0.40
  17  -2   3    0.90    0.40
 -17  -2  -3    1.10    0.40
 -17   2  -3    1.20    0.40
  17   2   3    1.00    0.40
 -18  -2  -3    2.30    0.50
  18  -2   3    2.10    0.40
 -18   2  -3    2.50    0.50
  18   2   3    1.90    0.40
  19  -2   3    0.90    0.50
 -19  -2  -3    0.80    0.50
  19   2   3   -0.10    0.50
 -19   2  -3    0.30    0.40
  20  -2   3    1.60    0.50
 -20  -2  -3    0.20    0.50
 -20   2  -3    0.50    0.50
  20   2   3    1.90    0.60
  21  -2   3    1.80    0.60
 -21  -2  -3    2.40    0.70
 -21   2  -3    2.40    0.60
  21   2   3    3.60    0.60
  24  -3  -3    0.10    0.60
  23  -3  -3   -0.30    0.60
 -23   3   3    1.80    0.70
  23   3  -3    0.10    0.60
  22  -3  -3    0.70    0.50
  22   3  -3    1.80    0.50
 -22   3   3    2.00    0.60
  21  -3  -3    7.40    0.70
 -21  -3   3    6.30    0.80
  21   3  -3    8.40    0.80
 -21   3   3    7.20    0.80
 -20  -3   3    9.60    0.80
  20  -3  -3    9.20    0.80
  20   3  -3    9.00    0.80
 -20   3   3   10.30    0.80
 -19  -3   3    1.20    0.40
  19  -3  -3    1.30    0.40
 -19   3   3    1.50    0.40
  19   3  -3    1.30    0.40
 -18  -3   3    1.50    0.30
  18  -3  -3    1.00    0.30
  18   3  -3    1.30    0.40
 -18   3   3    1.50    0.30
  17  -3  -3    1.80    0.30
 -17  -3   3    2.00    0.30
 -17   3   3    1.70    0.30
  17   3  -3    2.20    0.40
  16  -3  -3   11.30    0.60
 -16  -3   3   10.80    0.60
 -16   3   3   11.20    0.60
  16   3  -3   11.50    0.60
  16   3  -3   10.80    0.50
 -15  -3   3    0.00    0.20
  15  -3  -3    0.30    0.20
  15  -3  -3   -0.20    0.20
  15   3  -3    0.30    0.20
 -15   3   3   -0.30    0.20
  15   3  -3    0.30    0.20
  14  -3  -3    2.30    0.20
  14  -3  -3    2.20    0.30
 -14  -3   3    2.30    0.30
 -14   3   3    2.30    0.30
  14   3  -3    2.40    0.20
  14   3  -3    2.20    0.30
  13  -3  -3    0.90    0.20
  13  -3  -3    0.80    0.20
 -13  -3   3    0.70    0.20
  13   3  -3    0.80    0.20
  13   3  -3    1.00    0.20
 -12  -3   3    0.60    0.20
  12  -3  -3    0.90    0.20
 -12   3   3    0.60    0.20
  12   3  -3    0.70    0.20
  12   3  -3    0.80    0.20
 -11  -3   3   14.70    0.50
  11  -3  -3   14.40    0.50
  11  -3  -3   15.00    0.50
  11   3  -3   15.70    0.50
  11   3  -3   15.70    0.50
 -11   3   3   15.50    0.50
  10  -3  -3   52.29    1.20
  10  -3  -3   52.99    1.30
 -10  -3   3   52.59    1.20
 -10   3   3   52.39    1.30
  10   3  -3   52.09    1.30
  10   3  -3   52.99    1.20
   9  -3  -3   53.09    1.20
  -9  -3   3   53.09    1.20
   9  -3  -3   53.39    1.20
  -9   3   3   52.89    1.30
   9   3  -3   52.49    1.20
   9   3  -3   54.99    1.30
   8  -3  -3    0.10    0.10
   8  -3  -3   -0.10    0.10
  -8  -3   3    0.10    0.10
   8   3  -3    0.00    0.10
   8   3  -3    0.10    0.10
  -8   3   3    0.00    0.10
   7  -3  -3  244.08    5.10
   7  -3  -3  241.18    5.00
  -7  -3   3  245.38    5.10
  -7  -3   3  247.18    5.10
  -7   3   3  238.18    5.10
   7   3  -3  241.38    5.10
   7   3  -3  246.08    5.10
   6  -3  -3  183.18    3.80
   6  -3  -3  180.28    3.80
   6   3  -3  180.98    3.80
   6   3  -3  184.68    3.80
  -6   3   3  178.38    3.90
   6   3  -3  183.28    3.90
  -5  -3   3  201.68    4.20
   5  -3  -3  204.18    4.20
   5  -3  -3  203.38    4.30
   5   3  -3  204.18    4.20
   5   3  -3  189.88    4.20
   5   3  -3  210.58    4.30
  -5   3   3  204.78    4.30
   4  -3  -3  130.89    2.80
   4  -3  -3  132.99    2.70
  -4  -3   3  132.89    2.80
  -4  -3   3  129.69    2.80
   4   3  -3  133.09    2.80
   4   3  -3  133.59    2.80
  -4   3   3  133.49    2.80
  -3  -3   3   19.10    0.50
   3  -3  -3   19.10    0.40
   3  -3  -3   18.50    0.50
  -3  -3   3   18.30    0.40
   3   3  -3   18.80    0.50
  -3   3   3   18.30    0.40
  -3   3   3   18.60    0.50
   3   3  -3   18.90    0.40
  -2  -3   3  258.57    5.50
  -2  -3   3  269.07    5.40
   2  -3  -3  263.07    5.50
  -2   3   3  275.57    5.40
  -2   3   3  263.67    5.40
  -2   3   3  263.27    5.60
   2   3  -3  266.67    5.50
   2   3  -3  267.87    5.50
   1  -3  -3   26.70    0.60
  -1  -3   3   26.40    0.60
  -1  -3   3   25.80    0.60
   1  -3  -3   25.50    0.60
   1   3  -3   26.20    0.60
  -1   3   3   26.50    0.60
   1   3  -3   27.30    0.60
  -1   3   3   26.10    0.60
   0  -3  -3   35.90    0.80
   0  -3   3   36.70    0.80
   0  -3  -3   37.70    0.80
   0   3   3   36.40    0.80
   0   3  -3   37.20    0.80
   0   3  -3   38.40    0.80
  -1  -3  -3    3.70    0.10
   1   3   3    3.70    0.20
   1   3   3    3.40    0.10
  -1   3  -3    3.60    0.20
  -1   3  -3    3.20    0.10
   2  -3   3   14.10    0.40
  -2  -3  -3   13.90    0.40
   2  -3   3   13.40    0.30
  -2   3  -3   12.60    0.30
   2   3   3   13.70    0.40
   2   3   3   13.90    0.40
  -2   3  -3   14.50    0.40
   3  -3   3   77.29    1.70
   3  -3   3   76.49    1.60
  -3  -3  -3   79.29    1.70
  -3   3  -3   77.69    1.60
   3   3   3   77.09    1.70
  -3   3  -3   79.49    1.70
   3   3   3   75.89    1.70
   4  -3   3    5.00    0.20
   4  -3   3    4.80    0.20
   4  -3   3    4.80    0.20
  -4  -3  -3    4.80    0.20
   4   3   3    5.00    0.20
   4   3   3    5.10    0.20
  -4   3  -3    5.20    0.20
  -5  -3  -3   23.30    0.60
   5  -3   3   24.30    0.60
  -5   3  -3   24.10    0.60
   5   3   3   23.60    0.60
   5   3   3   23.50    0.60
  -6  -3  -3   12.50    0.30
   6  -3   3   12.50    0.40
  -6   3  -3   12.70    0.40
   6   3   3   12.30    0.40
   6   3   3   12.70    0.40
  -7  -3  -3    3.70    0.20
  -7  -3  -3    3.70    0.20
  -7  -3  -3    4.10    0.30
   7  -3   3    3.50    0.20
  -7   3  -3    3.80    0.30
   7   3   3    3.90    0.20
  -8  -3  -3    1.90    0.20
  -8  -3  -3    1.50    0.20
   8  -3   3    1.80    0.20
  -8  -3  -3    1.50    0.10
  -8   3  -3    1.60    0.20
   8   3   3    1.60    0.20
  -9  -3  -3    8.80    0.40
  -9  -3  -3    8.40    0.40
  -9  -3  -3    9.10    0.30
   9   3   3    8.80    0.40
 -10  -3  -3    0.30    0.20
  10  -3   3    0.50    0.20
 -10  -3  -3    0.40    0.10
 -10   3  -3    0.20    0.20
  10   3   3    0.20    0.20
  11  -3   3   23.90    0.80
 -11  -3  -3   23.30    0.80
  11   3   3   23.30    0.70
 -11   3  -3   22.90    0.80
 -12  -3  -3  101.39    2.40
  12  -3   3  101.49    2.40
  12   3   3  104.99    2.40
 -12   3  -3  101.79    2.40
 -13  -3  -3   -0.10    0.20
  13  -3   3    0.40    0.20
  13   3   3    0.10    0.20
 -13   3  -3    0.00    0.20
 -14  -3  -3   -0.20    0.20
  14  -3   3   -0.30    0.20
  14   3   3   -0.40    0.20
 -14   3  -3    0.00    0.20
  15  -3   3    0.40    0.30
 -15  -3  -3   -0.10    0.30
  15   3   3    0.10    0.30
 -15   3  -3    0.10    0.30
 -16  -3  -3    0.00    0.30
  16  -3   3    0.00    0.30
 -16   3  -3    0.30    0.30
  16   3   3    0.00    0.30
 -17  -3  -3    1.40    0.40
  17  -3   3    0.50    0.30
 -17   3  -3    1.40    0.40
  17   3   3    1.30    0.40
  18  -3   3    1.60    0.40
 -18  -3  -3    1.60    0.40
 -18   3  -3    1.30    0.40
  18   3   3    2.00    0.40
  19  -3   3    1.90    0.50
 -19  -3  -3    2.60    0.50
 -19   3  -3    2.30    0.50
  19   3   3    1.60    0.50
  20  -3   3    1.20    0.50
 -20  -3  -3    2.90    0.60
 -20   3  -3    1.90    0.50
  20   3   3    2.60    0.60
  21  -3   3   -0.10    0.60
 -21  -3  -3    1.60    0.60
  21   3   3    1.90    0.60
 -21   3  -3    0.50    0.60
  23  -4  -3    6.80    0.80
 -23   4   3    8.90    1.10
  23   4  -3    7.00    0.80
  22  -4  -3    1.60    0.50
 -22   4   3    2.60    0.60
  22   4  -3    1.30    0.50
  21  -4  -3   -0.40    0.40
  21   4  -3    0.30    0.40
 -21   4   3    0.50    0.50
  20  -4  -3    8.40    0.80
 -20  -4   3    9.00    0.70
  20   4  -3    8.30    0.80
 -20   4   3    7.70    0.80
 -19  -4   3    9.10    0.70
  19  -4  -3    8.30    0.70
 -19   4   3    7.50    0.70
  19   4  -3    9.00    0.70
 -18  -4   3    0.80    0.30
  18  -4  -3    1.00    0.30
 -18   4   3    0.90    0.30
  18   4  -3    0.30    0.30
  17  -4  -3    6.40    0.50
 -17  -4   3    5.40    0.50
  17   4  -3    6.30    0.60
 -17   4   3    6.60    0.50
 -16  -4   3    0.90    0.30
  16  -4  -3    0.80    0.30
  16   4  -3    0.40    0.20
  16   4  -3    1.00    0.30
 -16   4   3    1.40    0.30
 -15  -4   3   -0.10    0.20
  15  -4  -3    0.10    0.20
  15  -4  -3    0.30    0.20
 -15   4   3    0.10    0.20
  15   4  -3   -0.20    0.20
  15   4  -3   -0.10    0.20
 -14  -4   3   13.20    0.50
  14  -4  -3   13.80    0.50
  14  -4  -3   12.40    0.60
  14   4  -3   14.00    0.50
 -14   4   3   13.20    0.60
  14   4  -3   13.10    0.60
  13  -4  -3   14.90    0.50
 -13  -4   3   14.90    0.50
  13  -4  -3   13.80    0.60
 -13   4   3   13.60    0.50
  13   4  -3   14.20    0.50
  13   4  -3   13.40    0.60
  12  -4  -3   58.89    1.30
 -12  -4   3   57.59    1.40
  12   4  -3   57.19    1.40
 -12   4   3   56.19    1.40
  12   4  -3   58.19    1.40
  11  -4  -3    3.70    0.30
 -11  -4   3    3.20    0.30
  11  -4  -3    3.90    0.30
  11   4  -3    3.40    0.30
 -11   4   3    2.80    0.30
  11   4  -3    3.00    0.30
 -10  -4   3    0.70    0.10
  10  -4  -3    0.50    0.10
  10  -4  -3    0.60    0.10
 -10   4   3    0.60    0.10
  10   4  -3    0.80    0.10
  10   4  -3    0.60    0.10
  -9  -4   3    8.30    0.30
   9  -4  -3    8.30    0.30
  -9  -4   3    8.20    0.30
   9  -4  -3    8.00    0.30
   9   4  -3    8.30    0.30
  -9   4   3    8.70    0.30
   9   4  -3    8.80    0.30
  -8  -4   3    2.90    0.20
   8  -4  -3    3.20    0.20
  -8  -4   3    3.00    0.20
   8  -4  -3    2.80    0.20
   8   4  -3    2.70    0.20
   8   4  -3    3.20    0.20
  -8   4   3    3.00    0.20
   7  -4  -3    2.40    0.20
   7  -4  -3    2.80    0.20
   7   4  -3    2.70    0.20
  -7   4   3    2.40    0.20
   7   4  -3    2.70    0.20
   7   4  -3    2.70    0.20
   6  -4  -3   48.40    1.10
   6  -4  -3   48.00    1.10
  -6   4   3   47.70    1.10
   6   4  -3   47.60    1.10
   6   4  -3   47.60    1.10
   6   4  -3   48.50    1.10
   5  -4  -3    2.90    0.20
  -5  -4   3    2.70    0.20
   5  -4  -3    2.70    0.10
   5   4  -3    2.70    0.20
  -5   4   3    3.00    0.20
   5   4  -3    3.00    0.10
  -4  -4   3   49.10    1.10
   4  -4  -3   50.99    1.10
  -4  -4   3   48.70    1.10
   4  -4  -3   50.49    1.10
   4   4  -3   49.40    1.10
  -4   4   3   49.80    1.10
   4   4  -3   50.39    1.10
  -4   4   3   49.99    1.10
  -3  -4   3    0.30    0.10
  -3  -4   3    0.10    0.10
   3  -4  -3    0.10    0.10
   3  -4  -3    0.30    0.10
   3   4  -3    0.30    0.10
   3   4  -3    0.20    0.10
  -3   4   3    0.30    0.10
  -3   4   3    0.30    0.10
  -2  -4   3    1.30    0.10
   2  -4  -3    1.80    0.10
  -2  -4   3    1.30    0.10
  -2   4   3    1.70    0.10
   2   4  -3    1.60    0.10
  -2   4   3    1.70    0.10
  -2   4   3    1.70    0.10
   2   4  -3    1.90    0.10
  -1  -4   3  340.27    7.00
   1  -4  -3  347.17    7.20
   1   4  -3  341.77    7.10
   1   4  -3  347.37    7.10
  -1   4   3  342.17    7.20
   0  -4   3  190.88    3.90
   0  -4  -3  183.98    3.80
   0  -4  -3  190.18    4.00
   0   4   3  188.78    4.00
   0   4  -3  190.18    4.00
   0   4   3  190.68    3.80
   0   4  -3  188.78    4.00
   1  -4   3   10.20    0.30
  -1  -4  -3    9.60    0.30
  -1  -4  -3   10.00    0.30
  -1   4  -3   10.30    0.30
   1   4   3    9.70    0.30
  -1   4  -3   10.70    0.30
   1   4   3   10.00    0.30
   2  -4   3    0.70    0.10
  -2  -4  -3    0.70    0.10
   2   4   3    0.70    0.10
  -2   4  -3    0.80    0.10
  -2   4  -3    0.70    0.10
   2   4   3    0.70    0.10
   3  -4   3   48.30    1.10
  -3  -4  -3   47.90    1.10
   3   4   3   49.00    1.10
   3   4   3   47.80    1.10
  -3   4  -3   48.80    1.10
  -3   4  -3   48.00    1.10
  -4  -4  -3    2.30    0.10
   4  -4   3    2.60    0.20
   4  -4   3    2.60    0.10
   4   4   3    2.00    0.20
   4   4   3    2.30    0.20
  -4   4  -3    2.60    0.20
   5  -4   3   81.19    1.80
  -5  -4  -3   81.39    1.80
   5  -4   3   79.69    1.70
   5  -4   3   77.99    1.70
  -5   4  -3   82.99    1.80
   5   4   3   80.49    1.80
   5   4   3   81.79    1.80
   6  -4   3  159.08    3.30
   6  -4   3  155.28    3.20
   6  -4   3  150.98    3.20
  -6  -4  -3  158.18    3.30
   6   4   3  154.38    3.40
   6   4   3  154.58    3.30
  -6   4  -3  156.98    3.40
  -7  -4  -3   10.30    0.30
   7  -4   3   10.40    0.40
   7   4   3   10.20    0.40
   7   4   3   10.40    0.40
  -7   4  -3   10.60    0.40
  -8  -4  -3    4.10    0.20
   8  -4   3    3.90    0.30
  -8   4  -3    3.70    0.30
   8   4   3    3.80    0.30
   8   4   3    3.90    0.30
  -9  -4  -3    0.00    0.10
   9   4   3    0.10    0.10
  -9   4  -3    0.20    0.20
 -10  -4  -3    0.60    0.10
 -10  -4  -3    0.80    0.20
 -10  -4  -3    0.80    0.20
  10  -4   3    0.70    0.20
  10   4   3    0.80    0.20
 -10   4  -3    1.00    0.20
  11  -4   3    5.40    0.40
 -11  -4  -3    4.60    0.40
 -11  -4  -3    5.10    0.30
 -11   4  -3    5.10    0.40
  11   4   3    4.60    0.40
  12  -4   3   21.00    0.70
 -12  -4  -3   19.00    0.70
  12   4   3   19.50    0.70
 -12   4  -3   19.50    0.70
  13  -4   3    3.50    0.40
 -13  -4  -3    5.10    0.40
  13   4   3    3.60    0.40
 -13   4  -3    4.30    0.50
 -14  -4  -3    0.20    0.20
  14  -4   3   -0.30    0.30
 -14   4  -3    0.00    0.30
  14   4   3    0.30    0.20
 -15  -4  -3    1.80    0.30
  15  -4   3    1.50    0.30
 -15   4  -3    1.30    0.30
  15   4   3    1.70    0.30
 -16  -4  -3    0.90    0.30
  16  -4   3    0.50    0.30
 -16   4  -3    0.30    0.30
  16   4   3    0.30    0.30
  17  -4   3    4.60    0.50
 -17  -4  -3    5.50    0.70
  17   4   3    6.40    0.70
 -17   4  -3    5.40    0.60
 -18  -4  -3    3.10    0.50
  18  -4   3    2.70    0.50
  18   4   3    3.30    0.50
 -18   4  -3    3.70    0.50
 -19  -4  -3    0.30    0.50
  19  -4   3    0.30    0.50
 -19   4  -3    0.30    0.50
  19   4   3    0.80    0.50
 -20  -4  -3    2.50    0.60
  20  -4   3    2.40    0.60
 -20   4  -3    1.70    0.60
  20   4   3    2.40    0.60
 -21  -4  -3    2.40    0.70
  21  -4   3    2.00    0.60
 -21   4  -3    1.70    0.60
  21   4   3    2.10    0.60
  23  -5  -3   -0.60    0.60
 -23   5   3    0.60    0.70
  23   5  -3    0.20    0.60
  22  -5  -3    0.60    0.50
 -22   5   3    1.50    0.60
  22   5  -3    0.70    0.50
  21  -5  -3    0.70    0.50
 -21   5   3   -0.40    0.50
  21   5  -3    1.20    0.50
 -20  -5   3    9.00    0.80
  20  -5  -3   10.30    0.80
  20   5  -3   10.40    0.80
 -20   5   3    9.80    0.90
 -19  -5   3    7.50    0.70
  19  -5  -3    8.20    0.70
  19   5  -3    8.10    0.70
 -19   5   3    9.60    0.70
 -18  -5   3    7.20    0.60
  18  -5  -3    8.10    0.60
  18   5  -3    8.60    0.70
 -18   5   3    8.50    0.70
 -17  -5   3    1.60    0.30
  17  -5  -3    1.30    0.30
  17   5  -3    1.70    0.30
 -17   5   3    2.00    0.30
  17   5  -3    1.30    0.30
  16  -5  -3    2.40    0.30
 -16  -5   3    2.50    0.30
 -16   5   3    2.30    0.30
  16   5  -3    1.80    0.30
  16   5  -3    2.70    0.40
 -15  -5   3    0.70    0.20
  15  -5  -3    0.50    0.20
  15  -5  -3    0.60    0.20
 -15   5   3    0.40    0.20
  15   5  -3    0.00    0.20
  14  -5  -3    3.30    0.40
  14  -5  -3    3.60    0.40
 -14   5   3    3.10    0.30
  14   5  -3    2.60    0.30
  14   5  -3    3.10    0.40
 -13  -5   3    4.80    0.30
  13  -5  -3    4.70    0.40
  13  -5  -3    5.10    0.30
  13   5  -3    4.00    0.40
 -13   5   3    5.30    0.40
  13   5  -3    4.20    0.30
 -12  -5   3    0.00    0.20
  12  -5  -3    0.20    0.20
  12   5  -3    0.10    0.20
 -12   5   3    0.00    0.20
  12   5  -3    0.10    0.20
  11  -5  -3    7.60    0.30
  11  -5  -3    6.70    0.40
 -11  -5   3    7.20    0.30
  11   5  -3    7.00    0.40
 -11   5   3    7.20    0.40
 -10  -5   3    5.40    0.30
 -10  -5   3    4.90    0.30
  10  -5  -3    5.10    0.30
  10  -5  -3    4.80    0.30
  10   5  -3    4.60    0.30
 -10   5   3    5.00    0.30
  10   5  -3    5.00    0.30
   9  -5  -3    6.30    0.30
   9  -5  -3    6.60    0.30
   9   5  -3    5.90    0.30
  -9   5   3    6.60    0.30
   9   5  -3    6.00    0.30
   9   5  -3    6.70    0.30
   8  -5  -3    4.30    0.20
   8  -5  -3    4.00    0.20
   8   5  -3    4.10    0.20
  -8   5   3    4.00    0.20
   8   5  -3    4.10    0.20
   8   5  -3    4.50    0.20
   7  -5  -3   66.69    1.50
   7  -5  -3   65.49    1.50
   7   5  -3   66.29    1.50
  -7   5   3   66.39    1.50
   7   5  -3   66.39    1.50
   7   5  -3   67.29    1.50
   6  -5  -3   50.09    1.10
   6  -5  -3   50.19    1.20
  -6   5   3   49.30    1.20
   6   5  -3   49.40    1.20
   6   5  -3   50.29    1.10
   6   5  -3   50.09    1.10
   5  -5  -3   27.70    0.60
   5  -5  -3   28.30    0.70
  -5  -5   3   28.20    0.70
  -5   5   3   28.00    0.70
   5   5  -3   27.40    0.70
   5   5  -3   27.60    0.70
   4  -5  -3  120.09    2.60
  -4  -5   3  119.39    2.50
   4  -5  -3  115.49    2.40
   4   5  -3  117.79    2.60
  -4   5   3  116.09    2.40
  -4   5   3  119.19    2.60
   4   5  -3  121.39    2.50
   3  -5  -3    7.20    0.30
  -3  -5   3    7.10    0.20
  -3   5   3    7.30    0.30
   3   5  -3    6.70    0.20
  -3   5   3    7.00    0.20
   3   5  -3    7.00    0.30
  -2  -5   3   10.90    0.30
   2  -5  -3   11.10    0.30
  -2   5   3   10.40    0.30
   2   5  -3   11.20    0.30
   2   5  -3   11.20    0.30
  -1  -5   3  115.19    2.40
   1  -5  -3  115.69    2.50
  -1   5   3  113.89    2.50
   1   5  -3  115.29    2.50
   1   5  -3  118.79    2.50
   0  -5  -3   43.40    1.00
   0  -5   3   43.50    1.00
   0   5  -3   43.80    1.00
   0   5  -3   44.00    1.00
   0   5   3   44.50    1.00
   1  -5   3    0.10    0.10
  -1  -5  -3    0.00    0.10
  -1  -5  -3    0.10    0.10
   1   5   3    0.00    0.10
  -1   5  -3    0.10    0.10
   1   5   3    0.00    0.10
  -1   5  -3    0.00    0.10
   2  -5   3    0.00    0.10
  -2  -5  -3   -0.10    0.10
   2   5   3   -0.10    0.10
  -2   5  -3    0.00    0.10
   2   5   3    0.10    0.10
  -2   5  -3   -0.10    0.10
  -3  -5  -3   11.20    0.30
   3  -5   3   11.10    0.30
   3   5   3   11.20    0.40
  -3   5  -3   11.70    0.30
  -3   5  -3   11.50    0.40
   3   5   3   11.40    0.30
  -4  -5  -3    0.20    0.10
   4  -5   3    0.40    0.10
   4  -5   3    0.30    0.10
   4   5   3    0.40    0.10
  -4   5  -3    0.40    0.10
   4   5   3    0.20    0.10
   5  -5   3   27.30    0.60
  -5  -5  -3   27.70    0.70
   5  -5   3   27.90    0.70
   5   5   3   27.60    0.70
   5   5   3   27.50    0.70
  -5   5  -3   27.90    0.70
   6  -5   3   12.90    0.40
  -6  -5  -3   12.80    0.40
   6  -5   3   12.40    0.30
   6   5   3   12.90    0.40
  -6   5  -3   12.90    0.40
   6   5   3   13.70    0.50
  -7  -5  -3    2.00    0.20
   7  -5   3    2.50    0.20
   7  -5   3    2.00    0.10
  -7   5  -3    1.90    0.20
   7   5   3    1.80    0.20
   7   5   3    2.00    0.20
   8  -5   3    0.90    0.20
  -8  -5  -3    1.20    0.10
   8   5   3    0.80    0.20
   8   5   3    0.80    0.20
  -9  -5  -3   47.20    1.10
  -9   5  -3   44.50    1.20
   9   5   3   48.30    1.20
 -10  -5  -3    0.30    0.20
 -10  -5  -3    0.10    0.10
  10  -5   3    0.10    0.20
 -10  -5  -3    0.50    0.20
 -10   5  -3    0.40    0.20
  10   5   3    0.10    0.20
  11  -5   3    4.00    0.40
 -11  -5  -3    3.70    0.40
 -11  -5  -3    3.70    0.40
 -11  -5  -3    3.30    0.30
 -11   5  -3    3.10    0.40
  11   5   3    3.20    0.40
  12  -5   3   63.59    1.60
 -12  -5  -3   62.19    1.60
 -12  -5  -3   64.29    1.40
  12   5   3   64.39    1.60
 -12   5  -3   62.39    1.70
 -13  -5  -3    9.90    0.50
  13  -5   3    9.20    0.60
  13   5   3    8.70    0.60
 -13   5  -3    9.20    0.60
 -14  -5  -3    1.50    0.30
  14  -5   3    1.30    0.30
 -14   5  -3    1.40    0.30
  14   5   3    1.60    0.30
 -15  -5  -3    0.00    0.30
  15  -5   3    0.70    0.30
  15   5   3   -0.10    0.30
 -15   5  -3    0.30    0.30
  16  -5   3    0.70    0.40
 -16  -5  -3    0.70    0.30
  16   5   3    1.00    0.30
 -16   5  -3    1.00    0.30
  17  -5   3    5.50    0.70
 -17  -5  -3    6.80    0.70
  17   5   3    5.30    0.60
 -17   5  -3    5.40    0.60
 -18  -5  -3    0.00    0.40
  18  -5   3   -0.10    0.40
  18   5   3    0.10    0.40
 -18   5  -3   -0.90    0.40
  19  -5   3    1.10    0.50
 -19  -5  -3    1.00    0.50
 -19   5  -3    0.50    0.50
  19   5   3    1.40    0.50
  20  -5   3    0.00    0.50
 -20  -5  -3   -0.40    0.60
 -20   5  -3    0.50    0.50
  20   5   3    0.70    0.60
  21  -5   3    0.30    0.60
 -21  -5  -3    0.40    0.70
 -21   5  -3    0.70    0.70
  21   5   3   -0.60    0.60
  23  -6  -3   -0.40    0.60
  23   6  -3   -0.50    0.60
 -23   6   3   -0.70    0.70
  22  -6  -3    0.80    0.60
 -22   6   3    0.50    0.60
  22   6  -3    0.10    0.60
  21  -6  -3    0.30    0.50
  21   6  -3    1.60    0.50
 -21   6   3    1.80    0.60
  20  -6  -3   15.30    0.90
  20   6  -3   14.30    0.90
 -20   6   3   15.70    1.00
 -19  -6   3   16.20    0.80
  19  -6  -3   17.10    0.90
 -19   6   3   17.80    0.90
  19   6  -3   16.70    0.90
 -18  -6   3    1.70    0.40
  18  -6  -3    2.20    0.40
  18   6  -3    1.60    0.40
 -18   6   3    1.80    0.40
  17  -6  -3    0.90    0.30
 -17  -6   3    1.30    0.30
  17   6  -3    1.30    0.30
 -17   6   3    1.40    0.30
  17   6  -3    1.00    0.30
 -16  -6   3    3.80    0.40
  16  -6  -3    3.60    0.40
 -16   6   3    4.00    0.50
  16   6  -3    3.40    0.30
  16   6  -3    3.80    0.40
 -15  -6   3    3.00    0.30
  15  -6  -3    2.90    0.30
  15  -6  -3    4.00    0.40
  15   6  -3    2.60    0.30
  15   6  -3    2.60    0.30
 -15   6   3    3.70    0.40
  14  -6  -3    2.90    0.40
  14  -6  -3    3.20    0.40
  14   6  -3    2.80    0.30
  14   6  -3    2.80    0.30
 -14   6   3    4.20    0.40
  13  -6  -3    9.10    0.50
  13  -6  -3    9.80    0.40
 -13  -6   3    9.10    0.40
  13   6  -3    9.20    0.50
 -13   6   3    9.90    0.50
 -12  -6   3   21.10    0.60
  12  -6  -3   21.90    0.60
 -12   6   3   20.50    0.70
  12   6  -3   21.90    0.70
  12   6  -3   19.30    0.70
  11  -6  -3    5.00    0.30
 -11  -6   3    5.70    0.30
  11  -6  -3    5.10    0.30
 -11  -6   3    5.10    0.30
  11   6  -3    4.50    0.30
  10  -6  -3   22.80    0.70
  10  -6  -3   22.70    0.60
  10   6  -3   22.30    0.70
  10   6  -3   23.00    0.60
  10   6  -3   22.40    0.70
 -10   6   3   22.00    0.70
   9  -6  -3    1.50    0.20
   9  -6  -3    1.40    0.20
   9   6  -3    1.70    0.20
  -9   6   3    1.50    0.20
   9   6  -3    1.30    0.20
   9   6  -3    1.50    0.20
   8  -6  -3    4.60    0.20
   8  -6  -3    4.80    0.30
   8   6  -3    5.00    0.30
   8   6  -3    4.70    0.30
  -8   6   3    4.70    0.30
   8   6  -3    5.10    0.30
   7  -6  -3    6.20    0.30
   7  -6  -3    6.00    0.20
   7   6  -3    6.40    0.30
   7   6  -3    5.60    0.20
  -7   6   3    5.70    0.30
   7   6  -3    6.10    0.30
  -6  -6   3    1.10    0.10
   6  -6  -3    1.00    0.10
   6  -6  -3    1.20    0.10
   6   6  -3    0.90    0.10
   6   6  -3    1.00    0.10
  -6   6   3    1.20    0.10
   5  -6  -3   50.49    1.20
  -5  -6   3   50.79    1.20
   5  -6  -3   52.09    1.10
   5   6  -3   51.49    1.20
  -5   6   3   50.69    1.20
   5   6  -3   49.70    1.10
  -4  -6   3   63.19    1.40
   4  -6  -3   63.99    1.30
   4  -6  -3   62.09    1.40
   4   6  -3   61.99    1.40
   4   6  -3   60.79    1.40
  -4   6   3   60.29    1.30
  -4   6   3   61.79    1.40
   3  -6  -3   21.10    0.60
  -3  -6   3   20.60    0.50
  -3   6   3   21.20    0.60
   3   6  -3   20.50    0.60
   3   6  -3   20.80    0.50
   2  -6  -3   65.99    1.50
  -2  -6   3   63.99    1.40
   2   6  -3   67.29    1.50
   2   6  -3   67.59    1.50
  -2   6   3   64.99    1.50
  -1  -6   3   53.29    1.20
   1  -6  -3   53.79    1.20
   1   6  -3   54.99    1.20
   1   6  -3   53.29    1.20
  -1   6   3   52.69    1.20
   0  -6   3    7.20    0.20
   0  -6  -3    6.70    0.30
   0   6   3    6.80    0.30
   0   6  -3    6.80    0.30
   0   6  -3    6.60    0.30
  -1  -6  -3    4.80    0.20
   1  -6   3    4.60    0.20
  -1  -6  -3    4.50    0.20
  -1   6  -3    4.70    0.20
   1   6   3    4.80    0.20
  -1   6  -3    4.50    0.20
   1   6   3    4.90    0.20
   2  -6   3   16.90    0.50
  -2  -6  -3   17.70    0.50
  -2   6  -3   16.60    0.50
   2   6   3   18.00    0.40
   2   6   3   16.90    0.50
  -2   6  -3   17.30    0.50
  -3  -6  -3    3.60    0.20
   3  -6   3    3.70    0.20
   3   6   3    3.80    0.20
  -3   6  -3    3.50    0.20
   3   6   3    3.60    0.20
   4  -6   3    0.70    0.10
  -4  -6  -3    0.50    0.10
   4  -6   3    0.70    0.10
   4   6   3    0.80    0.10
   4   6   3    0.70    0.10
  -4   6  -3    0.70    0.10
   5  -6   3   31.30    0.80
   5  -6   3   30.20    0.70
  -5  -6  -3   30.20    0.80
   5   6   3   29.70    0.80
   5   6   3   30.90    0.80
  -5   6  -3   31.10    0.80
   6  -6   3    0.10    0.10
   6  -6   3    0.20    0.10
  -6  -6  -3    0.20    0.10
   6   6   3    0.20    0.10
   6   6   3    0.10    0.10
  -6   6  -3    0.10    0.10
   7  -6   3    3.90    0.30
  -7  -6  -3    4.30    0.30
   7  -6   3    4.50    0.20
   7   6   3    5.00    0.30
  -7   6  -3    3.50    0.30
   7   6   3    3.50    0.30
   8  -6   3   14.70    0.50
   8  -6   3   15.60    0.40
  -8  -6  -3   15.20    0.50
   8   6   3   14.90    0.50
  -8   6  -3   13.70    0.50
  -9  -6  -3    2.20    0.20
   9  -6   3    1.80    0.20
   9  -6   3    2.60    0.20
  -9   6  -3    1.70    0.20
   9   6   3    2.00    0.30
   9   6   3    1.90    0.20
 -10  -6  -3   16.60    0.50
 -10  -6  -3   15.40    0.60
 -10  -6  -3   16.00    0.60
  10  -6   3   16.00    0.60
  10   6   3   16.60    0.60
 -10   6  -3   16.10    0.60
 -11  -6  -3    0.70    0.20
 -11  -6  -3    0.80    0.20
 -11  -6  -3    0.50    0.20
  11  -6   3    0.90    0.20
 -11   6  -3    0.50    0.20
  11   6   3    0.70    0.20
  12  -6   3    3.10    0.30
 -12  -6  -3    3.20    0.30
 -12  -6  -3    3.30    0.40
 -12  -6  -3    4.30    0.40
 -12   6  -3    3.30    0.40
  12   6   3    3.90    0.40
 -13  -6  -3    6.60    0.50
  13  -6   3    6.70    0.50
  13   6   3    6.60    0.50
 -13   6  -3    6.90    0.50
 -14  -6  -3    7.40    0.60
  14  -6   3    6.50    0.60
 -14   6  -3    6.00    0.60
  14   6   3    7.40    0.60
 -15  -6  -3    0.70    0.30
  15  -6   3    0.90    0.30
 -15   6  -3    0.30    0.30
  15   6   3    0.00    0.30
  16  -6   3    3.20    0.40
 -16  -6  -3    3.30    0.40
 -16   6  -3    2.50    0.40
  16   6   3    3.10    0.50
  17  -6   3    2.00    0.50
 -17  -6  -3    2.10    0.40
 -17   6  -3    1.00    0.40
  17   6   3    1.40    0.40
  18  -6   3    6.80    0.80
 -18  -6  -3    8.00    0.90
 -18   6  -3    9.30    0.80
  18   6   3    8.00    0.80
  19  -6   3   -0.60    0.50
 -19  -6  -3   -0.10    0.50
 -19   6  -3    0.00    0.50
  19   6   3    0.30    0.50
 -20  -6  -3    1.60    0.60
  20  -6   3    0.50    0.60
 -20   6  -3    1.30    0.60
  20   6   3    0.70    0.60
 -21  -6  -3    1.60    0.70
  21  -6   3    2.40    0.70
 -21   6  -3    2.20    0.70
  21   6   3    1.80    0.70
  23  -7  -3   -0.10    0.70
 -23   7   3    1.90    0.70
  23   7  -3    0.70    0.70
  22  -7  -3    1.30    0.60
 -22   7   3    1.80    0.60
  22   7  -3    0.90    0.60
  21  -7  -3    0.00    0.50
  21   7  -3    0.20    0.50
 -21   7   3   -0.80    0.50
  20  -7  -3    9.80    0.90
  20   7  -3    8.30    0.90
 -20   7   3    9.30    0.90
  19  -7  -3    9.70    0.80
  19   7  -3    8.80    0.80
 -19   7   3    9.80    0.80
  18  -7  -3    6.70    0.70
 -18  -7   3    6.10    0.70
 -18   7   3    7.90    0.70
  18   7  -3    6.70    0.70
  17  -7  -3   -0.10    0.30
 -17  -7   3    0.20    0.30
  17   7  -3    0.30    0.30
  17   7  -3    0.60    0.30
 -17   7   3    0.90    0.30
 -16  -7   3    1.90    0.30
  16  -7  -3    1.40    0.30
 -16   7   3    2.10    0.30
  16   7  -3    1.70    0.30
  16   7  -3    1.40    0.30
  15  -7  -3   -0.30    0.20
  15  -7  -3    0.10    0.20
 -15  -7   3    0.40    0.20
  15   7  -3   -0.10    0.30
  15   7  -3    0.10    0.20
 -15   7   3    0.70    0.30
  14  -7  -3    1.70    0.30
 -14  -7   3    1.90    0.30
  14  -7  -3    2.20    0.30
  14   7  -3    1.70    0.30
  14   7  -3    1.90    0.30
 -14   7   3    2.20    0.30
  13  -7  -3    1.40    0.20
 -13  -7   3    1.30    0.20
  13  -7  -3    1.50    0.20
  13   7  -3    1.30    0.20
 -13   7   3    1.90    0.30
  13   7  -3    1.30    0.20
  12  -7  -3    6.30    0.40
 -12  -7   3    7.20    0.40
 -12  -7   3    7.10    0.40
 -12   7   3    7.10    0.40
  12   7  -3    6.80    0.40
  11  -7  -3    3.10    0.30
  11  -7  -3    3.00    0.30
 -11  -7   3    3.10    0.30
 -11  -7   3    3.00    0.30
  11   7  -3    2.80    0.30
  11   7  -3    2.50    0.30
 -11   7   3    2.90    0.30
  10  -7  -3    7.30    0.40
  10  -7  -3    7.70    0.40
  10   7  -3    7.30    0.40
  10   7  -3    7.40    0.40
  10   7  -3    7.40    0.40
   9  -7  -3    6.10    0.30
   9  -7  -3    5.70    0.30
  -9   7   3    6.20    0.30
   9   7  -3    6.20    0.30
   9   7  -3    5.80    0.30
   9   7  -3    5.70    0.30
   8  -7  -3   41.10    1.00
  -8  -7   3   41.20    1.00
   8  -7  -3   40.70    1.00
   8   7  -3   40.00    1.00
   8   7  -3   42.10    1.00
  -8   7   3   40.50    1.10
   8   7  -3   41.40    1.00
   7  -7  -3   67.89    1.60
  -7  -7   3   66.79    1.50
   7  -7  -3   69.09    1.50
   7   7  -3   65.89    1.60
  -7   7   3   67.69    1.60
   7   7  -3   69.39    1.50
  -6  -7   3   19.70    0.60
   6  -7  -3   20.30    0.50
   6  -7  -3   20.40    0.60
  -6   7   3   19.60    0.60
   6   7  -3   19.90    0.60
   6   7  -3   20.70    0.50
   5  -7  -3    0.50    0.10
   5  -7  -3    0.50    0.10
  -5  -7   3    0.50    0.10
   5   7  -3    0.60    0.10
   5   7  -3    0.60    0.10
  -5   7   3    0.50    0.10
   4  -7  -3    2.20    0.20
  -4  -7   3    1.60    0.20
   4  -7  -3    1.90    0.10
   4   7  -3    1.80    0.20
   4   7  -3    2.00    0.20
  -4   7   3    1.90    0.20
  -4   7   3    1.80    0.10
   3  -7  -3   19.00    0.50
  -3  -7   3   17.50    0.50
   3   7  -3   18.50    0.50
  -3   7   3   18.30    0.50
   3   7  -3   17.60    0.50
  -2  -7   3    0.10    0.10
   2  -7  -3    0.00    0.10
   2   7  -3    0.20    0.10
  -2   7   3    0.10    0.10
   2   7  -3    0.00    0.10
  -1  -7   3   20.90    0.50
   1  -7  -3   20.80    0.60
  -1   7   3   19.90    0.60
   1   7  -3   20.30    0.50
   1   7  -3   21.10    0.60
   0  -7  -3   18.60    0.50
   0  -7   3   18.50    0.50
   0   7   3   17.70    0.50
   0   7  -3   18.30    0.50
   0   7  -3   18.80    0.50
   1  -7   3    6.30    0.20
  -1  -7  -3    5.90    0.30
   1   7   3    6.20    0.30
  -1   7  -3    6.40    0.30
  -1   7  -3    5.60    0.20
   1   7   3    6.10    0.20
   2  -7   3    2.40    0.20
  -2  -7  -3    2.30    0.20
   2   7   3    2.40    0.10
  -2   7  -3    2.50    0.20
   2   7   3    2.10    0.20
  -2   7  -3    2.40    0.20
   3  -7   3    2.90    0.20
   3  -7   3    2.70    0.20
  -3  -7  -3    2.50    0.20
  -3   7  -3    3.10    0.20
   3   7   3    2.80    0.20
   3   7   3    2.70    0.20
   4  -7   3    1.60    0.20
   4  -7   3    1.20    0.10
  -4  -7  -3    1.10    0.10
   4   7   3    1.40    0.20
  -4   7  -3    1.20    0.20
   4   7   3    1.40    0.20
  -5  -7  -3    1.90    0.20
   5  -7   3    2.30    0.20
   5  -7   3    1.90    0.20
  -5   7  -3    2.10    0.20
   5   7   3    1.90    0.20
   5   7   3    2.00    0.20
   6  -7   3   18.50    0.60
  -6  -7  -3   18.80    0.60
   6  -7   3   18.20    0.50
   6   7   3   17.60    0.60
   6   7   3   19.00    0.50
  -6   7  -3   18.00    0.60
   7  -7   3    1.80    0.20
  -7  -7  -3    2.20    0.20
   7  -7   3    2.30    0.20
   7   7   3    1.90    0.20
   7   7   3    1.80    0.20
   8  -7   3    0.10    0.10
  -8  -7  -3   -0.10    0.10
   8  -7   3    0.00    0.10
   8   7   3    0.10    0.20
  -8   7  -3   -0.10    0.20
   8   7   3    0.10    0.10
   9  -7   3    1.70    0.20
  -9  -7  -3    2.20    0.30
   9  -7   3    2.00    0.20
   9   7   3    1.80    0.20
   9   7   3    1.50    0.20
  -9   7  -3    1.50    0.20
  10  -7   3    0.10    0.20
 -10  -7  -3    0.10    0.20
  10   7   3    0.40    0.20
  10   7   3   -0.10    0.20
 -10   7  -3   -0.10    0.20
  11  -7   3   10.40    0.50
 -11  -7  -3   10.50    0.50
 -11  -7  -3   10.50    0.50
 -11  -7  -3    9.90    0.50
  11   7   3   10.70    0.50
 -11   7  -3    9.50    0.50
  12  -7   3    0.50    0.20
 -12  -7  -3    0.70    0.20
 -12  -7  -3    0.80    0.20
 -12  -7  -3    0.50    0.20
 -12   7  -3    0.60    0.30
  12   7   3    1.30    0.30
 -13  -7  -3    1.50    0.30
  13  -7   3    1.90    0.30
 -13  -7  -3    2.10    0.30
 -13   7  -3    1.10    0.30
  13   7   3    1.60    0.30
  14  -7   3   -0.20    0.30
 -14  -7  -3   -0.20    0.30
 -14   7  -3    0.20    0.30
  14   7   3    0.00    0.30
  15  -7   3    0.10    0.30
 -15  -7  -3    0.00    0.30
 -15   7  -3   -0.10    0.30
  15   7   3   -0.10    0.30
 -16  -7  -3    0.10    0.40
  16  -7   3   -0.30    0.30
  16   7   3    0.30    0.40
 -16   7  -3    0.60    0.30
  17  -7   3   21.70    1.00
 -17  -7  -3   22.30    1.00
  17   7   3   23.60    1.00
 -17   7  -3   22.80    1.00
 -18  -7  -3    2.70    0.50
  18  -7   3    1.90    0.50
  18   7   3    2.70    0.50
 -18   7  -3    2.20    0.50
 -19  -7  -3    1.10    0.60
  19  -7   3    1.10    0.50
 -19   7  -3    1.60    0.50
  19   7   3    0.90    0.60
 -20  -7  -3   -0.20    0.60
  20  -7   3   -1.30    0.50
  20   7   3    0.90    0.60
 -20   7  -3    0.90    0.60
 -21  -7  -3   -1.20    0.70
  23  -8  -3    2.40    0.80
 -23   8   3    1.80    0.80
  22  -8  -3   -0.20    0.60
  22   8  -3   -0.10    0.60
 -22   8   3    0.30    0.60
  21  -8  -3    1.10    0.60
  21   8  -3    1.10    0.50
 -21   8   3    1.60    0.50
  20  -8  -3   31.00    1.30
  20   8  -3   31.30    1.30
 -20   8   3   30.80    1.30
  19  -8  -3   -0.10    0.40
  19   8  -3    0.20    0.40
 -19   8   3    0.00    0.40
  18  -8  -3    9.70    0.70
 -18  -8   3   10.60    0.70
  18   8  -3   10.30    0.80
 -18   8   3    9.60    0.80
  17  -8  -3    0.10    0.30
 -17  -8   3    0.10    0.30
 -17   8   3   -0.10    0.30
  17   8  -3   -0.10    0.30
  17   8  -3    0.00    0.30
 -16  -8   3    1.80    0.30
  16  -8  -3    1.20    0.30
 -16   8   3    1.70    0.40
  16   8  -3    1.70    0.30
  16   8  -3    1.20    0.30
  15  -8  -3    0.40    0.30
 -15  -8   3    0.20    0.20
  15  -8  -3    0.20    0.20
  15   8  -3   -0.10    0.30
 -15   8   3    0.00    0.30
  15   8  -3    0.80    0.30
 -14  -8   3    8.20    0.50
  14  -8  -3    8.30    0.50
  14  -8  -3    8.70    0.50
 -14   8   3    8.40    0.50
  14   8  -3    8.50    0.50
  14   8  -3    8.70    0.50
  13  -8  -3   -0.10    0.20
  13  -8  -3    0.10    0.20
 -13   8   3    0.00    0.20
  13   8  -3   -0.20    0.20
  13   8  -3    0.20    0.20
  12  -8  -3    0.30    0.20
 -12  -8   3    0.20    0.20
 -12  -8   3    0.20    0.20
  12   8  -3    0.00    0.20
  12   8  -3    0.50    0.20
 -12   8   3    0.10    0.20
  11  -8  -3    2.10    0.20
  11  -8  -3    2.20    0.20
  11   8  -3    2.30    0.30
  11   8  -3    2.00    0.20
 -11   8   3    1.90    0.30
  11   8  -3    2.30    0.30
  10  -8  -3    3.00    0.30
  10  -8  -3    3.20    0.30
 -10   8   3    2.80    0.30
  10   8  -3    3.20    0.30
  -9  -8   3    0.10    0.10
   9  -8  -3    0.10    0.10
   9  -8  -3    0.30    0.20
   9   8  -3    0.20    0.20
   9   8  -3    0.30    0.20
  -9   8   3    0.10    0.20
  -8  -8   3   40.20    1.00
   8  -8  -3   42.20    1.00
   8  -8  -3   40.60    1.00
  -8   8   3   41.00    1.10
   8   8  -3   41.20    1.10
   8   8  -3   41.30    1.00
  -7  -8   3    4.10    0.30
   7  -8  -3    4.80    0.30
   7  -8  -3    4.50    0.20
  -7   8   3    4.20    0.30
   7   8  -3    4.90    0.30
   7   8  -3    4.70    0.30
  -6  -8   3    0.00    0.10
   6  -8  -3    0.00    0.10
   6  -8  -3    0.10    0.10
  -6   8   3   -0.30    0.10
   6   8  -3    0.40    0.10
   6   8  -3    0.10    0.10
  -5  -8   3    4.30    0.20
   5  -8  -3    3.80    0.20
   5  -8  -3    4.00    0.30
  -5   8   3    3.90    0.30
   5   8  -3    4.00    0.30
   5   8  -3    4.00    0.20
   4  -8  -3    1.00    0.10
  -4  -8   3    1.00    0.10
   4   8  -3    1.00    0.20
  -4   8   3    1.50    0.20
   4   8  -3    0.90    0.10
  -3  -8   3   13.70    0.40
   3  -8  -3   14.00    0.50
   3   8  -3   14.40    0.50
  -3   8   3   13.40    0.50
   3   8  -3   13.80    0.40
   2  -8  -3    6.00    0.30
  -2  -8   3    5.30    0.20
   2   8  -3    5.70    0.30
  -2   8   3    5.40    0.30
   2   8  -3    5.40    0.30
  -1  -8   3   31.20    0.70
   1  -8  -3   30.30    0.80
   1   8  -3   31.40    0.80
   1   8  -3   30.20    0.80
  -1   8   3   30.80    0.80
   0  -8   3   44.00    1.00
   0  -8  -3   44.90    1.10
   0   8   3   45.20    1.10
   0   8  -3   43.70    1.10
   0   8  -3   44.80    1.10
   1  -8   3   27.20    0.70
  -1  -8  -3   27.00    0.70
   1   8   3   27.10    0.70
  -1   8  -3   26.40    0.70
  -1   8  -3   27.30    0.70
  -2  -8  -3   76.09    1.80
   2  -8   3   84.39    1.80
  -2  -8  -3   85.39    1.90
   2   8   3   86.69    1.80
  -2   8  -3   85.19    1.90
   2   8   3   85.59    1.90
  -2   8  -3   85.99    1.90
   3  -8   3   12.70    0.40
  -3  -8  -3   13.40    0.50
   3  -8   3   13.00    0.40
  -3   8  -3   13.80    0.50
   3   8   3   13.60    0.50
   3   8   3   13.10    0.40
  -4  -8  -3    1.80    0.20
   4  -8   3    1.80    0.20
   4  -8   3    1.70    0.20
   4   8   3    1.60    0.20
  -4   8  -3    1.60    0.20
   4   8   3    1.70    0.20
   5  -8   3  197.58    4.10
  -5  -8  -3  192.08    4.20
   5  -8   3  196.88    4.20
  -5   8  -3  192.18    4.20
   5   8   3  196.58    4.10
   5   8   3  193.68    4.20
  -6  -8  -3    7.50    0.40
   6  -8   3    7.80    0.40
   6  -8   3    7.40    0.30
   6   8   3    7.50    0.40
   6   8   3    7.00    0.30
   7  -8   3   13.40    0.40
  -7  -8  -3   13.00    0.50
   7  -8   3   13.20    0.50
  -7   8  -3   12.60    0.50
   7   8   3   13.70    0.50
  -8  -8  -3   24.80    0.70
   8  -8   3   25.50    0.70
  -8   8  -3   24.80    0.80
   8   8   3   25.50    0.70
   8   8   3   24.50    0.80
   9  -8   3   10.50    0.50
   9  -8   3   11.20    0.40
  -9  -8  -3   10.50    0.50
   9   8   3   10.50    0.50
  -9   8  -3   11.20    0.50
  10  -8   3    1.20    0.20
 -10  -8  -3    0.80    0.20
  10  -8   3    1.20    0.20
 -10   8  -3    1.00    0.20
  10   8   3    0.80    0.20
  10   8   3    1.00    0.30
  11  -8   3   17.90    0.70
 -11  -8  -3   18.60    0.60
  11   8   3   18.90    0.70
  11   8   3   18.40    0.70
 -11   8  -3   18.40    0.70
 -12  -8  -3    2.40    0.30
 -12  -8  -3    2.60    0.30
 -12  -8  -3    2.20    0.30
  12  -8   3    2.40    0.30
  12   8   3    2.20    0.30
 -12   8  -3    2.20    0.30
  13  -8   3    9.00    0.60
 -13  -8  -3    9.30    0.60
 -13  -8  -3   10.00    0.60
  13   8   3    8.80    0.60
 -13   8  -3   10.00    0.60
  14  -8   3   -0.20    0.30
 -14  -8  -3    0.40    0.30
 -14   8  -3    0.40    0.30
  14   8   3    0.10    0.30
  15  -8   3    0.90    0.30
 -15  -8  -3    0.40    0.30
  15   8   3    0.10    0.30
 -15   8  -3    0.50    0.40
  16  -8   3   -0.10    0.40
 -16  -8  -3    0.90    0.40
 -16   8  -3    0.50    0.40
  16   8   3    0.90    0.40
 -17  -8  -3   -0.60    0.40
  17  -8   3   -0.30    0.40
  17   8   3   -0.10    0.50
 -17   8  -3    0.50    0.40
  18  -8   3   15.90    1.00
 -18  -8  -3   15.50    1.00
  18   8   3   16.30    1.10
 -18   8  -3   15.90    1.00
 -19  -8  -3    1.60    0.60
  19  -8   3    0.50    0.50
 -19   8  -3    2.20    0.60
  19   8   3    1.50    0.60
  20  -8   3    3.10    0.70
 -20  -8  -3    3.80    0.70
 -20   8  -3    2.80    0.70
  20   8   3    4.30    0.70
 -22  -9   3    4.60    0.70
  22  -9  -3    4.20    0.70
 -22   9   3    3.30    0.70
 -21  -9   3   -0.60    0.50
  21  -9  -3    0.30    0.60
 -21   9   3   -0.40    0.60
  20  -9  -3    0.80    0.50
  20   9  -3    0.90    0.50
 -20   9   3    1.00    0.50
  19  -9  -3    7.50    0.80
 -19   9   3    7.70    0.90
  19   9  -3    7.40    0.80
  18  -9  -3    7.60    0.70
 -18   9   3    7.30    0.70
  18   9  -3    6.30    0.70
 -17  -9   3    8.50    0.60
  17  -9  -3    8.00    0.70
 -17   9   3    8.30    0.70
  17   9  -3    9.60    0.70
  17   9  -3    8.10    0.70
  16  -9  -3    0.70    0.30
 -16  -9   3    0.70    0.30
  16   9  -3    0.40    0.30
  16   9  -3    0.80    0.30
 -16   9   3    0.40    0.30
 -15  -9   3    0.30    0.30
  15  -9  -3    0.30    0.30
  15  -9  -3    0.70    0.30
  15   9  -3    0.40    0.30
  15   9  -3    0.30    0.30
 -15   9   3    0.50    0.30
  14  -9  -3    8.60    0.50
 -14  -9   3    9.10    0.50
 -14  -9   3    8.40    0.50
  14  -9  -3    7.80    0.50
  14   9  -3    9.00    0.50
  14   9  -3    9.10    0.60
 -14   9   3   10.20    0.60
 -13  -9   3   -0.30    0.20
  13  -9  -3    0.10    0.20
 -13  -9   3    0.20    0.20
 -13   9   3   -0.20    0.20
  13   9  -3   -0.10    0.20
  13   9  -3   -0.10    0.20
  12   9  -3    0.20    0.20
  12   9  -3    0.20    0.20
 -12   9   3   -0.40    0.20
  11  -9  -3    0.00    0.20
 -11  -9   3    0.20    0.20
  11  -9  -3   -0.10    0.20
  11   9  -3    0.20    0.20
  11   9  -3    0.30    0.20
 -11   9   3    0.30    0.20
  10  -9  -3    7.60    0.40
  10  -9  -3    8.40    0.40
 -10   9   3    8.10    0.40
  10   9  -3    7.50    0.40
  10   9  -3    8.10    0.40
  -9  -9   3    4.10    0.30
   9  -9  -3    4.40    0.30
   9  -9  -3    3.50    0.30
  -9   9   3    3.60    0.30
   9   9  -3    3.90    0.30
   9   9  -3    4.10    0.30
  -8  -9   3   68.69    1.60
   8  -9  -3   67.79    1.60
   8  -9  -3   68.99    1.50
   8   9  -3   70.59    1.60
  -8   9   3   66.59    1.70
   7  -9  -3   65.59    1.50
   7  -9  -3   63.69    1.40
  -7  -9   3   61.19    1.50
   7   9  -3   64.69    1.50
   7   9  -3   60.99    1.60
  -6  -9   3   34.00    0.90
   6  -9  -3   34.30    0.80
   6  -9  -3   33.70    0.90
   6   9  -3   34.30    0.90
  -6   9   3   33.50    0.90
   6   9  -3   33.40    0.90
   5  -9  -3   10.00    0.30
   5  -9  -3   11.60    0.40
  -5  -9   3   11.00    0.40
   5   9  -3   11.30    0.40
   5   9  -3   11.40    0.40
  -5   9   3    9.20    0.30
  -5   9   3   11.00    0.40
   4  -9  -3  124.99    2.80
  -4  -9   3  123.49    2.60
   4   9  -3  123.49    2.70
  -4   9   3  125.89    2.80
   4   9  -3  123.59    2.80
   3  -9  -3   11.20    0.40
  -3  -9   3   11.10    0.30
   3   9  -3   10.70    0.40
   3   9  -3   10.60    0.40
  -3   9   3   10.50    0.40
  -2  -9   3   15.40    0.40
   2  -9  -3   15.60    0.50
  -2   9   3   15.30    0.50
   2   9  -3   15.60    0.50
   2   9  -3   15.30    0.50
  -1  -9   3    2.60    0.20
   1  -9  -3    2.20    0.20
  -1   9   3    2.30    0.20
   1   9  -3    2.30    0.20
   1   9  -3    2.40    0.20
   0  -9  -3    0.50    0.10
   0  -9   3    0.50    0.10
   0   9   3    0.60    0.10
   0   9  -3    0.40    0.10
   0   9  -3    0.60    0.10
  -1  -9  -3    7.00    0.30
   1  -9   3    7.40    0.30
   1   9   3    7.10    0.30
  -1   9  -3    7.20    0.30
  -1   9  -3    7.40    0.30
   2  -9   3    0.00    0.10
  -2  -9  -3    0.10    0.10
  -2  -9  -3    0.10    0.10
   2   9   3    0.10    0.10
  -2   9  -3    0.10    0.10
   3  -9   3    0.00    0.10
  -3  -9  -3    0.00    0.10
   3  -9   3    0.20    0.10
   3   9   3    0.10    0.10
  -3   9  -3   -0.10    0.10
   3   9   3    0.10    0.10
   4  -9   3    0.10    0.10
   4  -9   3    0.00    0.10
  -4  -9  -3    0.10    0.10
   4   9   3   -0.20    0.10
   4   9   3   -0.10    0.10
  -4   9  -3   -0.10    0.10
   5  -9   3    8.20    0.40
   5  -9   3    7.70    0.40
  -5  -9  -3    7.90    0.40
   5   9   3    8.60    0.30
   6  -9   3    0.30    0.10
   6  -9   3    0.00    0.10
  -6  -9  -3   -0.20    0.20
   6   9   3   -0.10    0.10
   6   9   3    0.20    0.20
  -6   9  -3    0.10    0.20
   7  -9   3   -0.10    0.10
  -7  -9  -3    0.10    0.20
   7  -9   3    0.20    0.20
   7   9   3    0.10    0.20
   7   9   3    0.10    0.10
  -7   9  -3    0.00    0.20
  -8  -9  -3   11.40    0.50
   8  -9   3   12.80    0.50
  -8   9  -3   12.00    0.50
   8   9   3   12.90    0.50
   8   9   3   11.60    0.60
   9  -9   3   36.50    0.90
   9  -9   3   35.70    1.00
   9   9   3   35.50    1.10
  -9   9  -3   35.40    1.10
 -10  -9  -3    0.80    0.20
  10  -9   3    0.70    0.20
  10  -9   3    0.80    0.20
  10   9   3    0.50    0.20
  10   9   3    0.50    0.30
 -10   9  -3    0.50    0.20
  11  -9   3    2.80    0.30
 -11  -9  -3    3.50    0.40
 -11   9  -3    3.60    0.40
  11   9   3    3.50    0.40
  11   9   3    2.50    0.30
 -12  -9  -3    4.20    0.50
 -12  -9  -3    3.20    0.40
 -12  -9  -3    3.80    0.50
  12  -9   3    3.70    0.40
 -12   9  -3    4.20    0.50
  12   9   3    4.10    0.50
 -13  -9  -3    0.10    0.30
  13  -9   3   -0.10    0.30
 -13  -9  -3    0.20    0.30
 -13   9  -3    0.30    0.30
  13   9   3    0.10    0.30
  14  -9   3    0.10    0.30
 -14  -9  -3    0.30    0.30
 -14  -9  -3    0.40    0.30
  14   9   3    0.60    0.30
 -14   9  -3    0.30    0.30
 -15  -9  -3    0.60    0.40
  15  -9   3    0.90    0.40
  15   9   3    0.30    0.40
 -15   9  -3    0.40    0.40
 -16  -9  -3    0.10    0.40
  16  -9   3   -0.40    0.40
 -16   9  -3    0.30    0.40
  16   9   3    0.30    0.40
  17  -9   3   14.10    0.90
 -17  -9  -3   13.90    0.90
 -17   9  -3   14.50    1.00
  17   9   3   13.50    1.00
  18  -9   3    3.20    0.60
 -18  -9  -3    4.20    0.60
 -18   9  -3    4.30    0.60
  18   9   3    3.70    0.60
 -19  -9  -3    2.00    0.60
  19  -9   3    1.90    0.60
 -19   9  -3    2.30    0.70
  19   9   3    1.70    0.60
  20  -9   3    1.00    0.70
 -20  -9  -3    0.20    0.70
 -20   9  -3    2.70    0.70
  20   9   3    1.70    0.70
 -22 -10   3   -0.10    0.70
 -22  10   3    1.10    0.70
 -21 -10   3    0.00    0.60
  21 -10  -3    0.50    0.70
 -21  10   3    0.60    0.60
 -20 -10   3    0.90    0.50
  20 -10  -3    1.50    0.60
 -20  10   3    1.80    0.60
  19 -10  -3    1.30    0.50
 -19 -10   3    2.60    0.50
 -19  10   3    1.50    0.50
  18 -10  -3    0.90    0.40
 -18 -10   3    0.70    0.40
 -18  10   3    0.40    0.40
  17 -10  -3    0.00    0.40
 -17 -10   3   -0.10    0.40
  17  10  -3    0.20    0.40
 -17  10   3    0.10    0.40
 -16 -10   3    9.30    0.70
  16 -10  -3   10.00    0.70
 -16 -10   3    8.90    0.70
 -16  10   3   10.60    0.70
  16  10  -3   10.50    0.70
 -15 -10   3    1.30    0.30
 -15 -10   3    1.70    0.30
  15 -10  -3    1.90    0.30
 -15  10   3    2.70    0.40
  15  10  -3    1.80    0.40
 -14 -10   3   16.40    0.70
 -14 -10   3   15.30    0.70
 -14 -10   3   14.50    0.60
  14 -10  -3   15.80    0.60
  14 -10  -3   16.10    0.70
 -14  10   3   15.50    0.70
  14  10  -3   15.00    0.70
 -13 -10   3    3.70    0.40
  13 -10  -3    3.60    0.40
 -13 -10   3    3.90    0.50
  13 -10  -3    3.80    0.40
 -13 -10   3    3.50    0.40
  13  10  -3    3.30    0.40
 -13  10   3    4.40    0.50
 -12 -10   3    0.00    0.20
  12 -10  -3    0.00    0.20
  12 -10  -3    0.30    0.20
  12  10  -3    0.20    0.20
 -12  10   3    0.40    0.20
  12  10  -3    0.20    0.20
  11 -10  -3    0.70    0.20
 -11 -10   3    0.60    0.20
  11 -10  -3    0.60    0.20
  11  10  -3    0.80    0.20
 -11  10   3    0.70    0.20
 -10 -10   3    5.90    0.40
  10 -10  -3    6.60    0.40
  10 -10  -3    6.60    0.40
 -10  10   3    6.40    0.50
  10  10  -3    6.40    0.40
  10  10  -3    6.60    0.40
  -9 -10   3    4.50    0.30
   9 -10  -3    3.70    0.30
  -9  10   3    3.50    0.40
   9  10  -3    3.20    0.40
   9  10  -3    3.20    0.30
   8 -10  -3    1.00    0.20
  -8 -10   3    0.60    0.20
   8  10  -3    0.50    0.20
  -8  10   3    0.40    0.20
   8  10  -3    0.60    0.20
  -7 -10   3    3.20    0.30
   7 -10  -3    2.70    0.20
   7 -10  -3    2.60    0.30
  -7  10   3    2.70    0.30
   7  10  -3    3.10    0.30
   7  10  -3    2.60    0.30
   6 -10  -3   20.10    0.50
  -6 -10   3   20.10    0.60
   6 -10  -3   20.30    0.60
   6  10  -3   19.80    0.70
   6  10  -3   19.50    0.60
  -6  10   3   18.90    0.60
  -5 -10   3   15.70    0.50
   5 -10  -3   15.30    0.50
   5  10  -3   15.90    0.50
  -4 -10   3    0.80    0.10
   4 -10  -3    0.90    0.20
   4  10  -3    0.60    0.20
   4  10  -3    1.00    0.20
  -4  10   3    1.00    0.20
   3 -10  -3   91.79    2.10
  -3 -10   3   89.79    1.90
  -3  10   3   87.69    2.10
   3  10  -3   89.89    2.00
   3  10  -3   90.99    2.10
   2 -10  -3   34.00    0.90
  -2 -10   3   32.40    0.80
   2  10  -3   32.00    0.90
   2  10  -3   31.70    0.90
  -2  10   3   31.30    0.90
  -1 -10   3   21.10    0.60
   1 -10  -3   21.50    0.70
  -1  10   3   20.60    0.70
   1  10  -3   20.90    0.60
   1  10  -3   21.80    0.60
   0 -10   3    1.00    0.10
   0 -10  -3    1.00    0.20
   0  10  -3    1.10    0.20
   0  10  -3    1.00    0.20
   0  10   3    1.10    0.20
   1 -10   3    1.20    0.20
  -1 -10  -3    1.00    0.20
  -1  10  -3    1.40    0.20
   1  10   3    1.20    0.20
  -1  10  -3    1.30    0.20
   2 -10   3    0.40    0.10
   2 -10   3    0.60    0.20
  -2 -10  -3    0.50    0.20
  -2  10  -3    0.70    0.20
   2  10   3    0.50    0.20
   3 -10   3   32.20    0.90
   3 -10   3   31.80    0.80
  -3 -10  -3   32.70    0.70
  -3 -10  -3   30.70    0.90
  -3  10  -3   32.30    0.90
   4 -10   3   68.99    1.60
   4 -10   3   70.49    1.60
   4  10   3   68.39    1.50
   5 -10   3  110.09    2.40
   5 -10   3  110.79    2.40
   5  10   3  106.09    2.50
  -5  10  -3  108.29    2.50
   5  10   3  110.49    2.30
   6 -10   3   -0.10    0.20
   6 -10   3   -0.10    0.10
  -6 -10  -3    0.00    0.20
  -6  10  -3    0.20    0.20
   6  10   3    0.00    0.10
   6  10   3    0.10    0.20
   7 -10   3   43.70    1.10
  -7 -10  -3   42.10    1.10
   7 -10   3   43.30    1.10
   7  10   3   42.00    1.20
   7  10   3   44.10    1.10
  -7  10  -3   43.40    1.20
   8 -10   3    5.30    0.40
   8 -10   3    5.60    0.40
  -8 -10  -3    5.10    0.40
   8  10   3    5.60    0.50
   8  10   3    5.60    0.40
  -8  10  -3    5.90    0.40
   9 -10   3    6.20    0.40
  -9 -10  -3    5.90    0.40
   9 -10   3    6.20    0.40
  -9  10  -3    6.00    0.50
   9  10   3    5.80    0.50
  10 -10   3    0.10    0.20
  10 -10   3    0.40    0.20
 -10 -10  -3    0.10    0.20
 -10  10  -3    0.20    0.20
  10  10   3   -0.10    0.20
  10  10   3   -0.40    0.20
 -11 -10  -3    4.60    0.50
  11 -10   3    5.20    0.50
  11  10   3    4.60    0.50
  11  10   3    4.90    0.50
 -11  10  -3    4.50    0.50
 -12 -10  -3    0.40    0.30
  12 -10   3    0.50    0.30
 -12  10  -3    0.40    0.30
  12  10   3    0.40    0.30
  12  10   3    0.40    0.30
 -13 -10  -3    1.30    0.30
  13 -10   3    1.40    0.30
 -13 -10  -3    1.70    0.40
 -13 -10  -3    1.40    0.30
  13  10   3    1.40    0.30
 -13  10  -3    1.40    0.40
 -14 -10  -3    1.10    0.40
  14 -10   3    1.70    0.40
 -14 -10  -3    1.30    0.40
 -14  10  -3    1.20    0.40
  14  10   3    1.00    0.40
  15 -10   3    0.50    0.40
 -15 -10  -3    0.10    0.40
 -15  10  -3    0.30    0.40
  15  10   3    0.20    0.40
  16 -10   3   -0.60    0.40
 -16 -10  -3    0.10    0.40
  16  10   3    0.10    0.40
 -16  10  -3    0.30    0.40
  17 -10   3    0.50    0.50
 -17 -10  -3    2.40    0.60
  17  10   3    1.60    0.50
 -17  10  -3    1.80    0.50
  18 -10   3    0.30    0.50
 -18 -10  -3    0.20    0.50
  18  10   3    0.10    0.60
 -18  10  -3   -0.20    0.50
 -19 -10  -3    0.90    0.70
  19 -10   3    0.20    0.60
  19  10   3    0.10    0.70
 -19  10  -3   -0.10    0.60
 -21 -11   3    0.80    0.60
 -21  11   3    1.70    0.70
 -20 -11   3    6.20    0.70
 -20  11   3    6.30    0.80
 -19 -11   3    4.70    0.60
 -19  11   3    5.60    0.70
 -18 -11   3    1.60    0.50
  18 -11  -3    1.30    0.50
 -18  11   3    1.30    0.50
  17 -11  -3   20.80    0.90
 -17 -11   3   20.30    1.00
  17  11  -3   18.80    1.00
 -17  11   3   18.90    1.00
 -16 -11   3    2.90    0.40
  16 -11  -3    3.20    0.40
 -16 -11   3    3.40    0.40
  16  11  -3    3.50    0.50
 -16  11   3    2.70    0.40
  15 -11  -3   55.19    1.50
 -15 -11   3   55.29    1.50
 -15 -11   3   55.69    1.60
 -15 -11   3   55.09    1.50
  15  11  -3   55.59    1.60
 -15  11   3   56.59    1.60
 -14 -11   3   24.10    0.90
 -14 -11   3   25.50    0.90
 -14 -11   3   25.10    0.90
  14 -11  -3   25.50    0.90
  14 -11  -3   23.90    0.90
 -14  11   3   24.60    1.00
  14  11  -3   26.00    0.90
  13 -11  -3    2.00    0.30
 -13 -11   3    2.30    0.30
  13 -11  -3    2.40    0.30
 -13  11   3    1.80    0.40
  13  11  -3    2.30    0.30
  13  11  -3    2.20    0.30
  12 -11  -3    0.50    0.30
 -12 -11   3    0.50    0.20
 -12  11   3    0.40    0.30
  12  11  -3    0.50    0.30
  12  11  -3    0.20    0.20
  11 -11  -3    0.70    0.30
  11 -11  -3    0.60    0.20
 -11 -11   3    1.10    0.20
 -11  11   3    0.70    0.20
  11  11  -3    1.30    0.30
  11  11  -3    0.50    0.20
  10 -11  -3    2.20    0.30
  10 -11  -3    2.50    0.30
 -10 -11   3    2.30    0.30
 -10  11   3    2.30    0.30
  10  11  -3    1.70    0.30
   9 -11  -3    5.60    0.30
   9 -11  -3    5.60    0.40
   9  11  -3    5.50    0.40
   9  11  -3    5.70    0.40
  -9  11   3    5.50    0.40
  -8 -11   3   30.70    0.80
   8 -11  -3   29.70    0.90
   8 -11  -3   31.60    0.80
   8  11  -3   31.20    0.90
  -8  11   3   30.70    0.90
   8  11  -3   30.40    0.90
   7 -11  -3   12.40    0.50
   7 -11  -3   13.60    0.40
  -7 -11   3   12.80    0.50
  -7  11   3   12.50    0.50
   7  11  -3   12.30    0.50
   7  11  -3   13.70    0.50
   6 -11  -3    3.90    0.40
  -6 -11   3    3.50    0.30
   6  11  -3    4.20    0.40
  -6  11   3    3.70    0.30
   6  11  -3    3.80    0.30
  -5 -11   3   88.49    1.90
   5 -11  -3   86.39    2.00
  -5  11   3   84.29    2.10
   5  11  -3   84.79    2.10
   5  11  -3   88.49    2.00
  -4 -11   3   95.09    2.00
   4 -11  -3   93.89    2.20
   4  11  -3   91.09    2.20
  -4  11   3   89.49    2.20
   4  11  -3   96.69    2.10
  -3 -11   3    6.70    0.30
   3 -11  -3    6.10    0.40
  -3  11   3    6.00    0.40
   3  11  -3    6.50    0.40
   3  11  -3    5.90    0.40
  -2 -11   3   49.90    1.10
   2 -11  -3   49.20    1.30
  -2  11   3   46.10    1.30
   2  11  -3   48.90    1.30
   2  11  -3   51.29    1.20
  -1 -11   3    7.20    0.30
   1 -11  -3    6.90    0.40
   1  11  -3    6.60    0.40
  -1  11   3    6.30    0.40
   0 -11  -3    2.60    0.30
   0 -11   3    2.70    0.20
   0  11  -3    3.60    0.30
   0  11   3    2.90    0.30
   1 -11   3   14.30    0.50
  -1 -11  -3   14.40    0.60
   1 -11   3   14.30    0.40
  -1  11  -3   14.90    0.50
   1  11   3   13.90    0.50
   2 -11   3    6.30    0.40
   2 -11   3    6.60    0.30
  -2 -11  -3    6.50    0.40
   2  11   3    6.10    0.40
   3 -11   3    4.70    0.30
   3 -11   3    4.50    0.30
  -3 -11  -3    3.70    0.30
   3  11   3    4.30    0.40
  -3  11  -3    4.10    0.30
  -4 -11  -3    1.30    0.10
   4 -11   3    1.30    0.20
  -4 -11  -3    1.30    0.20
   4 -11   3    1.00    0.20
  -4  11  -3    1.10    0.20
   4  11   3    0.90    0.20
   5 -11   3   13.10    0.50
  -5 -11  -3   12.30    0.50
   5 -11   3   12.80    0.50
  -5 -11  -3   12.90    0.40
  -5  11  -3   12.90    0.60
   5  11   3   12.40    0.60
   6 -11   3    1.00    0.20
   6 -11   3    1.60    0.20
  -6 -11  -3    1.20    0.20
   6  11   3    1.40    0.20
   6  11   3    0.80    0.20
  -6  11  -3    1.20    0.20
  -7 -11  -3    0.20    0.20
   7 -11   3    0.10    0.20
   7  11   3    0.20    0.20
  -7  11  -3    0.10    0.20
   7  11   3   -0.10    0.20
   8 -11   3    1.50    0.20
   8 -11   3    1.90    0.30
  -8 -11  -3    1.70    0.30
   8  11   3    1.90    0.20
  -8  11  -3    1.50    0.30
   8  11   3    1.90    0.30
   9 -11   3    0.10    0.20
  -9 -11  -3    0.40    0.20
   9 -11   3    0.60    0.20
   9  11   3    0.70    0.30
  -9  11  -3    0.20    0.30
  10 -11   3    7.20    0.50
 -10 -11  -3    6.40    0.50
 -10  11  -3    5.70    0.50
  10  11   3    5.90    0.60
  10  11   3    6.20    0.50
 -11 -11  -3    2.10    0.30
  11 -11   3    1.90    0.30
 -11  11  -3    2.50    0.40
  11  11   3    2.10    0.30
  11  11   3    1.80    0.40
 -12 -11  -3    2.30    0.40
  12 -11   3    1.70    0.40
 -12  11  -3    2.20    0.40
  12  11   3    1.90    0.40
  12  11   3    1.80    0.40
 -13 -11  -3    2.10    0.40
 -13 -11  -3    2.00    0.40
  13 -11   3    2.00    0.40
 -13 -11  -3    1.70    0.40
  13  11   3    2.20    0.40
 -13  11  -3    2.30    0.40
 -14 -11  -3    0.60    0.30
 -14 -11  -3   -0.50    0.40
  14 -11   3    0.90    0.40
 -14  11  -3    0.40    0.40
  14  11   3    0.20    0.40
 -15 -11  -3    0.30    0.40
 -15 -11  -3   -0.10    0.40
  15 -11   3   -0.70    0.40
  15  11   3    0.20    0.40
 -15  11  -3    0.20    0.40
 -16 -11  -3    0.80    0.50
  16 -11   3    0.70    0.50
 -16  11  -3    0.10    0.50
  16  11   3    0.50    0.50
  17 -11   3   13.50    1.00
 -17 -11  -3   16.10    1.10
 -17  11  -3   14.10    1.10
  17  11   3   15.80    1.10
  18 -11   3    0.80    0.60
 -18 -11  -3    1.90    0.60
  18  11   3    2.10    0.70
 -18  11  -3    1.20    0.60
  19 -11   3   -0.10    0.70
 -19 -11  -3   -0.20    0.70
 -19  11  -3    0.10    0.70
 -21 -12   3    1.30    0.70
 -20 -12   3    0.30    0.60
 -20  12   3    1.00    0.60
 -19 -12   3    4.90    0.70
 -19  12   3    5.40    0.70
 -18 -12   3    5.60    0.60
 -18  12   3    5.50    0.60
 -17 -12   3    1.30    0.40
 -17  12   3    1.30    0.50
  17  12  -3    1.10    0.50
 -16 -12   3   16.40    0.90
 -16  12   3   17.60    0.90
  16  12  -3   16.20    0.90
 -15 -12   3    0.90    0.40
 -15 -12   3    1.40    0.30
 -15 -12   3    0.70    0.30
  15  12  -3    0.80    0.40
 -15  12   3    0.90    0.40
  14 -12  -3    5.30    0.60
 -14 -12   3    6.10    0.50
  14 -12  -3    6.10    0.60
 -14 -12   3    6.60    0.60
 -14 -12   3    6.80    0.60
  14  12  -3    7.50    0.60
 -14  12   3    6.70    0.60
  13 -12  -3    0.00    0.30
 -13 -12   3    0.00    0.30
  13 -12  -3   -0.20    0.30
  13  12  -3    0.20    0.30
  13  12  -3    0.30    0.30
 -13  12   3    0.00    0.30
 -12 -12   3   -0.30    0.20
  12 -12  -3    0.20    0.30
  12  12  -3    0.20    0.30
 -12  12   3    0.20    0.30
  12  12  -3    0.30    0.30
 -11 -12   3    0.50    0.20
  11 -12  -3    0.60    0.30
  11 -12  -3    0.30    0.20
  11  12  -3    0.30    0.30
 -11  12   3    0.50    0.30
  11  12  -3    0.70    0.30
  10 -12  -3    5.70    0.50
 -10 -12   3    5.30    0.40
  10 -12  -3    6.40    0.40
 -10  12   3    6.40    0.50
  10  12  -3    6.20    0.50
  10  12  -3    6.90    0.50
   9 -12  -3    2.70    0.30
   9 -12  -3    2.80    0.30
  -9  12   3    2.20    0.30
   9  12  -3    3.60    0.40
   9  12  -3    3.00    0.40
   8 -12  -3   11.40    0.40
   8 -12  -3   10.50    0.50
  -8 -12   3   10.70    0.50
  -8  12   3   10.40    0.50
   8  12  -3   11.40    0.60
   7 -12  -3    5.20    0.40
  -7 -12   3    6.80    0.40
   7  12  -3    6.80    0.40
  -7  12   3    5.50    0.40
   6 -12  -3    9.40    0.50
  -6 -12   3    9.20    0.40
   6  12  -3    8.70    0.40
  -6  12   3    8.90    0.50
   6  12  -3    9.20    0.50
  -5 -12   3    0.70    0.20
   5 -12  -3    0.50    0.20
  -5  12   3    0.70    0.20
   5  12  -3    0.90    0.20
   5  12  -3    0.90    0.20
   4 -12  -3    0.30    0.20
  -4 -12   3    0.50    0.20
   4  12  -3    0.50    0.20
  -4  12   3    0.70    0.20
   4  12  -3    0.50    0.20
  -3 -12   3   24.40    0.60
   3 -12  -3   23.50    0.80
  -3  12   3   23.60    0.80
   3  12  -3   24.50    0.70
   3  12  -3   23.80    0.80
   2 -12  -3   21.60    0.70
  -2 -12   3   22.80    0.60
  -2  12   3   20.90    0.70
   2  12  -3   21.60    0.70
   2  12  -3   22.60    0.70
  -1 -12   3   16.60    0.50
   1 -12  -3   16.00    0.60
   1  12  -3   15.30    0.60
  -1  12   3   15.10    0.60
   0 -12   3    5.90    0.30
   0 -12  -3    6.30    0.40
   0 -12   3    6.30    0.40
   0  12   3    6.30    0.40
   1 -12   3   12.90    0.40
  -1 -12  -3   12.30    0.50
   1 -12   3   12.30    0.50
   1  12   3   12.70    0.50
  -1  12  -3   12.30    0.50
   2 -12   3    0.80    0.20
  -2 -12  -3    0.70    0.20
   2 -12   3    0.90    0.20
   2  12   3    1.10    0.20
  -2  12  -3    0.70    0.20
   3 -12   3   11.20    0.50
  -3 -12  -3   10.80    0.50
   3 -12   3   11.10    0.40
  -3  12  -3   11.00    0.50
   3  12   3   11.20    0.50
  -4 -12  -3   27.80    0.70
   4 -12   3   27.50    0.80
   4 -12   3   28.80    0.80
  -4 -12  -3   28.10    0.90
   4  12   3   27.30    0.90
  -4  12  -3   27.90    0.90
  -5 -12  -3    7.10    0.50
   5 -12   3    7.80    0.40
  -5 -12  -3    7.20    0.30
   5 -12   3    7.80    0.40
  -5  12  -3    7.30    0.50
   5  12   3    7.40    0.50
  -6 -12  -3    2.90    0.30
  -6 -12  -3    3.50    0.30
   6 -12   3    3.00    0.30
   6 -12   3    3.20    0.40
   6  12   3    3.30    0.30
  -6  12  -3    3.40    0.40
   7 -12   3   -0.10    0.20
  -7 -12  -3    0.00    0.20
  -7 -12  -3   -0.10    0.20
  -7  12  -3    0.20    0.20
   7  12   3    0.30    0.20
  -8 -12  -3    0.00    0.20
   8 -12   3    0.10    0.20
   8  12   3   -0.10    0.20
   8  12   3    0.30    0.30
  -8  12  -3    0.00    0.20
   9 -12   3    5.00    0.50
  -9 -12  -3    4.90    0.50
  -9  12  -3    4.70    0.50
   9  12   3    4.40    0.50
  10 -12   3    0.00    0.30
 -10 -12  -3   -0.10    0.30
 -10  12  -3    0.20    0.30
  10  12   3    0.50    0.30
  10  12   3    0.50    0.30
 -11 -12  -3    0.80    0.30
  11 -12   3    0.80    0.30
 -11  12  -3    0.60    0.30
  11  12   3    0.50    0.30
  11  12   3    0.80    0.30
  12 -12   3    1.10    0.40
 -12 -12  -3    1.00    0.40
 -12  12  -3    0.80    0.40
  12  12   3    1.80    0.40
  12  12   3    0.90    0.40
 -13 -12  -3    3.20    0.40
  13 -12   3    4.40    0.50
 -13 -12  -3    4.20    0.50
 -13 -12  -3    4.50    0.50
  13  12   3    4.80    0.50
 -13  12  -3    3.40    0.50
  13  12   3    4.60    0.50
 -14 -12  -3    0.00    0.40
  14 -12   3    0.80    0.40
 -14 -12  -3    0.50    0.40
  14  12   3    1.20    0.50
 -14  12  -3    1.20    0.40
 -15 -12  -3    6.10    0.80
  15 -12   3    5.40    0.60
 -15 -12  -3    7.10    0.90
  15  12   3    6.40    0.60
 -15  12  -3    6.40    0.60
 -16 -12  -3    3.00    0.60
  16 -12   3    2.70    0.60
  16  12   3    4.50    0.70
 -16  12  -3    3.60    0.60
 -17 -12  -3    1.80    0.60
  17 -12   3    1.20    0.60
 -17  12  -3    1.80    0.60
  18 -12   3    1.60    0.70
 -18 -12  -3    0.60    0.70
 -18  12  -3    1.20    0.60
 -20  13   3    4.20    0.80
 -19 -13   3    1.40    0.60
 -19  13   3    1.90    0.60
 -18 -13   3   -0.90    0.50
 -18  13   3    1.10    0.60
 -17 -13   3    7.10    0.90
 -17 -13   3    4.60    0.60
 -17  13   3    5.10    0.60
 -16 -13   3   -0.50    0.40
  16  13  -3   -0.70    0.40
 -16  13   3    0.30    0.40
 -15 -13   3    7.10    0.70
  15  13  -3    6.40    0.70
 -15  13   3    6.10    0.70
 -14 -13   3    0.30    0.30
 -14 -13   3    0.70    0.30
 -14 -13   3   -0.10    0.30
  14 -13  -3    0.20    0.40
 -14  13   3    0.30    0.40
  14  13  -3   -0.40    0.40
  13 -13  -3    1.00    0.40
 -13 -13   3    0.90    0.30
  13  13  -3    0.20    0.30
 -13  13   3    1.10    0.30
  13  13  -3    0.30    0.30
  12 -13  -3    0.10    0.30
 -12 -13   3   -0.20    0.30
 -12  13   3   -0.10    0.30
  12  13  -3   -0.10    0.30
  12  13  -3    0.40    0.30
 -11 -13   3    1.00    0.30
  11 -13  -3    1.20    0.30
  11  13  -3    1.00    0.30
 -11  13   3    1.00    0.30
  11  13  -3    0.80    0.30
  10 -13  -3    0.30    0.30
 -10 -13   3    0.60    0.20
 -10  13   3    0.20    0.30
  10  13  -3    1.00    0.30
  10  13  -3    0.80    0.30
   9 -13  -3    0.60    0.30
  -9 -13   3    0.50    0.20
   9  13  -3    0.50    0.30
   9  13  -3    0.90    0.30
  -9  13   3    0.40    0.30
   8 -13  -3    7.80    0.50
  -8 -13   3    8.00    0.40
  -8  13   3    6.80    0.50
   8  13  -3    7.40    0.50
   8  13  -3    8.10    0.50
  -7 -13   3    0.10    0.20
   7 -13  -3   -0.10    0.20
   7  13  -3    0.00    0.20
   7  13  -3    0.20    0.20
  -7  13   3   -0.20    0.20
  -6 -13   3    0.70    0.20
   6 -13  -3    0.50    0.20
  -6  13   3    0.40    0.20
   6  13  -3    0.90    0.20
   6  13  -3    0.50    0.20
  -5 -13   3    0.10    0.20
   5 -13  -3    0.20    0.20
   5  13  -3   -0.10    0.20
  -5  13   3    0.10    0.20
   5  13  -3    0.10    0.20
   4 -13  -3    1.00    0.20
  -4 -13   3    1.60    0.20
   4  13  -3    1.30    0.20
  -4  13   3    1.10    0.20
   4  13  -3    1.50    0.20
   3 -13  -3    9.70    0.50
  -3 -13   3   10.30    0.40
   3  13  -3    9.50    0.50
   3  13  -3    9.80    0.50
  -3  13   3   10.30    0.50
   2 -13  -3    9.60    0.50
  -2 -13   3    9.70    0.40
   2  13  -3    9.40    0.50
  -2  13   3    9.70    0.50
   2  13  -3    9.90    0.50
   1 -13  -3    4.80    0.40
  -1 -13   3    5.70    0.30
  -1 -13   3    5.20    0.40
   1  13  -3    5.10    0.40
  -1  13   3    5.20    0.40
   0 -13   3    0.30    0.20
   0 -13   3   -0.10    0.20
   0 -13  -3   -0.10    0.20
   0  13   3   -0.10    0.20
   0  13  -3    0.50    0.20
   1 -13   3    0.90    0.20
   1 -13   3    0.80    0.20
  -1 -13  -3    0.90    0.20
   1  13   3    0.70    0.20
  -1  13  -3    0.30    0.20
   2 -13   3    5.30    0.40
  -2 -13  -3    6.00    0.40
   2 -13   3    6.30    0.30
  -2  13  -3    4.40    0.40
   2  13   3    5.80    0.40
   3 -13   3    1.00    0.20
  -3 -13  -3    0.80    0.20
   3 -13   3    0.70    0.20
   3  13   3    1.10    0.30
  -3  13  -3    0.40    0.20
   4 -13   3   24.50    0.70
   4 -13   3   23.90    0.80
  -4 -13  -3   22.90    0.80
  -4  13  -3   22.10    0.80
   4  13   3   22.30    0.80
  -5 -13  -3    0.80    0.20
   5 -13   3    0.90    0.20
   5 -13   3    0.90    0.20
   5  13   3    0.60    0.20
  -5  13  -3    1.00    0.30
   6 -13   3    2.50    0.30
  -6 -13  -3    2.30    0.30
   6 -13   3    2.90    0.30
  -6  13  -3    2.70    0.30
   6  13   3    2.40    0.30
  -7 -13  -3    1.00    0.30
   7 -13   3    0.60    0.20
   7 -13   3    0.60    0.30
   7  13   3    1.20    0.30
  -7  13  -3    0.60    0.30
   8 -13   3   -0.10    0.20
   8 -13   3    0.30    0.30
  -8 -13  -3    0.50    0.30
  -8  13  -3    0.30    0.30
   8  13   3    0.40    0.30
   9 -13   3   18.90    0.70
   9 -13   3   19.40    0.70
  -9 -13  -3   19.10    0.80
   9  13   3   18.90    0.80
  -9  13  -3   18.50    0.80
  10 -13   3    6.60    0.60
 -10 -13  -3    7.50    0.60
 -10  13  -3    6.90    0.60
  10  13   3    6.50    0.60
 -11 -13  -3    0.10    0.40
  11 -13   3   -0.30    0.30
  11  13   3    1.00    0.40
 -11  13  -3    0.00    0.30
  12 -13   3    1.40    0.40
 -12 -13  -3    1.80    0.40
 -12  13  -3    1.50    0.40
  12  13   3    1.40    0.50
 -13 -13  -3    2.70    0.50
  13 -13   3    2.00    0.40
  13  13   3    1.20    0.50
 -13  13  -3    1.70    0.40
 -14 -13  -3    2.50    0.50
 -14 -13  -3    2.30    0.50
  14 -13   3    1.90    0.50
 -14  13  -3    3.20    0.50
 -15 -13  -3    0.60    0.50
  15 -13   3    0.10    0.50
 -15 -13  -3    0.90    0.50
 -15  13  -3    1.20    0.50
 -16 -13  -3   -0.50    0.60
 -16  13  -3   -0.30    0.50
 -17 -13  -3   -0.30    0.60
 -17  13  -3   -0.40    0.60
 -18 -13  -3    1.60    0.70
 -19  14   3   -0.10    0.70
 -18  14   3   11.80    1.10
 -17 -14   3    0.80    0.60
 -17  14   3    0.30    0.50
 -16 -14   3    1.40    0.50
 -16 -14   3    3.10    0.60
 -16  14   3    2.00    0.50
 -15 -14   3    4.70    0.50
 -15  14   3    4.80    0.60
  15  14  -3    4.80    0.50
 -14 -14   3    0.10    0.40
 -14  14   3    0.70    0.40
  14  14  -3    0.50    0.40
 -13 -14   3    3.10    0.40
  13 -14  -3    3.40    0.40
 -13  14   3    3.10    0.50
  13  14  -3    3.00    0.50
  13  14  -3    2.90    0.50
 -12 -14   3    0.10    0.30
  12 -14  -3    0.00    0.30
  12  14  -3   -0.70    0.30
 -12  14   3   -0.50    0.30
  12  14  -3    0.00    0.30
  11 -14  -3    2.70    0.40
 -11 -14   3    3.20    0.40
  11  14  -3    2.30    0.40
 -11  14   3    2.90    0.40
  11  14  -3    2.80    0.40
 -10 -14   3   39.80    1.10
  10 -14  -3   37.70    1.20
 -10  14   3   37.50    1.20
  10  14  -3   40.30    1.20
  10  14  -3   39.20    1.20
  -9 -14   3    0.30    0.30
   9 -14  -3    0.20    0.30
   9  14  -3    0.40    0.30
  -9  14   3    0.40    0.30
   9  14  -3    0.80    0.30
   8 -14  -3    3.50    0.40
   8  14  -3    3.60    0.40
   8  14  -3    4.10    0.40
  -8  14   3    2.90    0.40
  -7 -14   3    8.00    0.40
   7 -14  -3    7.20    0.50
   7  14  -3    7.50    0.50
   7  14  -3    8.60    0.50
  -7  14   3    7.30    0.50
  -6 -14   3    6.80    0.40
   6 -14  -3    7.20    0.50
   6  14  -3    7.80    0.50
  -6  14   3    6.80    0.50
   6  14  -3    6.40    0.50
  -5 -14   3   10.90    0.40
   5 -14  -3   10.50    0.60
   5  14  -3   10.70    0.50
  -5  14   3   10.40    0.60
   5  14  -3   10.20    0.60
   4 -14  -3    6.90    0.50
  -4 -14   3    6.70    0.40
   4  14  -3    7.10    0.50
   4  14  -3    7.30    0.50
  -4  14   3    7.20    0.50
   3 -14  -3    0.70    0.20
  -3 -14   3    1.10    0.20
   3  14  -3    0.50    0.20
   3  14  -3    0.70    0.20
  -3  14   3    1.00    0.30
  -2 -14   3    4.40    0.40
   2 -14  -3    3.90    0.40
  -2 -14   3    4.40    0.30
   2  14  -3    4.60    0.40
  -2  14   3    3.60    0.40
  -1 -14   3    2.20    0.30
  -1 -14   3    2.30    0.20
   1 -14  -3    1.60    0.30
  -1  14   3    1.40    0.30
   1  14  -3    2.20    0.30
   0 -14   3    5.70    0.30
   0 -14   3    6.40    0.50
   0 -14  -3    6.10    0.50
   0  14  -3    6.20    0.40
   0  14   3    6.60    0.50
  -1 -14  -3    0.70    0.20
   1 -14   3    0.50    0.20
   1 -14   3    0.70    0.20
  -1  14  -3    0.70    0.20
   1  14   3    0.50    0.30
  -2 -14  -3    1.90    0.30
   2 -14   3    2.10    0.20
   2 -14   3    1.50    0.30
   2  14   3    2.10    0.30
  -2  14  -3    1.10    0.30
   3 -14   3   14.90    0.60
   3 -14   3   15.00    0.50
  -3 -14  -3   14.80    0.70
  -3  14  -3   14.70    0.70
   3  14   3   14.30    0.70
   4 -14   3    1.20    0.20
  -4 -14  -3    1.10    0.30
   4 -14   3    1.20    0.30
  -4  14  -3    1.30    0.30
   4  14   3    0.60    0.30
  -5 -14  -3    8.80    0.60
   5 -14   3    7.50    0.50
   5 -14   3    8.40    0.50
   5  14   3    8.50    0.60
  -5  14  -3    8.00    0.60
  -6 -14  -3    2.60    0.40
   6 -14   3    2.70    0.30
   6 -14   3    3.40    0.40
   6  14   3    2.30    0.40
  -6  14  -3    2.90    0.40
   7 -14   3    0.90    0.30
  -7 -14  -3    1.20    0.30
   7 -14   3    0.60    0.30
  -7  14  -3    1.00    0.30
   7  14   3    1.10    0.30
  -8 -14  -3    2.20    0.40
   8 -14   3    2.30    0.30
   8 -14   3    1.90    0.30
   8  14   3    2.40    0.40
  -8  14  -3    2.00    0.30
   9 -14   3   20.00    0.80
   9 -14   3   20.40    0.80
  -9 -14  -3   20.60    0.90
  -9  14  -3   20.00    0.90
   9  14   3   20.70    0.90
 -10 -14  -3    1.40    0.40
  10 -14   3    1.50    0.40
 -10  14  -3    1.60    0.40
  10  14   3    0.70    0.40
 -11 -14  -3    0.10    0.40
  11 -14   3   -0.40    0.40
  11  14   3    0.00    0.40
 -11  14  -3   -0.30    0.30
 -12 -14  -3    1.10    0.40
 -12  14  -3    0.50    0.40
  12  14   3    0.70    0.50
 -13 -14  -3    0.20    0.50
 -13  14  -3    1.00    0.50
  13  14   3    1.00    0.50
 -14 -14  -3    0.70    0.50
 -14 -14  -3    0.50    0.40
 -14  14  -3   -0.10    0.50
 -15 -14  -3   12.40    1.00
 -15 -14  -3   14.20    1.10
 -15  14  -3   13.30    1.00
 -16 -14  -3    9.70    1.20
 -16 -14  -3   10.00    1.10
 -16  14  -3    9.70    1.10
 -17 -14  -3    8.20    0.80
 -17  14  -3    6.70    0.80
 -18  15   3   -0.80    0.60
 -17 -15   3    2.30    0.70
 -17  15   3    3.20    0.70
 -16 -15   3    1.60    0.60
 -16  15   3    1.00    0.50
 -15 -15   3    4.90    0.60
 -15  15   3    4.00    0.60
 -14 -15   3    1.40    0.50
 -14  15   3    1.20    0.40
 -13 -15   3    1.00    0.40
  13 -15  -3    0.80    0.40
 -13  15   3    0.00    0.40
  13  15  -3    0.50    0.40
  12 -15  -3    0.00    0.40
  12  15  -3   -0.20    0.30
  12  15  -3    0.10    0.40
 -12  15   3    0.20    0.40
  11 -15  -3    8.70    0.70
  11  15  -3    8.80    0.70
 -11  15   3    9.30    0.70
  11  15  -3    8.80    0.70
  10 -15  -3    2.60    0.40
 -10  15   3    2.40    0.40
  10  15  -3    2.70    0.40
   9 -15  -3    0.60    0.30
   9  15  -3    0.60    0.30
   9  15  -3    0.70    0.30
  -9  15   3    0.80    0.30
   8 -15  -3    0.90    0.30
  -8  15   3    0.50    0.30
   8  15  -3    0.70    0.30
   8  15  -3    1.30    0.30
   7 -15  -3   -0.10    0.30
  -7  15   3    0.10    0.30
   7  15  -3    0.50    0.30
   7  15  -3    0.20    0.30
   6 -15  -3    7.80    0.60
   6  15  -3    9.00    0.50
  -6  15   3    7.90    0.60
   6  15  -3    7.10    0.60
   5 -15  -3    0.40    0.20
   5  15  -3    0.10    0.30
  -5  15   3    0.10    0.30
   5  15  -3    0.00    0.20
   4 -15  -3    2.60    0.30
  -4 -15   3    3.00    0.40
  -4  15   3    3.00    0.40
   4  15  -3    2.40    0.30
   3 -15  -3    6.40    0.50
  -3 -15   3    7.20    0.50
   3  15  -3    6.20    0.50
  -3  15   3    6.70    0.50
  -2 -15   3    0.50    0.20
   2 -15  -3    0.00    0.20
   2  15  -3   -0.20    0.20
  -2  15   3    0.00    0.30
  -1 -15   3    5.90    0.50
   1 -15  -3    5.90    0.50
  -1  15   3    6.40    0.50
   1  15  -3    6.20    0.50
   0 -15   3    2.00    0.30
   0 -15  -3    1.40    0.30
   0  15   3    1.80    0.30
   0  15  -3    2.20    0.30
  -1 -15  -3    3.80    0.50
   1 -15   3    3.70    0.40
   1  15   3    3.80    0.50
  -1  15  -3    4.20    0.40
   2 -15   3    0.20    0.30
[truncated: 1,421,810 more chars]
