# Supplementary material for: Crystal structure of (E)-1,3-dimethyl-2-[3-(3-nitro­phen­yl)triaz-2-en-1-yl­idene]-2,3-di­hydro-1H-imidazole
Source: Acta Crystallogr Sect E Struct Rep Online. 2014 Sep 20;70(Pt 10):224–7. doi: 10.1107/S1600536814020698 (PMC4257158; doi:10.1107/S1600536814020698)
Supplement: Supplementary file 2 [file e-70-00224-Isup2.hkl]

#
# h,k,l, Fc-squared, Fo-squared, sigma(Fo-squared), status flag
#
data_I
_shelx_title ' bugarin4_0m in P2(1)/c'
_shelx_refln_list_code          4
_shelx_F_calc_maximum      518.28
_exptl_crystal_F_000      1088.00
_reflns_d_resolution_high  0.5456

loop_
 _space_group_symop_operation_xyz
 'x, y, z'
 '-x, y+1/2, -z+1/2'
 '-x, -y, -z'
 'x, -y-1/2, z-1/2'

_cell_length_a    14.0377
_cell_length_b    12.9071
_cell_length_c    14.2995
_cell_angle_alpha  90.000
_cell_angle_beta  113.605
_cell_angle_gamma  90.000

_shelx_F_squared_multiplier     1.000

loop_
 _refln_index_h
 _refln_index_k
 _refln_index_l
 _refln_F_squared_calc
 _refln_F_squared_meas
 _refln_F_squared_sigma
 _refln_observed_status
   2   0   0        139.25        124.25         1.67 o
   3   0   0      13593.19      14516.76       192.97 o
   4   0   0       3043.34       3174.74        33.23 o
   5   0   0        224.96        214.90         3.34 o
   6   0   0       2578.23       2908.77        34.62 o
   7   0   0        771.74        731.32         8.97 o
   8   0   0        737.47        744.43        11.03 o
   9   0   0       2559.39       2623.28        32.78 o
  10   0   0        743.25        764.66        11.03 o
  11   0   0         12.50         14.45         2.58 o
  12   0   0        818.99        819.69        15.97 o
  13   0   0        101.24        102.07         4.44 o
  14   0   0        958.72        917.47        20.43 o
  15   0   0        150.77        164.75        10.22 o
  16   0   0         13.24         11.56         8.67 o
  17   0   0         57.72         48.15         6.93 o
  18   0   0        398.36        401.72        16.35 o
  19   0   0        366.62        385.80        16.35 o
  20   0   0        108.23        114.42        18.78 o
  21   0   0         31.35         39.64        10.22 o
  22   0   0          1.17         -3.41        21.67 o
  23   0   0        120.64        115.47        21.67 o
   2   1   0       1495.99       1544.24        16.57 o
   3   1   0       4350.43       4536.98        30.15 o
   4   1   0       1044.46       1000.58         7.46 o
   5   1   0         53.21        105.47         2.21 o
   6   1   0        599.30        606.44         5.11 o
   7   1   0        719.81        868.38         7.91 o
   8   1   0         61.42         65.82         2.15 o
   9   1   0          0.55          4.33         1.18 o
  10   1   0         22.57         24.96         1.49 o
  11   1   0        755.61        748.48         9.55 o
  12   1   0       8795.08       8727.21        82.43 o
  13   1   0       2384.43       2306.13        24.28 o
  14   1   0        306.22        267.82         7.22 o
  15   1   0        452.07        442.33         9.69 o
  16   1   0        113.90        118.62         6.76 o
  17   1   0          8.73         18.06         4.33 o
  18   1   0        108.62        118.33         7.22 o
  19   1   0        227.76        240.47        10.11 o
  20   1   0         46.81         44.85         6.76 o
  21   1   0         65.16         77.28         7.85 o
  22   1   0          7.31         -4.02        10.43 o
  23   1   0          1.00         -4.17         9.64 o
   0   2   0     110238.90     117006.83      2587.08 o
   1   2   0          5.16          0.72         0.83 o
   2   2   0        474.50        462.49         3.34 o
   3   2   0       4291.53       4446.50        39.55 o
   4   2   0         19.38         18.10         1.02 o
   5   2   0       1051.86       1108.65         9.48 o
   6   2   0       2012.48       2373.39        21.17 o
   7   2   0        324.96        334.08         3.60 o
   8   2   0          0.02          0.96         1.18 o
   9   2   0        120.00        114.57         2.78 o
  10   2   0        170.43        197.43         4.31 o
  11   2   0        230.98        225.39         4.90 o
  12   2   0         39.15         45.58         2.89 o
  13   2   0         39.24         39.52         2.58 o
  14   2   0        332.39        302.24         6.13 o
  15   2   0         23.86         20.23         3.78 o
  16   2   0         51.17         44.31         4.33 o
  17   2   0          7.55          7.22         4.33 o
  18   2   0          9.33         14.83         4.59 o
  19   2   0        303.21        314.72        11.26 o
  20   2   0         38.23         38.29         7.22 o
  21   2   0         35.70         41.89         7.52 o
  22   2   0          0.58         -1.51         8.23 o
  23   2   0         49.29         61.23        10.11 o
   1   3   0       1388.38       1462.97        12.29 o
   2   3   0          5.03         13.81         1.22 o
   3   3   0        244.67        253.09         2.60 o
   4   3   0        667.09        715.93         6.55 o
   5   3   0        306.60        310.28         3.54 o
   6   3   0       4094.06       4920.27        42.47 o
   7   3   0       3030.66       3565.81        31.05 o
   8   3   0          4.83          3.72         1.09 o
   9   3   0        735.55        772.14         7.46 o
  10   3   0        620.51        639.19         7.48 o
  11   3   0        335.62        321.23         5.50 o
  12   3   0       2588.64       2507.32        25.53 o
  13   3   0        579.36        481.16         9.41 o
  14   3   0        127.26        125.27         4.81 o
  15   3   0        131.05        130.48         7.79 o
  16   3   0          7.34         10.11         4.33 o
  17   3   0         58.40         56.29         4.90 o
  18   3   0         99.83         95.66         6.06 o
  19   3   0         92.60         81.87         7.22 o
  20   3   0         17.66         17.32         7.92 o
  21   3   0         66.98         73.74         8.23 o
  22   3   0         14.30         26.73         8.67 o
  23   3   0         37.39         17.34        20.23 o
   0   4   0         20.18         10.32         1.44 o
   1   4   0       1078.67       1026.86         8.74 o
   2   4   0       1548.18       1666.78        20.08 o
   3   4   0         25.09         26.85         1.20 o
   4   4   0        198.76        232.03         2.97 o
   5   4   0       1088.17       1350.28        12.54 o
   6   4   0          8.65          7.91         1.18 o
   7   4   0         30.35         32.25         2.45 o
   8   4   0        144.18        144.28         4.06 o
   9   4   0        476.50        490.00         5.46 o
  10   4   0         11.31         15.58         1.23 o
  11   4   0        274.23        242.33         4.95 o
  12   4   0         48.78         55.40         2.78 o
  13   4   0        480.51        426.59         7.43 o
  14   4   0          0.66         -2.58         2.58 o
  15   4   0          0.06         -2.89         2.89 o
  16   4   0          0.01          6.50         4.33 o
  17   4   0         29.84         25.34         4.33 o
  18   4   0        231.61        245.21        10.12 o
  19   4   0        128.59        134.06         7.22 o
  20   4   0        438.33        455.05        17.93 o
  21   4   0         10.87         10.11         7.22 o
  22   4   0        151.37        145.43        10.42 o
  23   4   0          0.25         20.23        20.23 o
   1   5   0        266.86        254.64         2.50 o
   2   5   0         29.95         25.67         1.23 o
   3   5   0         42.31         50.18         1.18 o
   4   5   0        369.17        474.89         5.21 o
   5   5   0        617.09        647.56         7.08 o
   6   5   0        771.93        947.63         9.44 o
   7   5   0       1539.22       1794.58        16.70 o
   8   5   0        331.45        369.05         4.87 o
   9   5   0        380.31        363.71         5.22 o
  10   5   0          0.00          3.37         1.18 o
  11   5   0        103.28         91.23         3.83 o
  12   5   0         69.92         80.59         4.69 o
  13   5   0        841.00        718.30        11.39 o
  14   5   0         66.22         58.42         3.47 o
  15   5   0         77.23         71.40         5.42 o
  16   5   0         21.08         24.26         4.33 o
  17   5   0         12.82         19.06         4.33 o
  18   5   0          7.55         13.11         5.29 o
  19   5   0        261.03        254.37        11.56 o
  20   5   0         28.48         41.26         7.22 o
  21   5   0         64.23         78.24        10.07 o
  22   5   0         10.88          9.63        10.01 o
   0   6   0       1636.03       1815.02        19.46 o
   1   6   0      10324.44      12288.96        89.35 o
   2   6   0        646.25        692.26         5.68 o
   3   6   0        990.63       1090.50        10.18 o
   4   6   0       1011.51       1003.67         9.79 o
   5   6   0       1424.97       1822.70        16.70 o
   6   6   0        202.75        226.13         3.54 o
   7   6   0       4750.82       4903.74        42.85 o
   8   6   0        214.28        169.20         3.54 o
   9   6   0         22.55         34.01         2.36 o
  10   6   0        169.04        154.34         3.68 o
  11   6   0        120.48        122.61         6.23 o
  12   6   0         47.62         39.18         2.18 o
  13   6   0          7.72          8.67         2.58 o
  14   6   0        220.48        202.23         6.13 o
  15   6   0          6.50          8.35         3.78 o
  16   6   0        106.90        114.16         6.06 o
  17   6   0        166.38        173.33        11.69 o
  18   6   0        355.32        328.47        11.56 o
  19   6   0          1.08         -5.78         5.78 o
  20   6   0        111.05        110.46         8.67 o
  21   6   0          0.08          8.41        10.50 o
  22   6   0         73.24         73.59        11.68 o
   1   7   0          7.74          2.89         1.02 o
   2   7   0        775.72        936.18         8.99 o
   3   7   0        588.50        707.04         7.41 o
   4   7   0        586.20        580.02         6.78 o
   5   7   0        287.48        284.60         4.00 o
   6   7   0       2049.64       2194.42        20.24 o
   7   7   0        155.97        177.17         3.54 o
   8   7   0         59.63         65.71         2.61 o
   9   7   0        779.89        769.21         8.99 o
  10   7   0        204.51        206.88         4.44 o
  11   7   0        191.19        154.41         4.44 o
  12   7   0         44.45         42.34         2.38 o
  13   7   0         86.66         63.21         3.54 o
  14   7   0          1.11         -1.44         3.75 o
  15   7   0        119.58        110.28         6.38 o
  16   7   0          0.23          8.67         4.33 o
  17   7   0          0.14          0.77         4.59 o
  18   7   0        285.67        304.52        11.58 o
  19   7   0        705.40        733.36        16.22 o
  20   7   0        197.43        212.52        11.50 o
  21   7   0         73.88         86.54        10.48 o
  22   7   0        166.99        180.20        20.68 o
   0   8   0       1631.04       1583.09        25.04 o
   1   8   0       2210.93       2645.99        26.40 o
   2   8   0       2077.37       2394.75        21.54 o
   3   8   0         96.50        132.83         3.90 o
   4   8   0        267.19        285.99         4.20 o
   5   8   0          3.03          5.17         1.63 o
   6   8   0         70.49         66.96         3.23 o
   7   8   0       5657.19       5888.38        51.50 o
   8   8   0       1402.68       1386.53        14.49 o
   9   8   0        264.86        217.85         4.78 o
  10   8   0         66.09         44.31         3.34 o
  11   8   0        237.66        228.45         6.05 o
  12   8   0          0.56          3.37         2.36 o
  13   8   0          0.75          1.93         3.02 o
  14   8   0         11.29          9.56         3.53 o
  15   8   0          3.93          5.78         4.62 o
  16   8   0         24.56         33.52         4.59 o
  17   8   0         16.77         22.39         5.78 o
  18   8   0        297.95        312.30        12.22 o
  19   8   0          0.08          9.39         7.22 o
  20   8   0         13.16         10.77        12.93 o
  21   8   0          6.82         11.56        10.01 o
   1   9   0          3.71          5.78         1.02 o
   2   9   0          2.05          0.96         1.18 o
   3   9   0          3.91          1.93         1.44 o
   4   9   0         89.44         83.81         2.48 o
   5   9   0       3029.16       2955.84        26.72 o
   6   9   0        396.53        402.20         5.84 o
   7   9   0          1.49         -0.29         1.36 o
   8   9   0        226.86        197.16         4.72 o
   9   9   0        388.96        344.93         7.22 o
  10   9   0        283.55        278.75         6.76 o
  11   9   0         26.07         13.48         2.36 o
  12   9   0        235.06        218.60         5.64 o
  13   9   0         25.17         19.80         2.97 o
  14   9   0         22.06         26.40         3.54 o
  15   9   0         39.00         41.67         4.27 o
  16   9   0         20.93         29.93         5.29 o
  17   9   0          4.79         13.73         6.26 o
  18   9   0         14.65         17.03         6.06 o
  19   9   0         70.44         81.25        10.43 o
  20   9   0         10.16         10.59        10.01 o
  21   9   0         85.83         82.53        11.68 o
   0  10   0         20.33         17.67         1.83 o
   1  10   0         61.60         66.28         1.72 o
   2  10   0          3.72          5.63         1.51 o
   3  10   0         41.10         34.51         1.94 o
   4  10   0       2000.98       1970.74        18.46 o
   5  10   0         17.98         15.69         1.83 o
   6  10   0        397.78        345.32         6.21 o
   7  10   0         31.44         34.11         2.80 o
   8  10   0         54.82         50.24         3.52 o
   9  10   0        197.04        179.48         4.72 o
  10  10   0        181.28        143.25         5.17 o
  11  10   0         44.73         46.02         3.54 o
  12  10   0        137.21        153.34         5.64 o
  13  10   0        261.38        269.54         7.08 o
  14  10   0          2.59          0.96         3.54 o
  15  10   0          4.68          9.42         3.68 o
  16  10   0         62.49         69.16         8.70 o
  17  10   0        372.43        382.71        12.22 o
  18  10   0         33.65         55.20        10.84 o
  19  10   0          7.68          0.96         8.34 o
  20  10   0         86.64         83.05        11.68 o
  21  10   0         41.45         46.48        12.16 o
   1  11   0        337.97        394.05         5.26 o
   2  11   0         83.88        101.60         3.40 o
   3  11   0        295.03        281.85         7.07 o
   4  11   0         24.56         19.91         1.60 o
   5  11   0        679.50        675.96         8.46 o
   6  11   0        227.40        211.00         5.50 o
   7  11   0          4.37          1.93         2.04 o
   8  11   0         23.47         26.30         2.74 o
   9  11   0         62.10         56.14         3.17 o
  10  11   0         83.85         75.16         4.33 o
  11  11   0          0.57          4.20         3.47 o
  12  11   0         68.93         66.78         4.30 o
  13  11   0          7.80          2.31         3.88 o
  14  11   0         52.23         52.68         4.20 o
  15  11   0        101.18        103.20         5.60 o
  16  11   0        191.23        212.95        10.42 o
  17  11   0          0.05          6.80         6.76 o
  18  11   0         20.14         15.89         7.22 o
  19  11   0          4.82         -0.54         9.41 o
  20  11   0          8.26         12.17        11.03 o
   0  12   0         85.09         54.90         4.09 o
   1  12   0         64.26         50.77         2.89 o
   2  12   0        125.90        121.81         3.90 o
   3  12   0          0.04          0.36         1.67 o
   4  12   0         59.51         51.38         2.37 o
   5  12   0        157.40        137.62         4.20 o
   6  12   0         35.96         34.01         2.36 o
   7  12   0         45.79         47.64         2.78 o
   8  12   0         85.52         75.81         3.22 o
   9  12   0        145.05        154.90         5.84 o
  10  12   0         76.83         77.91         3.89 o
  11  12   0          2.52          1.56         3.22 o
  12  12   0         29.63         34.59         3.54 o
  13  12   0         39.40         46.10         4.81 o
  14  12   0         77.16         82.51         6.89 o
  15  12   0         83.86         79.22         5.21 o
  16  12   0        390.16        396.13        13.00 o
  17  12   0        141.58        164.09         8.97 o
  18  12   0         98.61         95.00        12.26 o
  19  12   0         50.00         57.21        14.30 o
   1  13   0         15.99          8.67         2.89 o
   2  13   0          5.03          4.33         2.89 o
   3  13   0         10.83         15.63         2.04 o
   4  13   0        277.65        225.05         5.55 o
   5  13   0          0.07          0.00         2.15 o
   6  13   0          8.50          7.71         2.36 o
   7  13   0        142.45        145.03         4.72 o
   8  13   0        131.11        138.09         5.21 o
   9  13   0          2.20         10.59         3.17 o
  10  13   0         95.63        102.37         4.70 o
  11  13   0          4.19          7.71         3.54 o
  12  13   0          8.09          0.13         3.68 o
  13  13   0         62.20         59.75         5.17 o
  14  13   0         57.04         45.42         5.17 o
  15  13   0          5.74          0.58         5.17 o
  16  13   0         52.95         48.63         7.22 o
  17  13   0         30.07         26.01        14.45 o
  18  13   0          0.59        -17.34        17.34 o
  19  13   0          0.08        -17.34        17.34 o
   0  14   0       1356.63       1322.03        26.56 o
   1  14   0          0.48          5.06         2.89 o
   2  14   0         19.96          8.67         3.34 o
   3  14   0         14.22         20.39         3.11 o
   4  14   0         47.54         44.20         4.33 o
   5  14   0         21.97         16.47         3.40 o
   6  14   0         22.62         20.16         3.78 o
   7  14   0          0.49         -0.72         2.89 o
   8  14   0          7.41          5.06         4.33 o
   9  14   0         15.43         18.35         4.33 o
  10  14   0         75.80         91.99         5.78 o
  11  14   0         19.81          7.32         4.59 o
  12  14   0          2.75          7.51         5.95 o
  13  14   0         61.98         64.95         8.34 o
  14  14   0         57.43         65.69         8.34 o
  15  14   0          1.31          2.41         6.38 o
  16  14   0         57.62         89.57        17.34 o
  17  14   0         21.12         40.45        17.34 o
  18  14   0         34.30         52.01        17.34 o
   1  15   0         52.57         56.40         4.33 o
   2  15   0         18.73         17.34         3.78 o
   3  15   0        255.42        260.24         8.23 o
   4  15   0         16.85         23.84         4.33 o
   5  15   0        128.87        108.63         6.76 o
   6  15   0         26.10         29.16         5.00 o
   7  15   0          1.66          0.72         4.33 o
   8  15   0        135.53        130.57         7.22 o
   9  15   0        174.93        185.82         8.67 o
  10  15   0         32.62         44.50         5.78 o
  11  15   0          5.53         -5.29         5.29 o
  12  15   0          0.10         -4.82         7.72 o
  13  15   0         43.51         46.93         8.34 o
  14  15   0        118.49        117.26        11.97 o
  15  15   0        125.13        127.81         8.97 o
  16  15   0         67.35         66.46        17.34 o
  17  15   0         15.39         -8.67        17.34 o
   0  16   0        149.96        163.37        10.22 o
   1  16   0        100.29        108.59         7.92 o
   2  16   0         35.13         39.49         4.33 o
   3  16   0         32.34         32.49         4.33 o
   4  16   0        124.21        126.43         6.76 o
   5  16   0         40.11         42.35         4.33 o
   6  16   0          1.03         -0.72         4.33 o
   7  16   0         32.99         32.61         5.29 o
   8  16   0         17.28         16.61         4.33 o
   9  16   0         16.66         10.89         5.29 o
  10  16   0         82.11         81.08         6.38 o
  11  16   0         13.20         12.93         6.28 o
  12  16   0        178.05        194.28        17.87 o
  13  16   0         64.12         88.04         9.35 o
  14  16   0        111.33        128.64        11.03 o
  15  16   0        105.20        112.69        20.23 o
  16  16   0          0.33          2.89        17.34 o
   1  17   0          1.45          0.72         4.33 o
   2  17   0         79.74         91.13         5.78 o
   3  17   0        217.10        240.28         8.97 o
   4  17   0         27.92         28.42         5.29 o
   5  17   0         33.73         41.95         5.78 o
   6  17   0          5.80          9.08         5.96 o
   7  17   0         19.00         18.78         5.78 o
   8  17   0         23.38         26.24         5.78 o
   9  17   0          1.66          7.22         9.18 o
  10  17   0         85.84         97.37         7.52 o
  11  17   0         82.59         63.93         9.45 o
  12  17   0          0.79         -1.25         8.01 o
  13  17   0          2.26         -6.12         8.80 o
  14  17   0         50.03         63.91        13.16 o
  15  17   0          6.18        -17.34        17.34 o
   0  18   0          4.01          2.06         6.93 o
   1  18   0          0.00         -0.21         4.90 o
   2  18   0        357.02        364.53        11.56 o
   3  18   0        423.32        435.08        12.22 o
   4  18   0        747.51        762.29        15.89 o
   5  18   0         85.94         78.92         6.76 o
   6  18   0          4.59          3.61         5.78 o
   7  18   0         20.05         25.28         5.78 o
   8  18   0         52.10         62.17         6.76 o
   9  18   0         40.33         55.58         9.59 o
  10  18   0         14.24         21.36        10.34 o
  11  18   0          0.10          4.59         8.80 o
  12  18   0          4.10        -11.62        11.62 o
  13  18   0         20.28         24.32        11.76 o
  14  18   0          5.45         11.34        21.67 o
   1  19   0        217.11        215.08        10.42 o
   2  19   0          1.00          3.61         5.78 o
   3  19   0        123.26        133.28         8.23 o
   4  19   0          2.14          0.72         5.78 o
   5  19   0        139.90        151.56         8.67 o
   6  19   0         53.69         65.03         7.22 o
   7  19   0         70.84         83.65         8.23 o
   8  19   0        138.76        164.71        10.01 o
   9  19   0        410.89        448.99        23.77 o
  10  19   0          0.37          6.12         8.80 o
  11  19   0          6.23         -9.73         9.73 o
  12  19   0         11.93         -0.53        11.10 o
  13  19   0         12.41         22.23        13.16 o
   0  20   0         12.61          2.89         8.67 o
   1  20   0          4.54         -6.38         6.38 o
   2  20   0        421.16        442.75        14.04 o
   3  20   0         47.55         46.64         7.51 o
   4  20   0         14.83         17.81         8.48 o
   5  20   0        381.81        397.11        15.43 o
   6  20   0         89.79        103.47         8.67 o
   7  20   0        187.91        198.79        10.11 o
   8  20   0        319.42        334.62        15.12 o
   9  20   0        147.77        165.71        10.42 o
  10  20   0          8.93         34.07        10.75 o
  11  20   0         43.73         73.28        14.30 o
  12  20   0         51.54         57.79        23.12 o
   1  21   0        244.08        256.90        13.00 o
   2  21   0          7.34          0.00         7.52 o
   3  21   0         30.95         20.73         7.52 o
   4  21   0         27.43         23.67         8.23 o
   5  21   0          8.95          6.04         7.85 o
   6  21   0         60.20         68.98         8.67 o
   7  21   0        156.97        170.83        12.93 o
   8  21   0         92.85        106.67        10.42 o
   9  21   0         12.38         31.78        14.30 o
  10  21   0         35.19         11.56        23.12 o
   0  22   0        108.41         86.45        13.16 o
   1  22   0         57.92         62.65         8.97 o
   2  22   0          1.39          7.84         8.34 o
   3  22   0        122.26        124.70        11.39 o
   4  22   0         32.46         44.79         9.31 o
   5  22   0         34.08         46.44        11.62 o
   6  22   0          8.04         -9.31         9.31 o
   7  22   0         16.75          5.78        10.11 o
   8  22   0         64.24         49.12        23.12 o
   1  23   0         82.08         81.91        13.64 o
   2  23   0         28.24         20.95        10.11 o
   3  23   0         32.00         19.39        10.42 o
   4  23   0         55.40         52.14        12.71 o
   5  23   0          7.38         40.45        23.12 o
 -23   1   1        281.03        305.72        15.12 o
 -22   1   1         16.44         -4.33         7.22 o
 -21   1   1          5.85          5.06         8.76 o
 -20   1   1          5.93          3.61         5.78 o
 -19   1   1          5.31          1.16         4.59 o
 -18   1   1         17.34         21.37         5.09 o
 -17   1   1         62.51         67.79         5.29 o
 -16   1   1          9.84         13.73         4.33 o
 -15   1   1        134.24        127.37         5.78 o
 -14   1   1         94.49         79.19         3.54 o
 -13   1   1        296.00        271.54         5.41 o
 -12   1   1          8.52         13.87         1.81 o
 -11   1   1         93.62         91.51         3.66 o
 -10   1   1          1.45          1.44         1.51 o
  -9   1   1        534.75        527.46         5.90 o
  -8   1   1        322.65        387.74         4.72 o
  -7   1   1         12.90         17.82         1.18 o
  -6   1   1       6550.17       7582.51        64.48 o
  -5   1   1       4303.02       4412.15        34.95 o
  -4   1   1         11.45         12.66         0.91 o
  -3   1   1       2790.32       2907.52        33.41 o
  -2   1   1        114.23        115.72         1.75 o
   1   1   1        642.44        745.47         9.18 o
   2   1   1       4632.69       5042.79        50.01 o
   3   1   1        123.42        100.00         1.29 o
   4   1   1         58.66         49.91         1.51 o
   5   1   1         77.89        102.20         1.60 o
   6   1   1        948.95        989.30         8.74 o
   7   1   1        173.13        174.98         2.97 o
   8   1   1          9.35          1.93         1.18 o
   9   1   1        163.18        174.29         3.47 o
  10   1   1        405.97        398.47         6.13 o
  11   1   1        795.58        794.95        11.14 o
  12   1   1        553.79        534.74         7.82 o
  13   1   1         83.84         77.58         5.00 o
  14   1   1        387.78        355.56         8.67 o
  15   1   1         10.49         10.92         3.78 o
  16   1   1         42.45         43.92         4.33 o
  17   1   1         26.05         20.95         4.33 o
  18   1   1         45.58         57.39         5.78 o
  19   1   1        214.94        221.58        17.93 o
  20   1   1         74.49         73.34         7.22 o
  21   1   1          3.61         13.00         7.22 o
  22   1   1          3.09         -3.61         8.67 o
  23   1   1         11.46         -7.22        14.30 o
 -23   2   1          3.42          1.30        10.48 o
 -22   2   1          0.06          1.76        13.76 o
 -21   2   1         52.17         52.89         7.22 o
 -20   2   1         88.38         91.39         7.22 o
 -19   2   1          7.34          6.67         5.29 o
 -18   2   1         37.28         37.67         5.00 o
 -17   2   1        104.50        110.27         6.06 o
 -16   2   1         63.68         62.31         4.33 o
 -15   2   1        224.28        233.29        11.19 o
 -14   2   1         87.75         77.89         3.83 o
 -13   2   1        191.46        166.16         4.51 o
 -12   2   1       7816.08       7801.37        73.64 o
 -11   2   1        351.16        364.44         6.68 o
 -10   2   1         22.98         11.79         1.76 o
  -9   2   1         55.01         62.38         2.36 o
  -8   2   1       1539.11       1617.47        15.12 o
  -7   2   1         40.02         78.38         1.83 o
  -6   2   1       1139.63       1275.19        10.92 o
  -5   2   1         76.76         65.09         1.18 o
  -4   2   1        673.23        575.25         5.11 o
  -3   2   1       9952.51      10401.65       141.43 o
  -2   2   1       1438.09       1459.02        31.35 o
  -1   2   1        967.73       1051.13         7.58 o
   0   2   1          2.91          0.87         0.91 o
   1   2   1      11137.40      11940.18       105.22 o
   2   2   1       1598.36       1752.63        12.11 o
   3   2   1        381.81        375.18         3.06 o
   4   2   1       1326.88       1292.15        10.92 o
   5   2   1       1197.07       1258.34        10.57 o
   6   2   1       3820.83       4446.94        33.06 o
   7   2   1       3487.61       4228.10        31.64 o
   8   2   1        365.09        367.21         4.14 o
   9   2   1        301.55        305.48         5.28 o
  10   2   1          0.10          0.58         2.08 o
  11   2   1        539.35        481.91         9.59 o
  12   2   1        352.19        348.06         6.13 o
  13   2   1        472.38        394.78         6.93 o
  14   2   1         70.20         68.32         4.59 o
  15   2   1          4.53          4.73         3.11 o
  16   2   1          8.15          9.39         4.33 o
  17   2   1         57.94         59.33         5.29 o
  18   2   1          5.46         -0.58         4.59 o
  19   2   1         66.06         84.10         7.22 o
  20   2   1         24.78         28.90         7.22 o
  21   2   1          8.68         15.20         7.52 o
  22   2   1         31.33         28.79         8.97 o
  23   2   1         16.43        -20.23        23.12 o
 -23   3   1        236.65        222.52        13.35 o
 -22   3   1          7.60         11.31         7.58 o
 -21   3   1        242.41        254.84        13.00 o
 -20   3   1          7.45          6.50         5.78 o
 -19   3   1         17.80         32.70        11.11 o
 -18   3   1        234.08        240.63         9.31 o
 -17   3   1        176.65        171.96         7.85 o
 -16   3   1         21.69         29.33         4.33 o
 -15   3   1         66.39         52.37         3.47 o
 -14   3   1         18.65         18.58         3.60 o
 -13   3   1        167.86        135.52         4.20 o
 -12   3   1        326.99        285.67         7.32 o
 -11   3   1        538.53        451.40         6.13 o
 -10   3   1         32.62         40.73         1.93 o
  -9   3   1        404.36        422.48         5.07 o
  -8   3   1        145.29        120.22         2.18 o
  -7   3   1         50.09         94.39         2.18 o
  -6   3   1       8311.34       9987.15        84.53 o
  -5   3   1       2221.44       2667.55        23.59 o
  -4   3   1         13.65         11.80         1.18 o
  -3   3   1       1775.96       1853.97        23.42 o
  -2   3   1        263.41        275.13         4.37 o
  -1   3   1        414.40        360.81         3.54 o
   0   3   1        366.11        340.38         4.33 o
   1   3   1       2655.72       2913.26        20.23 o
   2   3   1       4482.81       4870.97        74.13 o
   3   3   1        675.29        767.84         8.47 o
   4   3   1       3987.29       4320.79        35.58 o
   5   3   1        308.27        338.95         5.17 o
   6   3   1         38.48         65.34         2.58 o
   7   3   1       2695.17       2803.83        47.21 o
   8   3   1        205.53        254.73         3.38 o
   9   3   1        195.78        202.40         3.03 o
  10   3   1        319.61        294.45         4.81 o
  11   3   1         61.05         66.29         3.40 o
  12   3   1        348.37        292.88         6.54 o
  13   3   1        217.53        209.46         5.33 o
  14   3   1        196.18        176.49         6.76 o
  15   3   1         25.58         21.34         4.49 o
  16   3   1        258.86        257.46        12.18 o
  17   3   1         24.93         19.65         4.59 o
  18   3   1         70.01         70.57         5.78 o
  19   3   1         20.79         30.49         5.78 o
  20   3   1        352.35        347.26        15.01 o
  21   3   1        106.14        116.80         8.97 o
  22   3   1          4.62         13.69         8.49 o
 -23   4   1          3.47         24.42        20.81 o
 -22   4   1          6.75         19.68         9.41 o
 -21   4   1          1.03         -0.72         7.22 o
 -20   4   1         47.82         65.11         7.22 o
 -19   4   1        135.93        127.02         7.22 o
 -18   4   1          9.53         10.11         4.33 o
 -17   4   1        144.66        136.75         7.52 o
 -16   4   1         24.09         25.94         5.00 o
 -15   4   1         19.39         19.67         2.74 o
 -14   4   1         39.80         44.45         3.17 o
 -13   4   1         44.58         27.16         2.36 o
 -12   4   1       3850.79       3727.44        33.80 o
 -11   4   1          0.00          0.72         1.44 o
 -10   4   1         15.30         14.10         1.09 o
  -9   4   1       1225.80       1208.04        11.06 o
  -8   4   1         86.37        101.22         3.23 o
  -7   4   1        799.65        905.68         9.21 o
  -6   4   1       4717.76       5692.91        48.94 o
  -5   4   1        408.10        475.98         4.87 o
  -4   4   1        226.03        222.53         2.78 o
  -3   4   1        440.47        529.39         8.66 o
  -2   4   1        371.35        400.08         4.32 o
  -1   4   1        350.71        350.07         4.80 o
   0   4   1       7366.15       8140.01        68.78 o
   1   4   1       4126.16       4492.94        57.26 o
   2   4   1        296.41        303.07         5.92 o
   3   4   1       1153.51       1197.25        10.97 o
   4   4   1       1995.11       2159.55        19.24 o
   5   4   1       3285.49       3694.19        32.23 o
   6   4   1       1536.04       1716.24        15.70 o
   7   4   1       1805.45       1970.41        18.06 o
   8   4   1          5.37          3.85         1.18 o
   9   4   1        955.88        959.24         9.48 o
  10   4   1        351.02        323.65         4.74 o
  11   4   1        194.11        182.73         5.29 o
  12   4   1        561.32        497.70         7.43 o
  13   4   1        223.63        170.30         4.81 o
  14   4   1        353.09        332.23         8.67 o
  15   4   1         20.49         21.67         4.33 o
  16   4   1         70.82         75.58         5.97 o
  17   4   1        197.02        195.90         9.59 o
  18   4   1         97.81        100.55         7.22 o
  19   4   1        341.43        333.57        27.53 o
  20   4   1          0.02          4.49         6.38 o
  21   4   1         38.53         32.44         7.85 o
  22   4   1          6.23         15.41         8.97 o
 -23   5   1          1.26        -11.44        11.44 o
 -22   5   1        104.74        129.69        14.90 o
 -21   5   1         28.89         32.49         8.76 o
 -20   5   1         46.48         52.92         7.22 o
 -19   5   1          1.34          4.33         5.78 o
 -18   5   1        181.38        185.00         8.97 o
 -17   5   1          0.54         -0.72         4.33 o
 -16   5   1         73.59         71.98         4.59 o
 -15   5   1         21.69         22.28         3.38 o
 -14   5   1        218.13        176.20         5.59 o
 -13   5   1        985.32        886.70        10.39 o
 -12   5   1        539.49        442.26         6.61 o
 -11   5   1         20.81         14.35         2.30 o
 -10   5   1        339.59        307.92         5.82 o
  -9   5   1        726.84        734.59         8.26 o
  -8   5   1         13.08          8.36         1.18 o
  -7   5   1        265.72        311.93         4.44 o
  -6   5   1        235.61        278.30         3.54 o
  -5   5   1       3468.84       4175.47        36.16 o
  -4   5   1          7.91          5.30         1.18 o
  -3   5   1       1590.85       1713.61        24.65 o
  -2   5   1         63.24         80.89         1.33 o
  -1   5   1         19.39         26.33         1.18 o
   0   5   1        175.16        172.23         2.54 o
   1   5   1       6439.63       7272.08        55.40 o
   2   5   1        426.08        376.86         6.06 o
   3   5   1        284.92        315.50         3.54 o
   4   5   1        685.26        800.03         8.26 o
   5   5   1        316.80        383.93         4.72 o
   6   5   1         67.10         65.13         2.36 o
   7   5   1       1580.80       1679.47        15.70 o
   8   5   1        191.85        182.15         3.22 o
   9   5   1          1.82          3.80         2.07 o
  10   5   1        321.22        297.18         4.70 o
  11   5   1         88.30         75.68         3.02 o
  12   5   1        506.18        453.48         7.43 o
  13   5   1          9.58         12.14         2.58 o
  14   5   1          2.84          6.30         3.11 o
  15   5   1         29.32         30.31         4.33 o
  16   5   1          1.39          0.00         4.33 o
  17   5   1          0.28          3.61         4.59 o
  18   5   1         49.25         37.90         5.78 o
  19   5   1         11.93         18.06         5.78 o
  20   5   1        391.19        357.75        14.04 o
  21   5   1          4.86          7.09        10.01 o
  22   5   1          9.30         11.22         9.31 o
 -22   6   1          3.11         -2.89        10.90 o
 -21   6   1         46.63         58.38         9.35 o
 -20   6   1         23.76         30.68         9.59 o
 -19   6   1         79.12         82.82         7.22 o
 -18   6   1        117.56        112.73         7.22 o
 -17   6   1        582.00        600.31        12.59 o
 -16   6   1        140.32        138.14         7.52 o
 -15   6   1          9.05          7.22         3.17 o
 -14   6   1         83.75         80.52         4.06 o
 -13   6   1        143.65        128.80         5.23 o
 -12   6   1        845.10        782.18        10.04 o
 -11   6   1          3.23         -0.32         1.49 o
 -10   6   1        629.23        616.28         7.97 o
  -9   6   1        576.76        590.58         7.08 o
  -8   6   1         15.04         16.66         1.18 o
  -7   6   1         79.88         75.35         2.36 o
  -6   6   1         55.54         87.10         2.36 o
  -5   6   1        205.88        200.67         3.22 o
  -4   6   1        224.92        267.17         3.28 o
  -3   6   1          0.02          0.00         1.09 o
  -2   6   1        349.82        456.17         4.61 o
  -1   6   1          9.94         19.70         1.68 o
   0   6   1       2020.81       2240.51        21.69 o
   1   6   1        473.85        551.13         5.07 o
   2   6   1        595.09        732.73         8.10 o
   3   6   1        150.76        163.82         2.36 o
   4   6   1       1347.49       1500.65        13.94 o
   5   6   1        359.75        391.84         4.72 o
   6   6   1         76.63         64.18         2.36 o
   7   6   1        105.93        106.33         2.80 o
   8   6   1        134.04        132.86         4.08 o
   9   6   1         44.19         30.32         2.04 o
  10   6   1        286.06        275.06         5.95 o
  11   6   1         92.27        104.92         3.38 o
  12   6   1        145.78        125.47         6.00 o
  13   6   1        457.73        415.37         7.43 o
  14   6   1          0.05          0.58         2.58 o
  15   6   1         19.02         13.73         4.33 o
  16   6   1          4.77          1.44         4.33 o
  17   6   1          8.77         15.69         5.00 o
  18   6   1        206.19        231.70        11.42 o
  19   6   1        639.75        643.42        16.12 o
  20   6   1         15.97         17.34         7.51 o
  21   6   1          4.71          9.63         8.23 o
  22   6   1          0.64         25.04        15.44 o
 -22   7   1          1.46         22.83        10.48 o
 -21   7   1          2.56         22.57         9.35 o
 -20   7   1        165.99        184.76         9.72 o
 -19   7   1         45.68         40.54        10.84 o
 -18   7   1        638.96        640.48        14.45 o
 -17   7   1        328.78        348.10        10.11 o
 -16   7   1         63.56         63.81         5.29 o
 -15   7   1          5.39          4.58         3.17 o
 -14   7   1         27.84         26.99         3.88 o
 -13   7   1         39.90         41.15         2.78 o
 -12   7   1         53.54         48.24         2.38 o
 -11   7   1          0.01          2.31         2.58 o
 -10   7   1        244.29        211.05         4.44 o
  -9   7   1        200.01        202.96         4.84 o
  -8   7   1        468.24        422.71         5.90 o
  -7   7   1         22.48         14.83         1.18 o
  -6   7   1       1178.65       1179.73        11.57 o
  -5   7   1       1112.66       1232.42        11.97 o
  -4   7   1         18.35         13.62         1.18 o
  -3   7   1        244.42        279.20         5.16 o
  -2   7   1       1827.69       1853.42        15.51 o
  -1   7   1          2.16         -1.29         1.29 o
   0   7   1       1140.00       1614.43        16.51 o
   1   7   1       1659.21       1809.37        14.79 o
   2   7   1       1005.20       1071.52         9.60 o
   3   7   1        100.30        108.98         2.36 o
   4   7   1        165.80        134.21         2.61 o
   5   7   1        271.84        295.58         4.00 o
   6   7   1        325.08        318.85         4.72 o
   7   7   1       1030.67       1016.57        10.62 o
   8   7   1         46.79         39.03         2.58 o
   9   7   1         39.08         22.01         1.93 o
  10   7   1         31.62         35.52         2.89 o
  11   7   1         64.19         65.52         2.85 o
  12   7   1        391.07        353.22         6.41 o
  13   7   1          8.76          8.67         2.36 o
  14   7   1         40.60         45.12         3.88 o
  15   7   1         10.50          6.50         4.33 o
  16   7   1        132.95        138.06         7.27 o
  17   7   1         16.13          6.89         7.19 o
  18   7   1          0.39         -1.44         5.78 o
  19   7   1          0.13         -7.46         7.46 o
  20   7   1        652.79        651.70        17.34 o
  21   7   1          0.20         -3.32         8.97 o
 -22   8   1          1.06          9.63        11.68 o
 -21   8   1          0.90        -10.01        10.01 o
 -20   8   1         41.09         51.06         9.35 o
 -19   8   1          0.05          7.71         6.38 o
 -18   8   1        151.86        152.55        10.43 o
 -17   8   1        274.35        280.54        10.11 o
 -16   8   1          6.13          5.78         4.05 o
 -15   8   1         59.48         60.77         4.27 o
 -14   8   1          5.32          6.32         2.72 o
 -13   8   1        248.59        229.11         5.25 o
 -12   8   1        277.63        264.22         5.25 o
 -11   8   1       1776.54       1485.40        21.56 o
 -10   8   1          0.25         -0.48         2.04 o
  -9   8   1        274.38        284.54         4.87 o
  -8   8   1       1985.77       2044.15        21.16 o
  -7   8   1        225.62        208.62         3.83 o
  -6   8   1        125.51        141.67         3.02 o
  -5   8   1       4249.65       4382.37        38.52 o
  -4   8   1         17.48         26.85         1.18 o
  -3   8   1        374.24        405.40         4.35 o
  -2   8   1        730.90        913.74        10.04 o
  -1   8   1        293.15        347.93         4.81 o
   0   8   1        659.77        772.03         8.74 o
   1   8   1        585.90        592.79         6.01 o
   2   8   1        516.67        528.37         5.80 o
   3   8   1       1004.23       1060.31        10.18 o
   4   8   1        960.13        900.31         9.21 o
   5   8   1         14.91         15.19         1.18 o
   6   8   1        427.00        430.46         5.90 o
   7   8   1        623.73        627.60         8.20 o
   8   8   1       2238.84       2262.16        21.42 o
   9   8   1          1.50          1.24         1.74 o
  10   8   1        405.74        343.12         6.13 o
  11   8   1        258.25        232.09         5.41 o
  12   8   1         43.16         48.56         3.88 o
  13   8   1          0.93          0.96         2.36 o
  14   8   1        205.94        213.42         6.61 o
  15   8   1         10.85          6.50         4.59 o
  16   8   1         20.68         22.82         4.59 o
  17   8   1         19.12         26.24         5.78 o
  18   8   1        141.74        151.62         8.67 o
  19   8   1        233.26        246.57        13.76 o
  20   8   1        115.58        139.64        10.11 o
  21   8   1         46.97         71.29        11.68 o
 -22   9   1          0.08         -8.67        23.12 o
 -21   9   1          9.72         12.86        10.59 o
 -20   9   1          1.77         -3.57         8.80 o
 -19   9   1         80.21         76.71         8.80 o
 -18   9   1        384.54        379.56        12.59 o
 -17   9   1        314.50        326.75        11.14 o
 -16   9   1         24.60         20.39         4.27 o
 -15   9   1          3.33          2.31         3.88 o
 -14   9   1         36.83         36.02         3.54 o
 -13   9   1         46.35         49.47         3.28 o
 -12   9   1          4.63          8.67         2.36 o
 -11   9   1        221.02        215.76         5.21 o
 -10   9   1         38.06         34.12         2.89 o
  -9   9   1       1539.07       1502.60        16.74 o
  -8   9   1        126.66        144.79         3.83 o
  -7   9   1       1654.37       1625.08        17.54 o
  -6   9   1        600.29        622.22         7.41 o
  -5   9   1       1555.05       1637.46        15.65 o
  -4   9   1        404.96        447.57         5.41 o
  -3   9   1          7.45         13.91         1.15 o
  -2   9   1        684.81        771.60         8.74 o
  -1   9   1        360.69        366.26         4.81 o
   0   9   1        122.84        138.57         4.06 o
   1   9   1          2.15          1.16         1.29 o
   2   9   1        274.25        247.77         3.67 o
   3   9   1         59.24         53.22         2.36 o
   4   9   1       1688.31       1666.24        14.95 o
   5   9   1        171.42        177.95         3.54 o
   6   9   1        102.72         95.39         3.47 o
   7   9   1       1630.80       1629.08        15.89 o
   8   9   1        413.02        400.68         6.67 o
   9   9   1        525.26        537.04         8.20 o
  10   9   1         39.32         28.32         2.48 o
  11   9   1          0.77          1.93         2.58 o
  12   9   1          2.47          0.58         2.58 o
  13   9   1         49.02         49.74         3.54 o
  14   9   1         11.07         10.59         3.54 o
  15   9   1          0.04         -4.33         4.33 o
  16   9   1         56.21         49.47         9.18 o
  17   9   1        104.84        111.14         7.22 o
  18   9   1        277.56        297.33        18.27 o
  19   9   1        169.84        187.86        15.85 o
  20   9   1        141.26        155.68        12.16 o
  21   9   1         22.97         30.82        11.68 o
 -21  10   1         45.75         44.61        11.68 o
 -20  10   1          0.28         -0.72         9.35 o
 -19  10   1          0.07         12.52         8.34 o
 -18  10   1         28.83         27.45         7.22 o
 -17  10   1         99.61        110.46         7.70 o
 -16  10   1          2.70          5.62         4.27 o
 -15  10   1          0.06          2.41         3.73 o
 -14  10   1         40.16         31.38         3.54 o
 -13  10   1        224.73        233.22         5.72 o
 -12  10   1         58.82         54.85         3.65 o
 -11  10   1         99.94         71.61         3.68 o
 -10  10   1        254.77        208.27         5.82 o
  -9  10   1          3.63          6.93         2.58 o
  -8  10   1        453.14        443.29         6.61 o
  -7  10   1        732.33        718.88         8.60 o
  -6  10   1         54.75         49.26         2.61 o
  -5  10   1       3942.36       3804.39        41.16 o
  -4  10   1       1349.25       1318.53        13.04 o
  -3  10   1       1296.34       1178.00        11.85 o
  -2  10   1         10.65         21.66         1.88 o
  -1  10   1        413.31        462.98         6.13 o
   0  10   1        180.64        157.62         5.07 o
   1  10   1        812.99        712.70         8.74 o
   2  10   1          0.03          2.06         1.09 o
   3  10   1        428.71        408.56         5.41 o
   4  10   1       3676.05       3701.94        33.18 o
   5  10   1        455.13        426.89         6.30 o
   6  10   1        891.53        875.84        13.35 o
   7  10   1        110.64        109.58         3.50 o
   8  10   1       1036.36        975.81        11.16 o
   9  10   1          1.89          1.93         3.02 o
  10  10   1         99.46         90.25         4.84 o
  11  10   1          0.77          0.96         2.36 o
  12  10   1         26.86         26.80         3.88 o
  13  10   1        130.06        128.10         6.75 o
  14  10   1        643.43        660.36        10.55 o
  15  10   1        464.35        468.48        10.56 o
  16  10   1         91.60         96.14         7.22 o
  17  10   1         87.16         96.90         7.52 o
  18  10   1         25.46         14.45         7.22 o
  19  10   1         38.49         37.41         8.67 o
  20  10   1         24.34         41.21        11.03 o
 -21  11   1        204.13        187.82        23.12 o
 -20  11   1         17.84         14.45        12.26 o
 -19  11   1          2.79         -0.85         8.80 o
 -18  11   1          3.28          4.82         8.34 o
 -17  11   1        675.62        715.16        21.27 o
 -16  11   1         75.93         77.38         5.84 o
 -15  11   1          6.08          9.33         3.83 o
 -14  11   1         35.89         37.30         4.48 o
 -13  11   1         41.55         43.41         3.54 o
 -12  11   1          2.49          4.24         2.78 o
 -11  11   1        173.00        172.97         5.66 o
 -10  11   1        254.55        246.51         5.90 o
  -9  11   1          1.82         -0.48         2.36 o
  -8  11   1         28.00         27.24         2.58 o
  -7  11   1        280.37        256.45         6.38 o
  -6  11   1         34.45         29.54         2.58 o
  -5  11   1         29.81         29.81         2.04 o
  -4  11   1       1126.31       1055.55        12.00 o
  -3  11   1        188.20        166.74         5.84 o
  -2  11   1        846.12        738.91        13.87 o
  -1  11   1         19.74         27.63         2.36 o
   0  11   1         78.49         60.33         3.70 o
   1  11   1        150.77        150.54         3.78 o
   2  11   1       1454.24       1250.49        26.28 o
   3  11   1       1735.28       1817.20        29.76 o
   4  11   1       1088.43       1078.78        14.35 o
   5  11   1       1210.06       1166.48        12.54 o
   6  11   1        471.36        439.89         6.61 o
   7  11   1         31.13         41.45         2.95 o
   8  11   1        518.51        522.34         7.60 o
   9  11   1        608.34        608.98         9.50 o
  10  11   1          0.18          4.08         2.48 o
  11  11   1         49.35         55.97         3.54 o
  12  11   1         28.29         37.28         3.96 o
  13  11   1         17.09         16.12         4.06 o
  14  11   1         34.04         35.83         4.20 o
  15  11   1        563.43        564.35        11.86 o
  16  11   1        704.18        727.51        15.49 o
  17  11   1        160.70        165.03         8.67 o
  18  11   1          2.56         10.77         7.85 o
  19  11   1          3.04         -6.74        10.01 o
  20  11   1         47.83         41.83        12.16 o
 -20  12   1         19.12         26.01        14.30 o
 -19  12   1          0.36        -12.26        12.26 o
 -18  12   1         30.52         44.58        13.00 o
 -17  12   1          8.96         21.67        10.22 o
 -16  12   1        128.80        129.56         6.90 o
 -15  12   1         79.55         91.52         5.03 o
 -14  12   1         20.78         30.01         4.00 o
 -13  12   1        347.80        348.20         8.02 o
 -12  12   1         96.62        102.92         4.87 o
 -11  12   1          0.96          2.06         2.97 o
 -10  12   1          8.54          8.51         3.64 o
  -9  12   1          4.09         10.40         2.58 o
  -8  12   1         12.10          8.52         2.58 o
  -7  12   1         38.05         34.47         2.48 o
  -6  12   1          1.08          3.72         1.93 o
  -5  12   1        215.32        173.09         4.20 o
  -4  12   1        804.05        674.82        15.47 o
  -3  12   1        651.78        614.42         9.06 o
  -2  12   1        142.57        132.96         4.60 o
  -1  12   1        539.30        547.02         9.08 o
   0  12   1        351.07        285.06         5.55 o
   1  12   1       1045.31        941.70        11.54 o
   2  12   1          3.79          6.36         2.04 o
   3  12   1        294.34        233.96         4.81 o
   4  12   1        353.21        340.39         5.41 o
   5  12   1        234.94        239.38         4.84 o
   6  12   1        221.46        192.76         4.56 o
   7  12   1        561.75        536.27         7.60 o
   8  12   1         48.53         47.42         2.97 o
   9  12   1         37.69         41.20         5.00 o
  10  12   1        150.29        148.46         5.64 o
  11  12   1         30.18         30.38         3.54 o
  12  12   1         11.07          7.51         4.16 o
  13  12   1          0.02         -4.06         4.06 o
  14  12   1        120.21        115.28         5.90 o
  15  12   1        447.79        457.24        11.06 o
  16  12   1        126.56        116.18         9.18 o
  17  12   1        155.15        157.19         9.31 o
  18  12   1        141.68        177.62        17.35 o
  19  12   1        198.30        205.15        23.12 o
 -19  13   1          3.36         -5.78        17.34 o
 -18  13   1          2.80        -14.45        17.34 o
 -17  13   1         23.91         29.45        17.34 o
 -16  13   1        115.83        104.07         7.52 o
 -15  13   1        374.85        368.52        10.80 o
 -14  13   1         31.13         33.58         5.17 o
 -13  13   1         20.08         18.00         5.29 o
 -12  13   1          7.46          5.78         4.33 o
 -11  13   1          4.75          6.74         3.54 o
 -10  13   1         94.28        103.70         5.52 o
  -9  13   1       1352.71       1373.13        19.11 o
  -8  13   1          6.89          2.89         2.74 o
  -7  13   1          8.33          5.20         2.58 o
  -6  13   1        256.34        238.28         6.13 o
  -5  13   1         18.86         28.82         2.90 o
  -4  13   1        116.15        118.03         4.81 o
  -3  13   1        164.01        126.94         4.81 o
  -2  13   1        205.01        168.31         4.81 o
  -1  13   1          5.01          1.93         2.04 o
   0  13   1         72.43         72.14         3.47 o
   1  13   1         55.12         53.32         3.17 o
   2  13   1        708.74        597.77         9.50 o
   3  13   1          5.77          7.66         2.21 o
   4  13   1         14.90         18.36         2.58 o
   5  13   1         42.77         38.29         2.78 o
   6  13   1          2.80          0.48         2.36 o
   7  13   1          0.14         -0.48         2.36 o
   8  13   1        353.44        364.70         6.83 o
   9  13   1         16.44          8.03         3.78 o
  10  13   1        251.68        254.42         6.83 o
  11  13   1         32.58         32.69         4.09 o
  12  13   1          0.34         -4.80         4.80 o
  13  13   1          4.73          5.78         6.07 o
  14  13   1          1.03          7.22         4.72 o
  15  13   1          1.74          2.89         6.81 o
  16  13   1         98.13        107.50        10.08 o
  17  13   1         21.34         35.99        11.10 o
  18  13   1         85.78         89.57        20.23 o
 -18  14   1        150.42        156.03        20.23 o
 -17  14   1        127.32        124.25        20.23 o
 -16  14   1        153.68        150.25        20.23 o
 -15  14   1        349.16        353.43        15.43 o
 -14  14   1          0.08         -6.67         6.67 o
 -13  14   1         21.42         10.59         6.67 o
 -12  14   1        117.03        113.29         5.84 o
 -11  14   1          0.52          0.00         5.20 o
 -10  14   1         62.14         66.80         4.81 o
  -9  14   1         20.73         26.89         4.33 o
  -8  14   1         70.16         68.47         3.88 o
  -7  14   1         54.67         48.90         3.47 o
  -6  14   1         13.91         11.88         3.78 o
  -5  14   1         88.08         98.61         5.84 o
  -4  14   1        381.60        396.08         8.67 o
  -3  14   1        217.11        199.17         7.22 o
  -2  14   1         36.07         52.26         5.00 o
  -1  14   1          0.35         -0.72         2.92 o
   0  14   1         51.15         44.02         4.33 o
   1  14   1          6.24          8.67         2.89 o
   2  14   1         43.60         36.95         3.78 o
   3  14   1        208.04        157.11         7.51 o
   4  14   1        181.06        193.25         7.51 o
   5  14   1        311.20        298.70         8.67 o
   6  14   1        291.57        302.82         8.67 o
   7  14   1        197.22        180.86         7.22 o
   8  14   1          2.27          6.50         4.33 o
   9  14   1         48.59         53.80         4.90 o
  10  14   1        271.65        278.50        12.00 o
  11  14   1        140.29        149.73         8.49 o
  12  14   1         11.20         10.59         6.67 o
  13  14   1         40.07         40.91         7.65 o
  14  14   1          3.56          8.36         6.06 o
  15  14   1        166.13        148.39        11.82 o
  16  14   1          5.27          6.74         8.34 o
  17  14   1         90.52         95.35        20.23 o
  18  14   1        161.44        179.15        23.12 o
 -18  15   1          9.11         75.13        20.23 o
 -17  15   1         94.87        138.70        20.23 o
 -16  15   1        284.24        366.97        28.90 o
 -15  15   1         89.50        100.71        12.26 o
 -14  15   1         21.25         17.34        10.90 o
 -13  15   1          1.65          0.83         7.11 o
 -12  15   1          1.12          5.06         5.78 o
 -11  15   1         16.55         14.45         5.84 o
 -10  15   1        350.01        370.03        13.35 o
  -9  15   1        505.23        515.23        11.56 o
  -8  15   1          7.92          5.06         4.33 o
  -7  15   1         13.77         10.84         4.33 o
  -6  15   1          0.13         -2.89         3.78 o
  -5  15   1        642.85        639.36        11.87 o
  -4  15   1        496.12        451.72        10.11 o
  -3  15   1        374.68        330.00         8.67 o
  -2  15   1          2.18         -0.26         3.11 o
  -1  15   1         95.13         86.20         4.59 o
   0  15   1         47.86         42.75         4.33 o
   1  15   1         90.72         81.97         4.90 o
   2  15   1        146.79        153.91         7.22 o
   3  15   1        142.06        157.70         7.22 o
   4  15   1          4.64         11.56         4.33 o
   5  15   1         21.96         21.52         4.33 o
   6  15   1          5.77          5.78         4.33 o
   7  15   1         49.26         58.27         4.59 o
   8  15   1        124.57        153.47        10.10 o
   9  15   1          1.63          9.20         7.24 o
  10  15   1        601.11        596.02        13.00 o
  11  15   1         25.02         30.82         6.67 o
  12  15   1         15.01         15.07         7.11 o
  13  15   1         67.46         69.72         8.80 o
  14  15   1         43.44         51.54         9.35 o
  15  15   1          5.83         -2.89         8.34 o
  16  15   1         72.11         40.45        17.34 o
  17  15   1         20.32          8.67        20.23 o
 -17  16   1         69.83         83.80        20.23 o
 -16  16   1         80.99        104.02        20.23 o
 -15  16   1        220.34        264.50        20.43 o
 -14  16   1        427.28        420.47        20.43 o
 -13  16   1          1.87         -3.56         8.02 o
 -12  16   1         65.05         66.63         8.34 o
 -11  16   1         10.26          9.39         5.78 o
 -10  16   1         42.38         40.99         6.06 o
  -9  16   1          2.01          5.78         4.90 o
  -8  16   1        278.48        274.04         9.69 o
  -7  16   1          0.28         -4.33         4.33 o
  -6  16   1          9.49          9.39         4.33 o
  -5  16   1         10.13         11.56         4.33 o
  -4  16   1        566.61        572.65        11.56 o
  -3  16   1        891.54        843.98        14.45 o
  -2  16   1        118.57        109.50         6.38 o
  -1  16   1         50.93         54.26         4.59 o
   0  16   1         83.98         87.02         5.78 o
   1  16   1         97.31         92.96         5.78 o
   2  16   1        622.15        633.94        12.59 o
   3  16   1         78.71         80.88         7.09 o
   4  16   1         13.70         16.61         4.33 o
   5  16   1         78.00         64.31         5.29 o
   6  16   1         70.16         68.49         5.78 o
   7  16   1          8.05          0.00         4.33 o
   8  16   1         20.35         24.56         5.78 o
   9  16   1        202.57        216.84         9.69 o
  10  16   1         80.08         91.05         7.22 o
  11  16   1        224.87        267.52        13.84 o
  12  16   1          6.01         12.67         7.65 o
  13  16   1          3.27         -2.04         8.80 o
  14  16   1          4.38          7.22        14.64 o
  15  16   1        139.09        167.59        20.23 o
  16  16   1         26.07         80.91        20.23 o
 -16  17   1        110.05        121.36        23.12 o
 -15  17   1         44.03         38.23        13.16 o
 -14  17   1         17.14         31.78        12.26 o
 -13  17   1        174.62        196.56        17.34 o
 -12  17   1          0.62          0.00         7.65 o
 -11  17   1         65.18         67.64        10.84 o
 -10  17   1         55.19         59.59         8.34 o
  -9  17   1        156.89        156.05         8.49 o
  -8  17   1        198.52        191.41         9.69 o
  -7  17   1          1.63          1.03         5.12 o
  -6  17   1          6.76          2.89         4.33 o
  -5  17   1          4.29          1.44         4.33 o
  -4  17   1         30.09         33.89         5.29 o
  -3  17   1       1021.12       1034.06        16.94 o
  -2  17   1         96.05         86.97         5.78 o
  -1  17   1         63.32         61.65         5.78 o
   0  17   1          7.90          5.78         4.33 o
   1  17   1          0.43          0.72         4.33 o
   2  17   1         50.72         57.39         5.78 o
   3  17   1         15.87          8.67         4.33 o
   4  17   1        128.17        140.11         8.23 o
   5  17   1         29.04         32.46         5.78 o
   6  17   1         45.50         40.30         5.78 o
   7  17   1        283.81        261.14        11.99 o
   8  17   1        125.55        136.91         9.18 o
   9  17   1        153.64        191.06        22.10 o
  10  17   1        676.81        675.61        15.49 o
  11  17   1         40.21         43.08         8.80 o
  12  17   1        152.86        172.41        21.57 o
  13  17   1         48.14         57.70        10.48 o
  14  17   1        126.68        142.31        13.14 o
  15  17   1        240.66        248.50        26.01 o
 -15  18   1         85.91         95.35        16.35 o
 -14  18   1        570.58        583.20        37.56 o
 -13  18   1         88.67         80.43        13.16 o
 -12  18   1         62.14         75.24        12.26 o
 -11  18   1         71.72         69.91         8.23 o
 -10  18   1         11.26         21.46         7.00 o
  -9  18   1         60.20         67.10         7.22 o
  -8  18   1          4.59         12.28         5.78 o
  -7  18   1        308.38        315.10        11.56 o
  -6  18   1        302.77        289.97        11.14 o
  -5  18   1        499.05        475.59        13.00 o
  -4  18   1        435.33        457.70        12.59 o
  -3  18   1        347.39        348.58        11.14 o
  -2  18   1        136.85        150.64         8.07 o
  -1  18   1          4.44          2.48         4.90 o
   0  18   1         21.31         20.23         5.78 o
   1  18   1        252.83        251.93        10.11 o
   2  18   1        519.08        549.81        13.00 o
   3  18   1         11.75         25.28         5.78 o
   4  18   1         71.00         83.44         7.22 o
   5  18   1          0.08          1.44         5.78 o
   6  18   1         10.91          8.67         5.78 o
   7  18   1         24.61         33.42         5.78 o
   8  18   1         13.81          7.45         6.06 o
   9  18   1        108.53        124.66         8.23 o
  10  18   1          0.10         -8.96         8.96 o
  11  18   1         39.45         33.59         9.35 o
  12  18   1         67.60         71.11        10.48 o
  13  18   1         21.74          0.75        11.44 o
  14  18   1          1.31        -17.34        17.34 o
 -14  19   1          1.04          8.67        23.12 o
 -13  19   1          6.33         24.89        14.45 o
 -12  19   1          2.85         10.77        11.10 o
 -11  19   1         15.60         14.71        11.10 o
 -10  19   1          6.15         12.74         7.85 o
  -9  19   1        125.87        130.30         8.97 o
  -8  19   1        143.70        154.97         8.97 o
  -7  19   1        169.28        178.59         9.55 o
  -6  19   1        156.10        133.29         8.67 o
  -5  19   1          5.89         11.08         6.38 o
  -4  19   1          1.43          6.08         6.17 o
  -3  19   1        280.13        297.11        11.56 o
  -2  19   1        328.87        332.52        11.87 o
  -1  19   1          0.78         -5.06         5.78 o
   0  19   1         24.97         18.06         5.78 o
   1  19   1         35.60         35.44         6.26 o
   2  19   1         42.66         43.42         6.76 o
   3  19   1         35.13         45.46         6.38 o
   4  19   1          0.69          4.33         6.67 o
   5  19   1          4.74          9.63         6.38 o
   6  19   1         10.73         -1.77         6.38 o
   7  19   1        119.24        139.09         8.67 o
   8  19   1        469.52        471.60        15.12 o
   9  19   1        390.48        419.62        23.59 o
  10  19   1         25.35         15.17         9.35 o
  11  19   1         33.20         41.44        17.26 o
  12  19   1         42.01         38.45        13.16 o
  13  19   1          0.76        -23.12        23.12 o
 -12  20   1         14.46         33.13        20.23 o
 -11  20   1         13.59         30.67        14.45 o
 -10  20   1        142.17        153.54        12.16 o
  -9  20   1        183.89        206.31        16.18 o
  -8  20   1         65.82         88.63         8.67 o
  -7  20   1          0.32         -2.17         7.22 o
  -6  20   1         18.09          7.95         7.22 o
  -5  20   1         22.69         22.39         7.22 o
  -4  20   1        103.10        112.45         8.23 o
  -3  20   1        116.48        121.24         8.67 o
  -2  20   1          5.77          0.91         6.06 o
  -1  20   1         10.34          9.58         6.67 o
   0  20   1          6.20         -6.06         6.06 o
   1  20   1         37.67         47.08         7.22 o
   2  20   1         33.58         31.06         7.22 o
   3  20   1        249.83        245.47        14.60 o
   4  20   1        189.57        189.05        11.29 o
   5  20   1          0.53          0.51         6.76 o
   6  20   1         85.01         89.72         8.67 o
   7  20   1         20.81         25.73         8.23 o
   8  20   1          3.14         -2.36         7.85 o
   9  20   1        353.57        409.15        19.29 o
  10  20   1        229.89        246.52        15.92 o
  11  20   1         13.36          8.45        15.89 o
 -10  21   1         92.24         95.71        16.35 o
  -9  21   1        111.08        129.78        12.71 o
  -8  21   1        474.87        510.07        18.02 o
  -7  21   1         22.67         41.90         8.67 o
  -6  21   1          0.13         -2.10         8.76 o
  -5  21   1        159.22        161.93        10.11 o
  -4  21   1         40.71         28.90         8.23 o
  -3  21   1         11.53         12.94         7.52 o
  -2  21   1        362.19        361.30        14.18 o
  -1  21   1         57.14         50.28         7.52 o
   0  21   1         86.07         73.25         7.85 o
   1  21   1         23.89         23.84         8.76 o
   2  21   1         47.58         52.19         8.81 o
   3  21   1          1.46         -5.90         7.52 o
   4  21   1         42.26         45.56         8.23 o
   5  21   1          7.89          1.93         8.23 o
   6  21   1          9.59         10.11        10.43 o
   7  21   1         75.20         68.38        10.11 o
   8  21   1         64.57         91.88        14.18 o
   9  21   1         35.15         38.11        11.74 o
  -8  22   1         43.79         66.46        20.23 o
  -7  22   1         13.94         19.26        11.68 o
  -6  22   1         16.30         31.43        10.32 o
  -5  22   1         21.65         17.34         8.97 o
  -4  22   1         25.05         19.80         8.97 o
  -3  22   1         49.07         58.11        14.18 o
  -2  22   1         68.26         70.14         8.97 o
  -1  22   1          0.03         -2.20         9.39 o
   0  22   1          1.69         -4.13         8.23 o
   1  22   1        175.04        168.75        10.42 o
   2  22   1        123.17        117.78        10.11 o
   3  22   1         39.59         35.74         8.97 o
   4  22   1          0.01         -8.67         8.67 o
   5  22   1         19.92          7.05         9.69 o
   6  22   1         34.09         20.95        10.11 o
   7  22   1         33.47         45.41        12.93 o
  -5  23   1         52.15         52.01        26.01 o
  -4  23   1          1.37         -1.51        12.16 o
  -3  23   1         22.23         14.12        12.93 o
  -2  23   1         34.09         40.66        11.74 o
  -1  23   1          0.46         12.00         9.88 o
   0  23   1          0.00          6.47        18.77 o
   1  23   1          1.38          4.63        11.68 o
   2  23   1          0.42        -10.11        10.11 o
   3  23   1          6.34        -11.68        11.68 o
   4  23   1         40.13         22.35        15.22 o
 -23   0   2        126.43        153.14        20.23 o
 -22   0   2          0.02        -13.00        13.00 o
 -21   0   2         20.23         25.04         9.03 o
 -20   0   2        209.75        254.96        15.22 o
 -19   0   2          3.49          5.78         6.13 o
 -18   0   2        164.47        189.36        12.26 o
 -17   0   2         25.24         31.65         7.22 o
 -16   0   2         75.77         88.85         6.93 o
 -15   0   2        360.36        339.68         8.01 o
 -14   0   2        418.93        412.52         9.35 o
 -13   0   2       1453.05       1466.22        21.09 o
 -12   0   2          0.45         -0.72         2.55 o
 -11   0   2        609.75        638.04        10.48 o
 -10   0   2         20.71         11.30         1.98 o
  -9   0   2        372.12        345.05         6.67 o
  -8   0   2        284.59        239.99         5.00 o
  -7   0   2        503.29        650.25        10.01 o
  -6   0   2         50.76         40.87         2.82 o
  -5   0   2        609.07        561.69         8.34 o
  -4   0   2       6041.66       6920.95        64.35 o
  -3   0   2       1683.95       1700.74        24.77 o
  -2   0   2          1.54         -1.18         1.18 o
  -1   0   2        521.90        601.02        14.45 o
   0   0   2          8.93         -2.89         2.89 o
   1   0   2        113.67         86.69         1.67 o
   2   0   2      21289.71      23552.09       279.69 o
   3   0   2        499.52        509.62         6.67 o
   4   0   2       1038.94       1040.35        16.35 o
   5   0   2       1108.73       1096.58        18.39 o
   6   0   2        202.74        212.47         6.13 o
   7   0   2         14.51         21.77         2.04 o
   8   0   2        254.18        299.07         8.17 o
   9   0   2         73.42         94.32         4.81 o
  10   0   2          3.33          5.78         2.89 o
  11   0   2        874.63        864.58        23.12 o
  12   0   2       1700.27       1622.20        28.60 o
  13   0   2       1953.99       1931.59        34.73 o
  14   0   2        170.77        175.11        10.22 o
  15   0   2          0.01         -5.78         5.78 o
  16   0   2         43.74         39.49         6.13 o
  17   0   2        116.57        123.45        24.56 o
  18   0   2        983.33        978.27        24.52 o
  19   0   2          0.94          2.89         8.17 o
  20   0   2          0.18          2.89        10.22 o
  21   0   2         92.86         99.41        15.89 o
  22   0   2         80.75         97.34        14.30 o
 -23   1   2         92.99        116.62        11.68 o
 -22   1   2         67.80         70.23         7.85 o
 -21   1   2        273.55        270.27        14.18 o
 -20   1   2         35.29         29.07         5.78 o
 -19   1   2         61.43         69.44         5.78 o
 -18   1   2       1236.24       1272.13        19.46 o
 -17   1   2        106.90        117.10         6.38 o
 -16   1   2         64.78         68.20         4.33 o
 -15   1   2         25.85         17.03         2.36 o
 -14   1   2          2.68          6.74         2.36 o
 -13   1   2        482.22        456.04         7.15 o
 -12   1   2       3499.47       3409.23        30.67 o
 -11   1   2        897.77        942.95        10.18 o
 -10   1   2          2.10          1.93         1.29 o
  -9   1   2        533.66        573.76         6.41 o
  -8   1   2       1108.12       1341.31        12.98 o
  -7   1   2        763.06        850.20         8.26 o
  -6   1   2          5.18         -0.48         1.18 o
  -5   1   2       2024.65       2203.84        17.47 o
  -4   1   2        222.09        241.82         2.05 o
  -3   1   2         26.45         28.20         0.96 o
  -2   1   2      14287.88      15212.73        94.00 o
  -1   1   2        121.77        133.93         3.28 o
   0   1   2         22.89         -1.09         1.09 o
   1   1   2        993.68       1155.92        10.31 o
   2   1   2      15670.76      17601.28       148.03 o
   3   1   2        301.86        323.76         3.54 o
   4   1   2       1276.39       1453.67        12.01 o
   5   1   2         11.46          8.01         1.09 o
   6   1   2        219.99        217.02         2.81 o
   7   1   2        860.90       1001.67        10.18 o
   8   1   2        184.93        229.55         5.42 o
   9   1   2        343.90        333.84         5.78 o
  10   1   2         22.32         21.77         4.09 o
  11   1   2        298.87        294.15         7.22 o
  12   1   2       1358.51       1303.91        17.34 o
  13   1   2         79.28         86.40         7.51 o
  14   1   2        184.50        171.92         7.22 o
  15   1   2        178.14        160.83         7.22 o
  16   1   2         59.75         55.78         5.29 o
  17   1   2          8.13         11.56         4.33 o
  18   1   2        117.94        142.10         7.71 o
  19   1   2          0.53         -0.72         5.78 o
  20   1   2         67.58         77.22         7.85 o
  21   1   2        130.99        141.27         9.31 o
  22   1   2         30.97         26.22        10.36 o
 -23   2   2         50.44         58.71        10.48 o
 -22   2   2         64.14         76.77         8.67 o
 -21   2   2         38.23         38.42         7.22 o
 -20   2   2          1.30         -0.72         6.26 o
 -19   2   2         26.96         30.49         5.78 o
 -18   2   2         16.30         18.35         4.59 o
 -17   2   2          0.27          0.64         3.78 o
 -16   2   2          0.36         -2.89         2.89 o
 -15   2   2         25.64         23.00         2.36 o
 -14   2   2         49.83         53.54         2.61 o
 -13   2   2          9.39          9.45         2.36 o
 -12   2   2         67.67         59.59         2.42 o
 -11   2   2        799.64        794.54         8.79 o
 -10   2   2        562.85        493.24         5.90 o
  -9   2   2        168.36        191.03         3.54 o
  -8   2   2         68.30         88.28         2.36 o
  -7   2   2       1175.66       1345.68        12.75 o
  -6   2   2       3262.43       3482.54        28.07 o
  -5   2   2         85.19         81.83         1.37 o
  -4   2   2        447.94        492.15         4.37 o
  -3   2   2        350.24        366.24         3.94 o
  -2   2   2       3244.54       3416.91        39.92 o
  -1   2   2        910.75        919.30        11.43 o
   0   2   2        213.75        201.39         2.92 o
   1   2   2       2106.22       2149.04        13.77 o
   2   2   2       1300.12       1264.99         9.54 o
   3   2   2        627.44        603.57         6.10 o
   4   2   2        945.90        891.03        15.61 o
   5   2   2       1217.01       1250.63        13.00 o
   6   2   2        607.34        621.61         6.18 o
   7   2   2        626.45        653.51         6.83 o
   8   2   2        426.57        422.28         5.64 o
   9   2   2         77.53         77.15         2.74 o
  10   2   2         22.41         13.11         2.89 o
  11   2   2         75.84         84.20         5.42 o
  12   2   2        227.97        217.77         6.76 o
  13   2   2        201.08        187.26         6.76 o
  14   2   2          3.26          2.17         3.75 o
  15   2   2          0.03         -1.16         3.40 o
  16   2   2         25.05         22.89         4.33 o
  17   2   2         71.43         75.49         5.78 o
  18   2   2        125.13        125.65         7.22 o
  19   2   2         98.68        114.51         7.22 o
  20   2   2         27.37         35.40         7.22 o
  21   2   2          1.20          3.52         7.52 o
  22   2   2          8.28         14.11        15.94 o
 -23   3   2         72.91         98.50        11.68 o
 -22   3   2        200.11        199.06        14.38 o
 -21   3   2          3.16          7.48         6.76 o
 -20   3   2         17.63         20.95         5.78 o
 -19   3   2        168.80        156.18         8.49 o
 -18   3   2         29.44         21.87         4.33 o
 -17   3   2        166.98        159.21        12.51 o
 -16   3   2        134.30        147.71         9.93 o
 -15   3   2          4.72          2.41         2.87 o
 -14   3   2         71.23         65.74         3.22 o
 -13   3   2        638.16        559.37         7.60 o
 -12   3   2          0.62          4.24         1.71 o
 -11   3   2          0.02          1.44         1.18 o
 -10   3   2        346.49        398.25         5.21 o
  -9   3   2        547.75        561.12         6.41 o
  -8   3   2        632.02        653.82         6.55 o
  -7   3   2       3953.25       4519.46        36.19 o
  -6   3   2         28.73         43.15         2.18 o
  -5   3   2        948.81        963.35         9.44 o
  -4   3   2       2044.05       1998.50        16.38 o
  -3   3   2       2344.71       2491.70        18.63 o
  -2   3   2       5829.75       6148.73        44.81 o
  -1   3   2       1518.39       1504.35        17.63 o
   0   3   2       1546.94       1466.17        12.74 o
   1   3   2       1736.15       1787.56        13.40 o
   2   3   2       2949.55       3180.82        39.38 o
   3   3   2       1648.92       1744.74        14.20 o
   4   3   2        799.84        771.30         6.96 o
   5   3   2        797.07        807.68         7.28 o
   6   3   2        720.33        758.18         7.11 o
   7   3   2       2597.83       2834.36        27.89 o
   8   3   2        136.51        153.44         3.22 o
   9   3   2        311.58        304.71         4.44 o
  10   3   2        549.61        519.85         9.35 o
  11   3   2        145.18        150.77         4.96 o
  12   3   2         19.03         23.04         2.58 o
  13   3   2       1096.87       1021.69        15.49 o
  14   3   2        105.59        104.61         5.78 o
  15   3   2          0.79         -2.31         3.40 o
  16   3   2          4.81          5.78         4.33 o
  17   3   2         85.50         75.44         5.78 o
  18   3   2         24.64         18.78         5.78 o
  19   3   2         13.43         10.11         5.78 o
  20   3   2          0.36         12.28        11.26 o
  21   3   2          6.67         11.69        12.93 o
  22   3   2        170.87        179.84        11.14 o
 -23   4   2         24.47         23.84        16.18 o
 -22   4   2          8.00         10.88        12.78 o
 -21   4   2         65.24         72.24         7.52 o
 -20   4   2         31.92         30.49         5.78 o
 -19   4   2         36.93         44.76         5.78 o
 -18   4   2         21.42         26.50         4.59 o
 -17   4   2          4.06          4.33         4.33 o
 -16   4   2        135.06        132.80         6.13 o
 -15   4   2          8.40         13.60         4.08 o
 -14   4   2          2.31          0.00         2.36 o
 -13   4   2        663.50        612.93         9.31 o
 -12   4   2        223.17        182.72         4.27 o
 -11   4   2        283.41        319.13         5.59 o
 -10   4   2          9.52          3.72         1.09 o
  -9   4   2         94.03        107.47         2.28 o
  -8   4   2         62.48         69.93         2.36 o
  -7   4   2         70.91        116.14         2.36 o
  -6   4   2         28.57         14.45         1.29 o
  -5   4   2       7855.03       9112.69        77.46 o
  -4   4   2         22.91         29.24         1.89 o
  -3   4   2        193.80        199.10         2.18 o
  -2   4   2       3401.16       4164.67        32.88 o
  -1   4   2       2675.03       2723.58        25.84 o
   0   4   2        318.68        301.10         3.88 o
   1   4   2       2810.44       2806.94        22.45 o
   2   4   2        610.66        709.40         6.55 o
   3   4   2       1059.01       1096.85        10.18 o
   4   4   2         50.94         59.97         1.36 o
   5   4   2       1491.29       1663.16        15.12 o
   6   4   2         82.28         86.21         1.93 o
   7   4   2        302.74        323.76         3.95 o
   8   4   2          4.84          6.54         1.51 o
   9   4   2         95.64        100.82         3.23 o
  10   4   2        184.82        188.43         5.95 o
  11   4   2         12.82         16.29         2.04 o
  12   4   2         18.83         18.06         2.58 o
  13   4   2         24.51         26.24         3.11 o
  14   4   2          0.12          2.17         2.89 o
  15   4   2          4.05          6.50         4.33 o
  16   4   2         35.63         38.24         4.33 o
  17   4   2         93.12         84.45         5.78 o
  18   4   2         86.97         82.88         7.22 o
  19   4   2         60.39         66.00         7.22 o
  20   4   2        155.52        156.66         9.31 o
  21   4   2         79.51         82.91         8.97 o
  22   4   2         33.45         52.97        11.68 o
 -23   5   2         28.05         42.74        16.20 o
 -22   5   2         18.18         11.56        10.01 o
 -21   5   2        134.02        155.62        25.10 o
 -20   5   2        530.72        569.74        14.45 o
 -19   5   2         25.82         20.23         5.78 o
 -18   5   2        192.44        189.25         8.97 o
 -17   5   2        219.10        216.40         8.67 o
 -16   5   2         91.51        103.29        10.43 o
 -15   5   2         39.67         34.36         3.17 o
 -14   5   2          4.77         -0.96         2.36 o
 -13   5   2          1.16          0.58         2.58 o
 -12   5   2        184.27        141.75         3.83 o
 -11   5   2       1029.73        939.80        11.33 o
 -10   5   2         23.35         27.68         1.67 o
  -9   5   2        834.69        873.69         9.44 o
  -8   5   2       1399.51       1468.20        14.16 o
  -7   5   2        328.33        475.42         5.90 o
  -6   5   2         86.85         75.66         2.36 o
  -5   5   2        935.81       1018.77         9.79 o
  -4   5   2        188.89        187.45         3.66 o
  -3   5   2        310.10        251.44         2.81 o
  -2   5   2        842.79        969.20        10.34 o
  -1   5   2        402.46        386.87         4.81 o
   0   5   2        217.72        224.29         3.78 o
   1   5   2         73.07         74.41         1.33 o
   2   5   2        488.85        533.47         5.07 o
   3   5   2        507.70        613.24         6.22 o
   4   5   2        685.90        727.22         6.82 o
   5   5   2       1774.05       1951.43        17.88 o
   6   5   2         29.95         27.24         1.18 o
   7   5   2        149.32        173.84         3.22 o
   8   5   2       1824.46       1930.70        18.21 o
   9   5   2        730.19        760.75        10.32 o
  10   5   2         11.08         10.11         2.04 o
  11   5   2        229.09        205.39         4.56 o
  12   5   2        310.67        270.56         6.83 o
  13   5   2        100.70         77.15         4.59 o
  14   5   2          0.25          7.22         2.89 o
  15   5   2         44.86         40.30         4.33 o
  16   5   2        247.16        234.30         8.97 o
  17   5   2        130.28        128.70         7.52 o
  18   5   2         27.07         25.89         7.09 o
  19   5   2         37.48         31.27         6.76 o
  20   5   2         61.87         60.24         8.23 o
  21   5   2         40.60         48.84         8.97 o
  22   5   2          4.15         23.12        20.23 o
 -23   6   2          5.34         12.52        11.68 o
 -22   6   2         24.91         30.82        10.01 o
 -21   6   2         11.62         18.30         8.34 o
 -20   6   2        243.14        255.61        11.87 o
 -19   6   2         26.06         23.84         5.78 o
 -18   6   2          4.63          8.26         7.51 o
 -17   6   2         71.97         81.27         5.78 o
 -16   6   2        176.23        182.92         6.46 o
 -15   6   2          5.08          6.93         2.58 o
 -14   6   2        220.07        183.55         5.84 o
 -13   6   2        106.67         87.11         4.27 o
 -12   6   2          1.59          5.78         2.18 o
 -11   6   2         62.62         52.12         3.05 o
 -10   6   2         85.66         63.32         4.13 o
  -9   6   2         22.84         20.08         1.36 o
  -8   6   2       1715.29       1834.51        17.48 o
  -7   6   2       1117.61       1079.41        10.79 o
  -6   6   2       1271.86       1368.51        12.98 o
  -5   6   2       1657.11       1868.45        17.07 o
  -4   6   2        160.18        166.69         2.50 o
  -3   6   2       2511.90       3058.97        24.63 o
  -2   6   2        145.81        189.13         3.17 o
  -1   6   2       4256.43       4824.49        45.71 o
   0   6   2         37.45         35.67         1.54 o
   1   6   2       3647.80       4204.81        33.37 o
   2   6   2        604.80        691.44         6.76 o
   3   6   2        198.77        178.18         2.78 o
   4   6   2         68.63         82.65         2.36 o
   5   6   2         36.04         45.52         1.60 o
   6   6   2        504.77        526.86         6.05 o
   7   6   2        804.64        768.97         8.42 o
   8   6   2         10.82         21.88         1.65 o
   9   6   2          2.65          4.05         1.51 o
  10   6   2        216.51        185.26         4.20 o
  11   6   2        859.67        773.34         9.36 o
  12   6   2         13.02         11.32         2.80 o
  13   6   2         76.11         68.71         3.88 o
  14   6   2        161.21        138.97         7.22 o
  15   6   2         10.25         13.00         4.33 o
  16   6   2         44.64         44.21         5.78 o
  17   6   2          9.49         10.00         6.67 o
  18   6   2         32.09         42.35         6.06 o
  19   6   2         48.23         67.21         7.22 o
  20   6   2        263.37        247.23        12.12 o
  21   6   2         56.51         45.45         9.31 o
 -23   7   2          5.34         11.56        23.12 o
 -22   7   2          0.65         -5.78        10.01 o
 -21   7   2        248.86        282.86        17.19 o
 -20   7   2         28.07         54.59         8.34 o
 -19   7   2        510.51        537.47        13.67 o
 -18   7   2          0.08          2.67         5.42 o
 -17   7   2          0.06          2.17         4.33 o
 -16   7   2          0.12          1.16         3.88 o
 -15   7   2        245.61        256.59         7.15 o
 -14   7   2          3.26          2.89         2.36 o
 -13   7   2        210.23        184.66         5.03 o
 -12   7   2         15.74          4.54         2.18 o
 -11   7   2       1782.23       1459.43        15.12 o
 -10   7   2       1384.35       1279.91        13.15 o
  -9   7   2         58.48         46.29         4.75 o
  -8   7   2        518.27        460.46         5.90 o
  -7   7   2        419.07        391.28         5.03 o
  -6   7   2        262.32        214.70         3.66 o
  -5   7   2       1240.32       1223.60        11.57 o
  -4   7   2       1607.54       1889.45        20.05 o
  -3   7   2        943.11       1201.48        11.36 o
  -2   7   2        139.76        151.22         2.74 o
  -1   7   2        713.30        858.33         9.76 o
   0   7   2        424.39        445.36         5.84 o
   1   7   2         14.62          7.31         1.90 o
   2   7   2        234.53        224.91         3.45 o
   3   7   2       1570.36       1900.13        17.27 o
   4   7   2        846.55        933.04         9.44 o
   5   7   2       1518.34       1558.12        14.71 o
   6   7   2        647.23        691.29         7.80 o
   7   7   2         33.85         41.03         2.36 o
   8   7   2       1539.76       1525.50        15.12 o
   9   7   2         37.41         29.63         2.58 o
  10   7   2        273.75        259.00         4.70 o
  11   7   2        789.85        695.23         9.21 o
  12   7   2         10.27          8.19         2.36 o
  13   7   2          7.10          9.92         3.42 o
  14   7   2        117.20        112.86         6.76 o
  15   7   2         99.86        104.08         6.06 o
  16   7   2         24.47         20.89         5.29 o
  17   7   2          8.76          8.67         5.78 o
  18   7   2         60.61         65.43         7.22 o
  19   7   2         25.60         32.79         7.52 o
  20   7   2        104.30        112.77        10.43 o
  21   7   2        118.83        108.06        12.51 o
 -22   8   2         68.92         81.12        11.68 o
 -21   8   2          0.40          2.89        10.01 o
 -20   8   2        330.21        336.88        16.68 o
 -19   8   2         40.17         47.93         8.34 o
 -18   8   2        122.34        126.76         7.22 o
 -17   8   2         53.78         53.54         5.78 o
 -16   8   2         10.38         19.52         4.41 o
 -15   8   2          2.91          2.89         3.17 o
 -14   8   2         55.23         53.76         3.54 o
 -13   8   2          2.33         11.49         2.36 o
 -12   8   2         11.20          8.09         2.58 o
 -11   8   2         18.26         20.23         2.58 o
 -10   8   2        125.84        119.19         4.12 o
  -9   8   2        465.53        457.69         6.22 o
  -8   8   2       4150.52       3972.36        38.74 o
  -7   8   2        144.13        143.99         3.54 o
  -6   8   2        191.15        160.97         3.22 o
  -5   8   2         34.57         40.07         3.23 o
  -4   8   2        286.46        301.60         4.45 o
  -3   8   2         18.61         33.05         1.61 o
  -2   8   2        154.07        146.81         3.47 o
  -1   8   2        177.73        175.38         5.84 o
   0   8   2        233.13        249.09         3.88 o
   1   8   2        390.19        446.06         6.13 o
   2   8   2          0.48          2.06         1.09 o
   3   8   2        222.19        225.59         3.54 o
   4   8   2          4.37          8.36         1.18 o
   5   8   2        777.35        790.54         8.79 o
   6   8   2        313.24        288.65         4.72 o
   7   8   2       1276.88       1239.60        12.54 o
   8   8   2        256.65        245.73         5.17 o
   9   8   2        487.62        452.92         7.15 o
  10   8   2        709.38        670.18         8.33 o
  11   8   2        525.13        470.30         8.20 o
  12   8   2          0.29          0.58         2.58 o
  13   8   2         60.04         50.58         3.88 o
  14   8   2          0.03          8.09         4.28 o
  15   8   2          3.53          0.72         4.33 o
  16   8   2          0.60         -0.72         7.92 o
  17   8   2         84.51         83.07         8.76 o
  18   8   2         82.18         91.39         7.85 o
  19   8   2        224.59        253.93        14.04 o
  20   8   2        167.73        181.30        11.89 o
  21   8   2        132.51        112.76        16.35 o
 -22   9   2         28.10         33.71        11.68 o
 -21   9   2        216.48        224.16        14.23 o
 -20   9   2         56.66         64.18        10.01 o
 -19   9   2        440.81        461.32        16.68 o
 -18   9   2          0.69          7.95         5.78 o
 -17   9   2        262.81        269.33        10.42 o
 -16   9   2        139.56        141.74         7.43 o
 -15   9   2         35.37         46.62         5.82 o
 -14   9   2        379.84        404.81         6.82 o
 -13   9   2         22.00         20.11         2.53 o
 -12   9   2         10.42         12.26         2.36 o
 -11   9   2        145.70        103.24         4.83 o
 -10   9   2        432.37        387.53         8.70 o
  -9   9   2         32.79         30.15         2.36 o
  -8   9   2       2472.90       2280.46        23.50 o
  -7   9   2       2386.47       2294.12        23.22 o
  -6   9   2         10.58         10.83         1.83 o
  -5   9   2       4663.68       4689.77        41.25 o
  -4   9   2         15.34         15.38         1.09 o
  -3   9   2        257.63        237.25         4.37 o
  -2   9   2          0.59          0.58         1.29 o
  -1   9   2          8.52         -0.58         1.29 o
   0   9   2       1066.71       1181.63        12.63 o
   1   9   2         33.77         21.05         1.82 o
   2   9   2         28.42         26.68         1.49 o
   3   9   2        257.45        255.50         4.20 o
   4   9   2       1700.18       1682.03        16.09 o
   5   9   2       3236.35       3280.25        29.65 o
   6   9   2        133.73        131.79         4.14 o
   7   9   2       1255.00       1220.51        13.65 o
   8   9   2       4768.75       4584.17        40.87 o
   9   9   2        146.79        142.19         5.26 o
  10   9   2        291.65        262.03         5.64 o
  11   9   2          0.05          1.03         2.74 o
  12   9   2          0.91         -2.61         2.61 o
  13   9   2         48.18         48.12         3.54 o
  14   9   2        132.68        152.76         7.15 o
  15   9   2         19.94         15.84         7.09 o
  16   9   2         36.93         39.98         5.78 o
  17   9   2          1.59          3.04         6.06 o
  18   9   2         34.22         51.93         9.18 o
  19   9   2         91.50        107.37        10.84 o
  20   9   2          0.65         -1.78        11.58 o
 -21  10   2         13.45         11.70        10.48 o
 -20  10   2          5.71          3.74         8.80 o
 -19  10   2          4.25          2.89         8.34 o
 -18  10   2         55.80         58.03         8.34 o
 -17  10   2        656.16        692.29        14.45 o
 -16  10   2          6.83          7.15         4.06 o
 -15  10   2         23.42         29.61         4.06 o
 -14  10   2          1.26          4.51         2.94 o
 -13  10   2          7.42          5.46         2.50 o
 -12  10   2         25.61         33.09         3.47 o
 -11  10   2        163.35        151.91         5.17 o
 -10  10   2         15.59         14.45         2.89 o
  -9  10   2         75.88         71.35         3.22 o
  -8  10   2       1875.49       1702.34        16.65 o
  -7  10   2        102.40        119.05         3.68 o
  -6  10   2        791.48        754.98        11.48 o
  -5  10   2        593.94        610.91         8.49 o
  -4  10   2       3411.49       3332.88        33.33 o
  -3  10   2         12.47         19.91         2.04 o
  -2  10   2         17.63         42.14         2.58 o
  -1  10   2        448.77        461.29         6.13 o
   0  10   2        147.53        157.72         4.17 o
   1  10   2        193.08        180.58         3.88 o
   2  10   2         70.80         31.45         2.04 o
   3  10   2        249.14        223.54         4.20 o
   4  10   2       1636.33       1622.84        17.22 o
   5  10   2        309.31        273.55         6.67 o
   6  10   2        197.97        177.36         4.44 o
   7  10   2        453.72        382.56         6.22 o
   8  10   2         18.39         18.68         2.36 o
   9  10   2         76.22         68.92         3.54 o
  10  10   2          6.64          8.84         2.48 o
  11  10   2          1.47          1.86         2.74 o
  12  10   2          0.62         -2.31         3.88 o
  13  10   2          9.70         14.93         3.54 o
  14  10   2        132.45        143.49         7.15 o
  15  10   2          3.91          4.33         4.90 o
  16  10   2         14.04         15.17         5.78 o
  17  10   2        879.51        906.43        18.02 o
  18  10   2         57.17         64.96         8.23 o
  19  10   2         61.93         72.03         9.31 o
  20  10   2         14.83          6.74        11.68 o
 -21  11   2         90.68         98.55        14.30 o
 -20  11   2        108.51        117.39        14.45 o
 -19  11   2          3.86         25.04         8.34 o
 -18  11   2          1.38         13.48         8.34 o
 -17  11   2        338.62        364.21        14.39 o
 -16  11   2        465.65        457.21        10.56 o
 -15  11   2         15.11         15.76         3.83 o
 -14  11   2        124.94        144.64         6.41 o
 -13  11   2        233.55        249.66         6.61 o
 -12  11   2          1.87          8.87         2.97 o
 -11  11   2        322.79        333.49         6.41 o
 -10  11   2        357.37        398.04         6.61 o
  -9  11   2        100.25        100.67         4.51 o
  -8  11   2        206.06        186.44         4.44 o
  -7  11   2        243.46        210.22         4.44 o
  -6  11   2         67.14         64.82         3.45 o
  -5  11   2        588.03        555.20         9.31 o
  -4  11   2        161.02        159.30         4.90 o
  -3  11   2        585.59        597.40        11.68 o
  -2  11   2       1586.47       1399.29        23.43 o
  -1  11   2         47.14         34.67         2.58 o
   0  11   2         98.69         90.76         4.81 o
   1  11   2        293.95        280.80         5.50 o
   2  11   2          0.11          2.31         1.93 o
   3  11   2        236.27        237.77         4.20 o
   4  11   2       1679.32       1559.28        16.15 o
   5  11   2        451.93        410.20         6.08 o
   6  11   2        931.68        921.15        10.18 o
   7  11   2         54.78         53.07         3.11 o
   8  11   2        780.73        726.56        10.04 o
   9  11   2        232.26        224.37         6.13 o
  10  11   2        365.72        385.68         7.41 o
  11  11   2        257.01        247.86         7.15 o
  12  11   2          1.92         -0.58         3.88 o
  13  11   2        209.88        216.88         7.35 o
  14  11   2        140.08        154.07         7.43 o
  15  11   2          3.98          5.78         5.17 o
  16  11   2        135.42        133.99         9.59 o
  17  11   2          4.82          2.17         7.92 o
  18  11   2          6.73          2.75         8.23 o
  19  11   2          5.20          8.67         9.31 o
  20  11   2        136.08        135.81        26.01 o
 -20  12   2        148.08        135.43        15.22 o
 -19  12   2          8.04         -4.99        11.10 o
 -18  12   2          0.37        -10.22        10.22 o
 -17  12   2        261.77        219.94        16.35 o
 -16  12   2         61.11         61.26         5.84 o
 -15  12   2        126.28        125.71         8.62 o
 -14  12   2        442.86        438.10         8.60 o
 -13  12   2         81.19         79.64         4.44 o
 -12  12   2          0.67          0.89         3.22 o
 -11  12   2         14.10         13.11         3.22 o
 -10  12   2        263.81        270.79         6.05 o
  -9  12   2          9.81         11.22         4.30 o
  -8  12   2        382.60        377.54         7.03 o
  -7  12   2        507.33        488.02         7.13 o
  -6  12   2       1009.02        950.94        13.53 o
  -5  12   2          7.33          8.09         2.18 o
  -4  12   2       2050.07       1884.75        20.40 o
  -3  12   2        358.78        303.29         6.13 o
  -2  12   2       3891.31       3424.50        38.22 o
  -1  12   2        130.08        111.34         3.95 o
   0  12   2         46.95         48.22         5.00 o
   1  12   2        364.33        307.20         6.13 o
   2  12   2       5397.80       4890.55        55.98 o
   3  12   2        167.19        129.26         4.81 o
   4  12   2        209.04        179.96         4.20 o
   5  12   2          3.85          7.41         1.93 o
   6  12   2        241.54        231.95         6.79 o
   7  12   2         73.87         73.47         3.54 o
   8  12   2        345.04        339.18         7.15 o
   9  12   2         15.77          9.34         2.93 o
  10  12   2          9.08         17.07         3.54 o
  11  12   2         80.93         84.71         5.17 o
  12  12   2          0.01         -1.16         3.93 o
  13  12   2         94.93         92.14         5.37 o
  14  12   2         69.59         68.38         5.59 o
  15  12   2        123.92        113.66         6.46 o
  16  12   2        544.56        555.89        15.12 o
  17  12   2        270.81        254.32        14.45 o
  18  12   2         16.07         11.56        10.01 o
 -19  13   2         10.93         14.45        17.34 o
 -18  13   2        119.68        145.17        13.16 o
 -17  13   2        116.54        147.65        15.89 o
 -16  13   2       1330.83       1409.93        25.54 o
 -15  13   2        429.15        426.75        11.36 o
 -14  13   2         18.58         13.26         4.51 o
 -13  13   2        412.67        387.60         9.76 o
 -12  13   2          7.58          8.09         3.88 o
 -11  13   2         49.95         52.75         4.06 o
 -10  13   2        389.56        437.22         8.74 o
  -9  13   2         33.81         36.87         4.33 o
  -8  13   2        185.71        163.53         6.82 o
  -7  13   2          7.10          3.47         2.58 o
  -6  13   2          1.05          1.73         2.58 o
  -5  13   2          0.95          0.58         2.58 o
  -4  13   2        355.32        381.46         6.70 o
  -3  13   2        162.10        168.71         4.81 o
  -2  13   2        680.84        545.10         8.29 o
  -1  13   2         90.55         93.48         4.51 o
   0  13   2          3.67          8.51         2.30 o
   1  13   2         65.48         42.20         3.35 o
   2  13   2        224.90        224.80         6.42 o
   3  13   2         26.96         26.78         2.58 o
   4  13   2        747.64        754.97        10.69 o
   5  13   2          2.31          5.20         2.58 o
   6  13   2        244.39        231.16         6.13 o
   7  13   2         56.58         55.46         3.54 o
   8  13   2          0.14         -2.79         2.79 o
   9  13   2         19.42         15.03         3.88 o
  10  13   2        456.60        496.21         8.79 o
  11  13   2         27.17         29.58         4.27 o
  12  13   2         13.53         17.30         4.81 o
  13  13   2        497.20        485.03        12.59 o
  14  13   2        116.03        105.19         7.52 o
  15  13   2        158.54        165.02        14.60 o
  16  13   2        324.71        351.13        20.43 o
  17  13   2          0.89         18.78        12.26 o
  18  13   2         22.92         40.45        20.23 o
 -19  14   2         20.18         28.90        20.23 o
 -18  14   2          0.08         17.34        17.34 o
 -17  14   2         30.30         34.67        14.45 o
 -16  14   2         72.96         70.82        12.26 o
 -15  14   2         13.08         20.45         7.65 o
 -14  14   2         69.68         81.30         8.76 o
 -13  14   2        162.24        174.86         7.50 o
 -12  14   2          7.74         15.41         4.27 o
 -11  14   2         40.06         37.80         4.27 o
 -10  14   2         48.07         57.58         4.93 o
  -9  14   2         42.35         42.61         3.88 o
  -8  14   2        148.24        154.18         6.13 o
  -7  14   2          4.56          7.02         3.01 o
  -6  14   2         74.06         69.70         3.47 o
  -5  14   2          9.56         13.36         2.58 o
  -4  14   2        298.95        279.42         6.13 o
  -3  14   2         68.01         54.02         3.88 o
  -2  14   2        304.53        243.87         6.13 o
  -1  14   2         58.36         35.19         3.78 o
   0  14   2          3.23          4.33         2.89 o
   1  14   2         42.86         35.04         4.33 o
   2  14   2        389.00        290.72         7.52 o
   3  14   2         50.64         33.79         4.33 o
   4  14   2          4.86          0.00         3.47 o
   5  14   2          5.90          0.00         2.58 o
   6  14   2          5.29          4.82         3.17 o
   7  14   2         15.73         20.98         3.88 o
   8  14   2         83.75         87.46         4.51 o
   9  14   2         22.24         23.84         4.06 o
  10  14   2        106.52        130.06         7.52 o
  11  14   2         11.60         13.48         6.67 o
  12  14   2         48.82         53.93         7.11 o
  13  14   2          0.02         -7.11         7.11 o
  14  14   2         35.49         31.56         7.65 o
  15  14   2         55.98         41.36         8.80 o
  16  14   2        209.95        228.44        13.47 o
  17  14   2         74.52         75.13        17.34 o
 -18  15   2         48.85         69.35        20.23 o
 -17  15   2          4.90         -2.89        17.34 o
 -16  15   2          5.25        -10.51        11.56 o
 -15  15   2        141.83        146.91        27.45 o
 -14  15   2         70.87         70.43        10.22 o
 -13  15   2          5.37         11.15         7.11 o
 -12  15   2        337.26        333.19        11.56 o
 -11  15   2         76.38         76.91         6.06 o
 -10  15   2        480.16        514.93        11.87 o
  -9  15   2         19.68         30.71         4.33 o
  -8  15   2          1.46          4.33         4.33 o
  -7  15   2          5.75          5.78         4.33 o
  -6  15   2         48.63         53.84         5.42 o
  -5  15   2        113.59        112.12         6.76 o
  -4  15   2        100.88        113.35         6.76 o
  -3  15   2         49.86         50.21         4.33 o
  -2  15   2        127.22        100.13         5.78 o
  -1  15   2          0.21          1.58         3.11 o
   0  15   2        327.19        328.74         8.67 o
   1  15   2         26.90         15.41         3.78 o
   2  15   2         81.42         72.87         4.33 o
   3  15   2         39.74         40.40         4.33 o
   4  15   2        157.15        169.96         8.76 o
   5  15   2         95.23         91.27         5.78 o
   6  15   2         19.01         15.89         4.59 o
   7  15   2         64.29         64.74         5.29 o
   8  15   2         29.19         31.08         4.59 o
   9  15   2         31.65         36.45         5.78 o
  10  15   2        310.95        327.24        12.71 o
  11  15   2        214.73        224.79        12.71 o
  12  15   2        149.06        137.27        10.01 o
  13  15   2         31.91         35.64         8.34 o
  14  15   2          7.98          0.00         8.34 o
  15  15   2        185.17        209.50        22.81 o
  16  15   2          9.21         26.01        10.01 o
 -17  16   2          3.27         11.56        17.34 o
 -16  16   2          1.69         -1.44        12.26 o
 -15  16   2        110.26        120.15        13.16 o
 -14  16   2          1.85         -7.22        10.22 o
 -13  16   2        211.73        221.08        15.97 o
 -12  16   2         19.80         15.64         6.76 o
 -11  16   2        487.66        474.03        13.00 o
 -10  16   2          0.31         -2.22         6.06 o
  -9  16   2         25.14         31.06         5.42 o
  -8  16   2         77.19         80.52         5.78 o
  -7  16   2        267.74        273.99         9.31 o
  -6  16   2          9.05         10.11         4.59 o
  -5  16   2         11.79         18.06         4.33 o
  -4  16   2          1.30          1.44         4.33 o
  -3  16   2        124.56        132.62         6.76 o
  -2  16   2        239.24        227.07         8.67 o
  -1  16   2        107.84         84.04         5.78 o
   0  16   2         42.59         43.75         4.70 o
   1  16   2        202.97        199.48         8.67 o
   2  16   2         63.07         76.17         8.76 o
   3  16   2        220.16        221.09         8.67 o
   4  16   2         34.99         41.28         4.59 o
   5  16   2         13.12          6.50         5.42 o
   6  16   2          0.03         -3.61         4.33 o
   7  16   2        144.31        147.25         8.67 o
   8  16   2          0.78          3.72         4.90 o
   9  16   2          8.46         15.89         5.78 o
  10  16   2        136.61        166.96        10.48 o
  11  16   2         84.09         99.88         9.35 o
  12  16   2        129.91        152.10        10.48 o
  13  16   2        255.54        261.31        16.07 o
  14  16   2        126.09        123.37        11.03 o
  15  16   2          5.07          6.07        10.48 o
 -16  17   2         38.58         48.45        13.16 o
 -15  17   2        163.36        191.97        15.22 o
 -14  17   2        298.05        310.03        19.33 o
 -13  17   2         41.45         40.45        10.22 o
 -12  17   2         46.16         28.90         8.34 o
 -11  17   2         33.72         25.20         6.38 o
 -10  17   2        107.76        117.87         7.52 o
  -9  17   2         18.11         22.23         8.08 o
  -8  17   2        143.90        151.11         9.31 o
  -7  17   2          2.78         -2.89         5.42 o
  -6  17   2         28.34         20.23         5.78 o
  -5  17   2          5.99          4.24         5.84 o
  -4  17   2         20.77         22.57         4.33 o
  -3  17   2        360.64        360.46        10.42 o
  -2  17   2         10.47         -2.17         4.33 o
  -1  17   2         53.79         55.73         5.78 o
   0  17   2          7.05          3.61         5.42 o
   1  17   2         49.76         48.51         5.29 o
   2  17   2        179.63        166.96         8.67 o
   3  17   2          0.01          2.89         6.67 o
   4  17   2          2.91          1.44         4.33 o
   5  17   2          0.26         -4.59         4.59 o
   6  17   2         67.91         58.61         5.78 o
   7  17   2          2.17         -2.89         6.26 o
   8  17   2        122.63        128.03         7.85 o
   9  17   2         13.58          4.56         6.06 o
  10  17   2         14.29         25.04        10.44 o
  11  17   2        217.32        239.70        13.61 o
  12  17   2         21.56         24.74         9.35 o
  13  17   2          3.40          8.82        19.11 o
  14  17   2         86.54         87.97        12.64 o
 -15  18   2         11.10          9.78        13.16 o
 -14  18   2          2.36         11.56        12.26 o
 -13  18   2          7.56         20.23        11.10 o
 -12  18   2          4.44         -4.33        10.22 o
 -11  18   2         55.34         79.58         8.80 o
 -10  18   2        273.28        281.50        16.68 o
  -9  18   2          2.98          8.67         6.06 o
  -8  18   2          6.58          4.33         5.78 o
  -7  18   2         30.44         28.90         5.78 o
  -6  18   2         29.27         38.00         5.78 o
  -5  18   2          3.36          1.56         9.18 o
  -4  18   2          0.00          6.45         5.29 o
  -3  18   2        453.07        470.07        12.59 o
  -2  18   2         62.95         58.61         5.78 o
  -1  18   2        242.54        235.03        10.11 o
   0  18   2          4.67          7.22         4.90 o
   1  18   2         72.14         71.71         6.06 o
   2  18   2         65.97         67.64         5.78 o
   3  18   2        668.47        689.84        14.45 o
   4  18   2        253.41        253.18        10.42 o
   5  18   2         10.61         19.87         5.78 o
   6  18   2          3.81          3.61         6.26 o
   7  18   2         52.92         66.01         7.22 o
   8  18   2          0.64         -6.06         6.06 o
   9  18   2         85.01         74.21         9.35 o
  10  18   2        185.84        190.83        11.03 o
  11  18   2          0.36          9.03         9.35 o
  12  18   2          0.03         -5.02        11.03 o
  13  18   2          5.35          6.41        11.44 o
 -14  19   2         34.90         52.01        23.12 o
 -13  19   2          0.02          1.44        18.78 o
 -12  19   2          4.46         15.89        12.26 o
 -11  19   2         19.90         31.78        10.01 o
 -10  19   2         26.22         43.56        11.63 o
  -9  19   2        199.02        207.22        12.51 o
  -8  19   2         45.65         29.62         7.22 o
  -7  19   2          3.07          3.50         6.06 o
  -6  19   2         10.63         17.82         6.38 o
  -5  19   2         38.24         49.51         7.92 o
  -4  19   2        744.72        742.07        15.89 o
  -3  19   2        264.69        277.26        11.56 o
  -2  19   2        161.16        162.16        10.01 o
  -1  19   2          0.16         -6.26         6.26 o
   0  19   2        147.07        132.16         9.39 o
   1  19   2        137.77        135.65         7.85 o
   2  19   2         16.82         13.99         6.06 o
   3  19   2          3.56         14.75         6.06 o
   4  19   2        523.70        496.64        14.45 o
   5  19   2          9.19          2.59         6.06 o
   6  19   2         35.54         37.24         7.22 o
   7  19   2          4.08          2.89         7.22 o
   8  19   2          0.28         -2.76         8.38 o
   9  19   2         73.63         79.65        10.48 o
  10  19   2         55.75         39.88        11.03 o
  11  19   2          5.07         -6.50        10.48 o
  12  19   2          0.98         -4.91        15.19 o
 -12  20   2          2.42        -10.00        13.16 o
 -11  20   2          0.86          4.33        12.26 o
 -10  20   2        305.13        305.43        18.35 o
  -9  20   2         48.46         69.06        10.01 o
  -8  20   2        119.55        127.20         8.97 o
  -7  20   2         22.24         33.07         7.85 o
  -6  20   2        218.73        208.05        12.06 o
  -5  20   2         93.48         78.78         7.85 o
  -4  20   2          1.25         -1.12         9.18 o
  -3  20   2         54.04         71.06         7.22 o
  -2  20   2        164.75        178.20        11.68 o
  -1  20   2         10.16         10.34         6.26 o
   0  20   2         17.23         19.42         6.38 o
   1  20   2         44.56         45.79         7.22 o
   2  20   2        118.98        134.48         9.59 o
   3  20   2         90.84         91.42         8.67 o
   4  20   2        251.95        269.99        15.43 o
   5  20   2         36.61         26.38         7.52 o
   6  20   2        171.58        169.44        10.11 o
   7  20   2          9.30         12.08         9.33 o
   8  20   2        149.87        158.68        11.68 o
   9  20   2        219.98        256.68        15.92 o
  10  20   2        189.70        216.54        15.51 o
  11  20   2          0.68        -11.56        23.12 o
 -10  21   2         18.33         21.19        18.16 o
  -9  21   2        175.19        204.36        13.35 o
  -8  21   2         35.58         37.56        10.01 o
  -7  21   2         16.45         18.30         8.97 o
  -6  21   2          0.91          1.79         8.23 o
  -5  21   2          2.54          4.47         7.85 o
  -4  21   2         22.80         28.63         7.85 o
  -3  21   2        109.44        127.42        10.76 o
  -2  21   2         12.74         17.34         7.51 o
  -1  21   2         30.29         14.82         7.82 o
   0  21   2         75.87         68.79         8.67 o
   1  21   2         15.17          7.22         7.92 o
   2  21   2         50.40         44.23         9.85 o
   3  21   2        124.92        125.54         9.69 o
   4  21   2         16.50         26.14         7.85 o
   5  21   2         13.25         11.28        12.09 o
   6  21   2          0.09          5.06         8.67 o
   7  21   2         12.06         -1.82         8.97 o
   8  21   2          0.96         11.20        11.44 o
   9  21   2         84.67         92.66        13.84 o
  -9  22   2          5.69         14.45        23.12 o
  -8  22   2          2.36        -11.68        11.68 o
  -7  22   2         20.36         12.93        13.98 o
  -6  22   2         49.16         52.97        11.68 o
  -5  22   2         40.40         36.12         9.31 o
  -4  22   2          1.88         -0.32         9.18 o
  -3  22   2        122.59        135.96         9.69 o
  -2  22   2          0.72         -8.67        10.01 o
  -1  22   2          0.59         -5.52         9.93 o
   0  22   2          0.65          8.67        10.01 o
   1  22   2         10.00         17.85        12.51 o
   2  22   2          6.75         -8.97         8.97 o
   3  22   2          2.06         -6.21         8.97 o
   4  22   2          4.90         11.00         9.31 o
   5  22   2         25.69         19.30        10.01 o
   6  22   2         83.33         67.81        11.23 o
   7  22   2         23.61         31.78        23.12 o
  -4  23   2         27.43         10.11        14.30 o
  -3  23   2        109.89        121.19        11.87 o
  -2  23   2          0.87          5.20         9.69 o
  -1  23   2          3.23         -9.59         9.59 o
   0  23   2          9.05         22.62        14.45 o
   1  23   2          5.09         10.78         9.96 o
   2  23   2          0.22         -2.89        16.35 o
   3  23   2        152.80        164.40        19.82 o
 -24   1   3          0.43          7.22        12.26 o
 -23   1   3          2.66         10.11        15.89 o
 -22   1   3          0.41          3.61         8.55 o
 -21   1   3         16.79         17.34         5.78 o
 -20   1   3         30.72         17.34         8.34 o
 -19   1   3        162.44        174.15         9.18 o
 -18   1   3         21.15         22.89         4.33 o
 -17   1   3          2.13         -1.05         3.11 o
 -16   1   3          2.53          0.96         2.36 o
 -15   1   3         85.17         80.54         3.54 o
 -14   1   3        318.56        309.38         7.82 o
 -13   1   3         88.02         81.23         3.54 o
 -12   1   3         36.74         35.76         2.58 o
 -11   1   3       1553.64       1562.72        15.12 o
 -10   1   3        223.80        189.90         3.54 o
  -9   1   3        118.81        129.60         2.36 o
  -8   1   3         65.98         48.78         1.93 o
  -7   1   3        202.55        280.32         3.54 o
  -6   1   3       2262.68       2488.17        22.00 o
  -5   1   3          1.05          2.89         1.18 o
  -4   1   3       1700.54       1757.20        16.46 o
  -3   1   3       1114.30       1101.32         9.79 o
  -2   1   3       1372.80       1672.68        11.13 o
  -1   1   3       6496.20       6790.15        42.36 o
   0   1   3        787.71        816.29         5.27 o
   1   1   3        310.06        317.58         3.06 o
   2   1   3       2557.17       2590.66        19.41 o
   3   1   3        409.97        383.14         4.20 o
   4   1   3          8.29         13.75         1.09 o
   5   1   3        450.88        465.24         6.46 o
   6   1   3        430.04        447.42         6.46 o
   7   1   3         12.77          8.22         1.44 o
   8   1   3        960.96        999.82        13.00 o
   9   1   3        144.66        144.74         4.33 o
  10   1   3        286.31        280.47         6.73 o
  11   1   3        446.89        409.32         8.67 o
  12   1   3        744.40        709.87        11.56 o
  13   1   3        296.35        281.65         7.22 o
  14   1   3        248.42        233.51         7.35 o
  15   1   3          1.39         -3.78         3.78 o
  16   1   3         51.31         44.46         5.29 o
  17   1   3          1.54          0.62         4.90 o
  18   1   3         14.82         19.50         5.78 o
  19   1   3         11.52         15.97         6.67 o
  20   1   3         33.00         38.10         7.52 o
  21   1   3          0.53          7.15         8.23 o
  22   1   3         10.83          2.89        23.12 o
 -24   2   3          0.14         16.45        13.16 o
 -23   2   3         79.73         85.59        10.01 o
 -22   2   3         36.88         45.24         8.80 o
 -21   2   3         16.94         28.57         6.38 o
 -20   2   3        196.06        195.52         9.69 o
 -19   2   3        368.79        391.92        11.14 o
 -18   2   3         42.19         43.41         7.09 o
 -17   2   3         56.30         53.32         4.33 o
 -16   2   3        152.87        124.63         5.82 o
 -15   2   3         28.21         32.99         2.61 o
 -14   2   3        456.56        408.31         6.41 o
 -13   2   3       1225.64       1059.68        11.36 o
 -12   2   3        858.38        823.68        10.67 o
 -11   2   3          1.92          0.48         1.18 o
 -10   2   3       1530.11       1531.88        14.71 o
  -9   2   3          2.72          0.96         1.18 o
  -8   2   3         72.55         84.33         2.66 o
  -7   2   3       1331.02       1767.57        16.30 o
  -6   2   3        509.79        633.27         6.22 o
  -5   2   3        383.29        433.62         4.09 o
  -4   2   3       3812.86       4099.26        32.28 o
  -3   2   3         13.35         25.74         1.29 o
  -2   2   3        212.78        226.57         2.04 o
  -1   2   3       7478.73       8007.04        58.22 o
   0   2   3       2056.83       1975.31        28.64 o
   1   2   3        997.64        996.90         8.51 o
   2   2   3        381.34        368.04         3.76 o
   3   2   3       1820.67       1879.53        14.42 o
   4   2   3        636.87        569.92         5.90 o
   5   2   3        342.28        314.30         4.00 o
   6   2   3       6624.06       7450.36        58.96 o
   7   2   3        164.70        201.49         2.81 o
   8   2   3         51.21         55.77         1.83 o
   9   2   3        245.10        241.35         5.78 o
  10   2   3          0.95          1.16         2.18 o
  11   2   3         30.18         27.53         2.89 o
  12   2   3       1281.43       1263.91        17.34 o
  13   2   3         11.70          7.22         2.92 o
  14   2   3         28.59         30.96         4.33 o
  15   2   3        203.05        198.89         8.67 o
  16   2   3         44.94         38.17         5.42 o
  17   2   3         29.05         30.34         5.78 o
  18   2   3         65.45         62.94         6.38 o
  19   2   3         10.14         13.43         6.76 o
  20   2   3         27.89         29.86        11.68 o
  21   2   3         72.75         79.14        10.33 o
 -24   3   3          5.00          2.89        17.34 o
 -23   3   3          6.12         13.58        16.82 o
 -22   3   3         32.19         43.55        10.85 o
 -21   3   3        219.47        213.85        11.14 o
 -20   3   3        254.51        275.97        11.56 o
 -19   3   3         41.01         38.54         5.78 o
 -18   3   3         36.09         39.40         4.59 o
 -17   3   3         60.61         55.12         4.59 o
 -16   3   3        304.48        320.77         7.43 o
 -15   3   3          6.43          1.93         3.02 o
 -14   3   3         65.11         66.61         2.97 o
 -13   3   3         10.02         24.63         2.58 o
 -12   3   3         21.04         21.35         2.58 o
 -11   3   3        449.66        438.72         6.03 o
 -10   3   3       1664.91       1518.84        14.71 o
  -9   3   3       1503.97       1540.17        14.52 o
  -8   3   3          1.41          0.96         1.18 o
  -7   3   3       5901.52       7032.34        55.54 o
  -6   3   3       4365.68       5254.21        45.21 o
  -5   3   3       5210.69       5858.81        46.33 o
  -4   3   3       3421.44       3825.60        30.42 o
  -3   3   3        450.41        540.18         4.51 o
  -2   3   3       6849.81       7689.44        55.92 o
  -1   3   3        713.36        760.60         6.13 o
   0   3   3       1042.75       1071.10         9.44 o
   1   3   3         81.49        100.45         2.67 o
   2   3   3        357.57        393.63         5.45 o
   3   3   3       2136.58       2242.42        18.23 o
   4   3   3        140.42        143.37         2.18 o
   5   3   3        670.91        686.72         7.75 o
   6   3   3        356.62        362.23         4.81 o
   7   3   3         90.49        108.45         2.61 o
   8   3   3         43.32         46.59         1.93 o
   9   3   3        234.94        255.30         5.29 o
  10   3   3          7.00          9.82         2.04 o
  11   3   3        732.00        674.74        11.14 o
  12   3   3       3089.82       2959.91        34.67 o
  13   3   3          0.26          2.89         2.89 o
  14   3   3          1.51         -2.89         2.89 o
  15   3   3          3.18          3.61         4.33 o
  16   3   3          7.52          2.17         4.33 o
  17   3   3         35.41         32.49         5.63 o
  18   3   3         42.78         48.05         5.78 o
  19   3   3         65.32         62.67         7.22 o
  20   3   3         55.38         63.82        10.01 o
  21   3   3         52.78         28.54        12.93 o
 -23   4   3        185.04        214.11        17.09 o
 -22   4   3         35.19         54.22        10.74 o
 -21   4   3          1.48          3.10         7.44 o
 -20   4   3        246.88        243.38        11.14 o
 -19   4   3        257.11        246.29        10.11 o
 -18   4   3         21.51         21.87         4.33 o
 -17   4   3        169.48        179.20         7.52 o
 -16   4   3         40.16         26.19         3.49 o
 -15   4   3          0.96          0.48         2.36 o
 -14   4   3        424.03        386.39         6.41 o
 -13   4   3        559.99        410.85         6.97 o
 -12   4   3       1810.50       1666.22        17.81 o
 -11   4   3         99.44         97.58         4.31 o
 -10   4   3         21.48         18.71         1.18 o
  -9   4   3        225.21        242.13         3.28 o
  -8   4   3         92.13         86.16         2.18 o
  -7   4   3        102.81         75.88         2.36 o
  -6   4   3       1227.21       1386.08        12.98 o
  -5   4   3         83.23         82.32         1.72 o
  -4   4   3       1316.06       1440.93        11.24 o
  -3   4   3          9.22          6.86         1.02 o
  -2   4   3         52.19         47.70         1.77 o
  -1   4   3       8905.53       9932.52        91.99 o
   0   4   3       5048.50       5462.74        42.87 o
   1   4   3        310.53        291.36         3.34 o
   2   4   3         14.49         20.76         1.18 o
   3   4   3       1260.21       1395.75        12.98 o
   4   4   3         71.35         70.51         2.58 o
   5   4   3       2112.98       2333.36        19.33 o
   6   4   3       3971.65       4497.02        36.01 o
   7   4   3        287.11        299.66         4.81 o
   8   4   3        100.00        113.54         3.47 o
   9   4   3          4.77          2.31         1.93 o
  10   4   3         25.08         21.56         1.93 o
  11   4   3        167.77        144.37         4.81 o
  12   4   3        585.45        571.50        10.66 o
  13   4   3        134.07        121.85         9.59 o
  14   4   3          0.32          2.60         3.40 o
  15   4   3         46.93         46.19         4.33 o
  16   4   3         21.66         14.45         4.33 o
  17   4   3        163.96        155.76         8.77 o
  18   4   3         97.39         93.64         7.22 o
  19   4   3         17.86         12.28         7.22 o
  20   4   3         63.59         66.14         8.67 o
  21   4   3         53.29         59.21         8.97 o
 -23   5   3          0.37          1.16        10.48 o
 -22   5   3          8.03         26.01         8.80 o
 -21   5   3         20.75         14.45        12.26 o
 -20   5   3        275.06        286.40        11.87 o
 -19   5   3        232.13        243.32        11.02 o
 -18   5   3        232.69        233.20         9.31 o
 -17   5   3         53.13         46.93         3.88 o
 -16   5   3         66.84         67.69         4.06 o
 -15   5   3         10.96         12.96         2.75 o
 -14   5   3         95.67         89.79         4.51 o
 -13   5   3        184.46        136.64         4.95 o
 -12   5   3          0.98          2.31         2.58 o
 -11   5   3        214.81        208.44         4.51 o
 -10   5   3        164.15        143.96         3.28 o
  -9   5   3        160.23        183.92         3.66 o
  -8   5   3        139.72        120.62         2.36 o
  -7   5   3       1797.62       1919.43        17.69 o
  -6   5   3       1325.04       1442.41        13.53 o
  -5   5   3        699.91        805.04         8.02 o
  -4   5   3       3017.02       3422.36        27.41 o
  -3   5   3        233.22        202.56         2.78 o
  -2   5   3        351.92        316.93         3.88 o
  -1   5   3       2962.12       3345.55        32.03 o
   0   5   3       1165.47       1266.86        12.92 o
   1   5   3          0.52          1.24         1.09 o
   2   5   3          0.32         -0.96         1.18 o
   3   5   3        327.92        328.08         3.83 o
   4   5   3          5.77          9.49         1.18 o
   5   5   3        690.04        798.43         8.02 o
   6   5   3        338.47        370.89         4.56 o
   7   5   3         64.42         58.90         2.05 o
   8   5   3         31.90         31.07         3.55 o
   9   5   3       1367.28       1350.85        28.94 o
  10   5   3          9.66          6.60         1.94 o
  11   5   3        103.34        101.26         4.44 o
  12   5   3       1971.80       1833.66        20.29 o
  13   5   3        296.84        269.77         8.23 o
  14   5   3         49.63         42.15         4.33 o
  15   5   3          0.61          6.50         4.59 o
  16   5   3         23.43         25.08         4.59 o
  17   5   3        158.05        166.09         9.31 o
  18   5   3          4.06         -5.78         5.78 o
  19   5   3         37.33         28.90         7.22 o
  20   5   3          3.88          5.91         7.85 o
  21   5   3          0.17          5.00         9.31 o
 -23   6   3          0.34        -10.48        10.48 o
 -22   6   3          7.09         13.48        10.01 o
 -21   6   3         27.79         34.94        12.88 o
 -20   6   3        383.84        435.80        15.51 o
 -19   6   3        475.90        489.03        12.59 o
 -18   6   3         58.80         53.55         5.78 o
 -17   6   3         28.25         35.02         3.88 o
 -16   6   3        102.10        105.97         4.97 o
 -15   6   3         98.96         89.19         5.97 o
 -14   6   3         73.08         91.53         5.97 o
 -13   6   3        329.01        272.73         5.84 o
 -12   6   3        725.33        608.32        11.69 o
 -11   6   3        143.28        147.61         3.88 o
 -10   6   3        646.02        652.23         7.80 o
  -9   6   3         43.28         43.15         2.36 o
  -8   6   3        163.40        138.30         3.22 o
  -7   6   3        152.98        172.03         3.21 o
  -6   6   3         33.63         31.15         1.29 o
  -5   6   3       1238.02       1470.42        13.73 o
  -4   6   3       1739.39       1792.88        14.95 o
  -3   6   3        506.29        601.66         7.15 o
  -2   6   3       1642.34       1905.40        19.10 o
  -1   6   3       1454.16       1549.39        15.51 o
   0   6   3        224.09        199.50         3.47 o
   1   6   3        131.10        135.52         2.18 o
   2   6   3        460.36        500.30         5.66 o
   3   6   3         98.18        105.26         2.58 o
   4   6   3         22.47         20.09         1.18 o
   5   6   3        787.34        883.01         9.21 o
   6   6   3          4.35          4.33         1.18 o
   7   6   3        108.25        122.69         6.25 o
   8   6   3        441.12        431.32         7.01 o
   9   6   3         55.44         60.24         3.38 o
  10   6   3        507.31        466.95         6.83 o
  11   6   3         27.65         20.36         2.36 o
  12   6   3        124.70        100.88         4.92 o
  13   6   3        202.07        193.66         7.22 o
  14   6   3        201.42        198.74         9.59 o
  15   6   3         18.00         13.73         5.42 o
  16   6   3         95.54         88.21         6.06 o
  17   6   3         51.92         48.95         7.09 o
  18   6   3        232.65        234.89        11.87 o
  19   6   3          0.73         -2.89         7.22 o
  20   6   3         40.17         29.62         8.67 o
  21   6   3         52.40         58.25        10.11 o
 -23   7   3         18.50         24.08        14.53 o
 -22   7   3         39.49         38.53        10.01 o
 -21   7   3          4.61         -5.78         8.34 o
 -20   7   3        251.23        265.14        15.01 o
 -19   7   3        272.72        273.20        13.35 o
 -18   7   3        178.67        199.73        10.11 o
 -17   7   3          5.19         10.98         4.28 o
 -16   7   3         43.28         50.41         3.88 o
 -15   7   3          6.08          3.79         3.37 o
 -14   7   3         46.68         56.49         3.54 o
 -13   7   3         56.40         41.14         2.48 o
 -12   7   3        216.66        199.83         5.17 o
 -11   7   3         93.70         84.59         3.28 o
 -10   7   3        255.26        214.49         5.17 o
  -9   7   3        232.20        172.16         3.54 o
  -8   7   3       1209.95       1185.34        11.06 o
  -7   7   3       1994.05       1960.61        18.26 o
  -6   7   3        547.24        582.50         6.61 o
  -5   7   3         15.30         15.53         1.18 o
  -4   7   3         82.72         54.28         1.60 o
  -3   7   3        473.73        525.82         7.23 o
  -2   7   3          4.42          2.31         1.29 o
  -1   7   3        542.37        595.49         7.15 o
   0   7   3        428.44        531.31         6.46 o
   1   7   3        154.12        175.23         2.95 o
   2   7   3        100.20         68.52         1.93 o
   3   7   3         76.13         80.78         2.36 o
   4   7   3         34.32         36.16         1.94 o
   5   7   3         70.92         58.58         2.36 o
   6   7   3        502.70        531.50         6.61 o
   7   7   3         50.54         58.43         2.95 o
   8   7   3          0.63          0.58         1.36 o
   9   7   3         55.53         51.16         2.80 o
  10   7   3          4.31          2.31         2.58 o
  11   7   3        333.14        296.66         5.90 o
  12   7   3         24.17         21.38         2.76 o
  13   7   3         62.71         49.47         4.37 o
  14   7   3          0.29         -1.44         4.33 o
  15   7   3          2.28         -0.72         4.33 o
  16   7   3          2.80          4.95         4.90 o
  17   7   3        648.07        653.65        14.45 o
  18   7   3         67.40         70.05         7.22 o
  19   7   3         41.45         34.62         7.85 o
  20   7   3         14.57          0.28        13.76 o
  21   7   3          2.95        -20.23        20.23 o
 -23   8   3         57.13         60.68        16.35 o
 -22   8   3          8.81          0.00        10.01 o
 -21   8   3         43.50         37.10         8.80 o
 -20   8   3        852.90        896.75        21.69 o
 -19   8   3         15.43          0.96         6.67 o
 -18   8   3        275.26        291.29        10.76 o
 -17   8   3          4.43          0.00         3.88 o
 -16   8   3         43.25         44.82         4.06 o
 -15   8   3         14.32          7.02         2.98 o
 -14   8   3        219.96        244.77         5.90 o
 -13   8   3          0.77          0.00         2.58 o
 -12   8   3          4.22          6.26         2.36 o
 -11   8   3         92.86         61.50         2.78 o
 -10   8   3        113.70         88.39         4.33 o
  -9   8   3         13.42          4.70         1.67 o
  -8   8   3       1118.17       1187.36        12.15 o
  -7   8   3        136.48        131.30         3.45 o
  -6   8   3          1.10          1.98         1.94 o
  -5   8   3        115.26        116.17         2.78 o
  -4   8   3         33.00         29.69         1.97 o
  -3   8   3        394.04        400.09         5.84 o
  -2   8   3        151.08        159.49         3.47 o
  -1   8   3        776.96        890.30        10.04 o
   0   8   3       1056.90       1286.01        13.93 o
   1   8   3        750.42        780.27         9.05 o
   2   8   3       2227.28       2434.35        26.81 o
   3   8   3        369.23        381.52         5.21 o
   4   8   3         60.07         49.23         2.36 o
   5   8   3       5325.89       5631.43        49.14 o
   6   8   3        216.09        213.61         4.51 o
   7   8   3        409.83        381.76         6.13 o
   8   8   3        709.11        724.25         9.50 o
   9   8   3        332.72        313.04         6.13 o
  10   8   3         31.67         29.74         2.48 o
  11   8   3        602.01        533.29         8.74 o
  12   8   3         68.64         67.70         3.54 o
  13   8   3        278.45        272.96         7.75 o
  14   8   3          4.27          5.06         4.33 o
  15   8   3         16.63         13.68         4.59 o
  16   8   3         11.57         15.89         5.84 o
  17   8   3          0.48         -3.65         6.06 o
  18   8   3        446.33        459.05        14.77 o
  19   8   3         34.32         41.75         8.23 o
  20   8   3         94.60        103.98        10.11 o
 -22   9   3        101.83        118.66        11.68 o
 -21   9   3          0.10         -7.40         9.35 o
 -20   9   3         20.80         26.01         8.34 o
 -19   9   3        208.51        217.37        13.84 o
 -18   9   3        193.71        205.45        11.68 o
 -17   9   3        241.51        246.66         8.74 o
 -16   9   3         11.24         17.34         3.88 o
 -15   9   3         13.87         12.04         3.54 o
 -14   9   3        238.87        256.05         6.30 o
 -13   9   3          0.07         -1.93         2.36 o
 -12   9   3          0.25          0.00         5.45 o
 -11   9   3          5.26          4.33         2.36 o
 -10   9   3        316.27        229.84         5.17 o
  -9   9   3        121.67        114.36         3.54 o
  -8   9   3       2082.58       1982.52        20.63 o
  -7   9   3       1885.85       1830.48        24.39 o
  -6   9   3        998.91        979.22        10.39 o
  -5   9   3        352.43        307.52         8.72 o
  -4   9   3       3596.94       3590.55        35.36 o
  -3   9   3        322.22        313.94         4.81 o
  -2   9   3        466.84        446.05         6.13 o
  -1   9   3         79.81         68.42         2.58 o
   0   9   3          9.14         15.34         1.29 o
   1   9   3        199.76        208.72         3.88 o
   2   9   3          0.45          2.31         1.29 o
   3   9   3          0.38          1.44         1.18 o
   4   9   3          0.34         -0.96         1.29 o
   5   9   3        266.59        236.86         5.29 o
   6   9   3          0.72          1.61         1.94 o
   7   9   3          0.49          1.44         1.67 o
   8   9   3        362.39        352.70         8.40 o
   9   9   3       1054.49       1035.99        14.66 o
  10   9   3         19.91         19.04         2.48 o
  11   9   3        108.88         90.21         6.29 o
  12   9   3        121.15        110.88         5.41 o
  13   9   3          1.77          3.47         3.88 o
  14   9   3          6.89          9.82         3.88 o
  15   9   3         18.03         15.89         5.78 o
  16   9   3          2.52          2.17         5.78 o
  17   9   3        390.08        404.77        13.67 o
  18   9   3        122.78        112.69         8.67 o
  19   9   3         42.96         56.92         8.97 o
  20   9   3         24.67         42.96        13.35 o
 -22  10   3         31.25         14.45        17.34 o
 -21  10   3         10.46         10.40        10.48 o
 -20  10   3         22.76         39.55         9.35 o
 -19  10   3         50.21         56.55        11.97 o
 -18  10   3         18.19         19.26         6.67 o
 -17  10   3          0.09          1.44         5.78 o
 -16  10   3        282.88        286.20         9.05 o
 -15  10   3         46.08         54.88         4.91 o
 -14  10   3        429.43        448.01         7.28 o
 -13  10   3        110.64        107.50         4.61 o
 -12  10   3          7.15          5.30         2.36 o
 -11  10   3         19.68         19.89         2.58 o
 -10  10   3        208.58        185.73         4.87 o
  -9  10   3        102.41        108.26         6.18 o
  -8  10   3         25.90         19.21         2.58 o
  -7  10   3         86.21         81.32         3.22 o
  -6  10   3        616.77        572.60         6.98 o
  -5  10   3        442.63        451.84         8.34 o
  -4  10   3         23.92         24.71         2.04 o
  -3  10   3       2545.01       2601.63        26.30 o
  -2  10   3       1017.71        933.65        11.33 o
  -1  10   3        730.10        612.68         8.20 o
   0  10   3         31.52         29.67         2.04 o
   1  10   3         39.88         35.67         2.58 o
   2  10   3         17.87         14.73         2.04 o
   3  10   3        974.67        925.56        10.69 o
   4  10   3       2021.10       2001.32        26.10 o
   5  10   3       3166.74       3157.19        31.23 o
   6  10   3          0.16          0.00         1.67 o
   7  10   3       1263.80       1246.44        13.34 o
   8  10   3        161.40        159.61         4.87 o
   9  10   3        183.80        174.65         5.59 o
  10  10   3          1.84          1.44         2.58 o
  11  10   3        157.76        137.94         6.46 o
  12  10   3         13.10         12.14         3.88 o
  13  10   3         35.68         41.08         3.83 o
  14  10   3         45.92         37.39         5.17 o
  15  10   3          1.93          7.95         5.78 o
  16  10   3          0.45         -0.72         5.78 o
  17  10   3         45.64         46.42         8.76 o
  18  10   3          2.96          2.89         7.52 o
  19  10   3          0.09          7.45         9.31 o
 -21  11   3         44.29         35.12        13.16 o
 -20  11   3        188.47        180.41        15.22 o
 -19  11   3        147.07        147.95        13.16 o
 -18  11   3         47.71         40.58         8.34 o
 -17  11   3        583.22        572.13        14.18 o
 -16  11   3         81.97         90.73         5.37 o
 -15  11   3       1586.58       1605.21        18.26 o
 -14  11   3        697.56        722.05         9.97 o
 -13  11   3         65.32         63.89         3.68 o
 -12  11   3         14.62         11.80         3.17 o
 -11  11   3         20.23         24.63         3.46 o
 -10  11   3         65.02         64.51         3.88 o
  -9  11   3        138.32        161.34         4.81 o
  -8  11   3        909.69        888.92        10.18 o
  -7  11   3        362.05        374.78         6.98 o
  -6  11   3        115.78        109.33         4.27 o
  -5  11   3       2554.36       2503.57        26.05 o
  -4  11   3       2757.67       2700.50        33.61 o
  -3  11   3        167.91        182.58         4.81 o
  -2  11   3       1617.29       1423.43        18.07 o
  -1  11   3        237.66        197.67         5.29 o
   0  11   3         99.21         84.80         5.29 o
   1  11   3        427.04        414.88         6.30 o
   2  11   3        233.27        185.43         5.29 o
   3  11   3        117.39        123.86         4.08 o
   4  11   3         30.39         35.21         1.94 o
   5  11   3        387.79        368.81         5.92 o
   6  11   3         35.16         36.28         2.82 o
   7  11   3          0.87          2.89         2.58 o
   8  11   3         54.18         50.38         2.97 o
   9  11   3         10.21         11.34         2.93 o
  10  11   3        185.66        183.45         6.67 o
  11  11   3         52.03         60.27         4.27 o
  12  11   3         50.35         57.99         5.17 o
  13  11   3         56.46         59.74         4.72 o
  14  11   3          4.99          9.75         5.38 o
  15  11   3          0.92         -0.58         5.17 o
  16  11   3         17.18         15.17         7.22 o
  17  11   3        432.87        430.25        17.93 o
  18  11   3         35.34         42.87         8.97 o
  19  11   3          1.68         -1.93        11.68 o
 -21  12   3         19.39         37.56        20.23 o
 -20  12   3          0.22         18.78        12.26 o
 -19  12   3        143.64        149.16        14.30 o
 -18  12   3        149.79        160.38        12.26 o
 -17  12   3         33.47         35.84         7.65 o
 -16  12   3        483.49        484.17        15.01 o
 -15  12   3         25.11         29.03         4.51 o
 -14  12   3        173.05        187.35         6.36 o
 -13  12   3          0.44          1.44         3.54 o
 -12  12   3          1.29          2.36         3.47 o
 -11  12   3         13.86         13.62         2.97 o
 -10  12   3        165.41        177.69         5.60 o
  -9  12   3         70.90         81.84         5.01 o
  -8  12   3        308.24        315.62         6.30 o
  -7  12   3        227.90        178.09        12.09 o
  -6  12   3        305.56        261.88         5.84 o
  -5  12   3         29.21         22.05         2.58 o
  -4  12   3         10.26         14.63         2.58 o
  -3  12   3        777.93        694.94         9.37 o
  -2  12   3        815.83        635.23         9.49 o
  -1  12   3        488.49        458.23         9.18 o
   0  12   3        210.09        177.91         5.29 o
   1  12   3        393.37        362.52         6.13 o
   2  12   3         27.41         25.04         2.58 o
   3  12   3        327.43        319.75         6.13 o
   4  12   3        885.60        806.68         9.70 o
   5  12   3        249.83        215.09         4.84 o
   6  12   3         95.83         92.98         3.83 o
   7  12   3          0.40          1.73         2.58 o
   8  12   3          0.79          1.24         2.74 o
   9  12   3        131.14        137.57         7.22 o
  10  12   3          1.29          6.36         3.88 o
  11  12   3         11.09         20.23         3.88 o
  12  12   3         33.05         34.15         5.17 o
  13  12   3        131.15        120.64         5.69 o
  14  12   3         12.67         20.83         5.72 o
  15  12   3        170.52        180.01         8.66 o
  16  12   3        114.55        101.15        10.01 o
  17  12   3         41.43         46.23        10.01 o
  18  12   3         30.41         32.85        11.03 o
 -20  13   3        112.76        121.36        23.12 o
 -19  13   3         70.47         47.87        12.26 o
 -18  13   3         15.51          0.26        28.90 o
 -17  13   3        158.52        156.38        19.15 o
 -16  13   3          2.78         -8.17         8.17 o
 -15  13   3        170.43        189.56        11.68 o
 -14  13   3          1.78          5.37         4.00 o
 -13  13   3         23.38         20.31         5.19 o
 -12  13   3          0.48          0.58         3.88 o
 -11  13   3         18.79         29.23         3.88 o
 -10  13   3         16.75         17.05         3.78 o
  -9  13   3         19.63         16.55         3.47 o
  -8  13   3        208.61        222.11         6.13 o
  -7  13   3          0.02          0.00         2.58 o
  -6  13   3          9.34         18.19         2.58 o
  -5  13   3          0.69          2.31         2.58 o
  -4  13   3         35.54         38.72         3.01 o
  -3  13   3        326.29        288.06         6.13 o
  -2  13   3        335.66        279.31         6.13 o
  -1  13   3        153.71        152.76         4.81 o
   0  13   3          3.12          2.89         3.47 o
   1  13   3         17.51         21.71         2.58 o
   2  13   3        213.16        165.82         7.69 o
   3  13   3         22.73         23.41         2.92 o
   4  13   3        703.56        672.03        12.59 o
   5  13   3         22.26         24.30         2.74 o
   6  13   3         82.94         74.50         3.88 o
   7  13   3         29.69         23.39         3.49 o
   8  13   3          3.65          7.09         3.47 o
   9  13   3        536.10        548.58         9.76 o
  10  13   3        201.90        199.29         8.67 o
  11  13   3          0.90          4.33         6.26 o
  12  13   3         44.30         44.89         6.06 o
  13  13   3         47.68         57.48         7.51 o
  14  13   3         79.65         74.11         7.22 o
  15  13   3         14.95         20.23         7.22 o
  16  13   3          0.76        -11.10        11.10 o
  17  13   3          2.99        -10.11        12.26 o
  18  13   3         22.13         46.23        20.23 o
 -19  14   3          8.45         -2.89        20.23 o
 -18  14   3        295.54        340.96        31.78 o
 -17  14   3         13.05         15.24        11.10 o
 -16  14   3         63.68         65.29        13.35 o
 -15  14   3        150.21        137.64         8.80 o
 -14  14   3         20.04         12.52         6.67 o
 -13  14   3         90.62         90.65         5.84 o
 -12  14   3          2.14         -4.39         4.39 o
 -11  14   3         82.90         81.22         5.17 o
 -10  14   3       1102.73       1125.89        15.22 o
  -9  14   3         13.55         12.14         3.88 o
  -8  14   3         99.93        103.35         5.78 o
  -7  14   3        217.22        224.82         6.88 o
  -6  14   3        190.76        202.53         6.13 o
  -5  14   3        313.73        306.97         6.70 o
  -4  14   3        222.84        202.64         6.13 o
  -3  14   3         12.32         23.92         2.97 o
  -2  14   3        128.50        122.49         4.81 o
  -1  14   3         70.58         59.98         4.69 o
   0  14   3        193.82        176.17         5.33 o
   1  14   3         20.59         18.36         2.74 o
   2  14   3         48.33         54.61         4.65 o
   3  14   3        467.53        427.43         8.04 o
   4  14   3         42.18         32.59         3.47 o
   5  14   3        218.61        237.59         7.15 o
   6  14   3         73.66         81.23         4.81 o
   7  14   3         29.37         28.33         3.88 o
   8  14   3         55.53         62.02         4.27 o
   9  14   3        585.60        587.46        11.06 o
  10  14   3         34.00         38.58         5.78 o
  11  14   3          0.64         -4.67         5.29 o
  12  14   3         31.01         22.29         7.11 o
  13  14   3         22.12         21.19         8.34 o
  14  14   3          4.95         10.89         7.65 o
  15  14   3        348.32        383.84        17.19 o
  16  14   3        324.23        283.39        18.86 o
  17  14   3        208.55        217.45        21.67 o
 -18  15   3          4.17        -17.34        17.34 o
 -17  15   3         86.51         81.59        14.30 o
 -16  15   3         35.60         36.78        11.10 o
 -15  15   3        126.32        129.90        13.00 o
 -14  15   3         37.76         37.24         9.03 o
 -13  15   3         12.02         16.61         5.78 o
 -12  15   3          4.84          0.22         5.29 o
 -11  15   3        264.31        257.34        10.11 o
 -10  15   3         82.85         74.34         6.67 o
  -9  15   3         19.41         19.50         4.33 o
  -8  15   3         21.19         25.86         4.33 o
  -7  15   3         13.77          5.06         4.33 o
  -6  15   3        215.16        234.57        10.16 o
  -5  15   3          0.73          4.62         3.40 o
  -4  15   3         65.56         78.13         4.90 o
  -3  15   3        209.45        192.05         7.22 o
  -2  15   3          8.22          2.36         3.60 o
  -1  15   3        182.43        176.47         7.22 o
   0  15   3         55.98         54.82         4.33 o
   1  15   3        116.68        112.77         6.38 o
   2  15   3          1.11          4.62         3.40 o
   3  15   3        352.32        326.94         8.76 o
   4  15   3       1024.19        946.36        15.49 o
   5  15   3        150.41        144.23         7.22 o
   6  15   3          2.94          4.33         4.33 o
   7  15   3          4.89         13.73         4.33 o
   8  15   3        153.30        171.60         8.67 o
   9  15   3        152.22        163.06         9.31 o
  10  15   3        295.28        310.40        13.35 o
  11  15   3          4.24         -1.03         7.11 o
  12  15   3          0.13          3.11         7.65 o
  13  15   3         21.24         41.77        11.10 o
  14  15   3         91.51         90.80        10.01 o
  15  15   3          6.65         13.48        10.01 o
  16  15   3         16.57          9.58        11.03 o
 -17  16   3         11.31        -17.34        17.34 o
 -16  16   3         67.80         52.90        13.16 o
 -15  16   3         39.19         34.67        12.26 o
 -14  16   3          8.44          7.38        11.56 o
 -13  16   3         65.01         69.10         8.34 o
 -12  16   3         44.64         37.12         7.65 o
 -11  16   3         39.80         42.35         5.78 o
 -10  16   3        520.71        532.77        16.27 o
  -9  16   3        261.00        265.76        10.11 o
  -8  16   3        159.58        166.95         8.67 o
  -7  16   3          6.14          5.78         4.33 o
  -6  16   3          2.28         -0.72         4.33 o
  -5  16   3         32.69         23.31         4.59 o
  -4  16   3         15.81         18.35         4.59 o
  -3  16   3         28.93         24.38         4.33 o
  -2  16   3        639.57        646.42        13.00 o
  -1  16   3         72.86         64.40         6.67 o
   0  16   3         90.89         92.35         5.78 o
   1  16   3          6.19          7.22         4.33 o
   2  16   3        171.20        166.91         8.34 o
   3  16   3         14.25         13.73         4.33 o
   4  16   3        294.77        299.71         9.69 o
   5  16   3         51.07         36.53         4.90 o
   6  16   3          0.40         -4.33         4.33 o
   7  16   3          1.86         -2.89         4.33 o
   8  16   3        205.80        243.66        15.01 o
   9  16   3          1.01          2.89         6.67 o
  10  16   3         56.41         80.37         8.80 o
  11  16   3         31.64         30.82         8.34 o
  12  16   3          5.18          1.70         8.80 o
  13  16   3         65.91         70.17        14.45 o
  14  16   3        134.43        145.77        11.03 o
  15  16   3        167.59        170.73        12.71 o
 -16  17   3        799.57        797.88        28.60 o
 -15  17   3        507.32        474.52        27.45 o
 -14  17   3         79.55         74.96        28.90 o
 -13  17   3          0.11          3.53         9.03 o
 -12  17   3        259.73        247.34        22.20 o
 -11  17   3        254.92        282.68        13.84 o
 -10  17   3        269.25        318.27        11.56 o
  -9  17   3          1.28          7.22         5.78 o
  -8  17   3         93.62        111.67         7.22 o
  -7  17   3         88.23         71.41         5.78 o
  -6  17   3         29.97         29.07         5.78 o
  -5  17   3         99.06        116.07        11.82 o
  -4  17   3         25.67         26.02         6.26 o
  -3  17   3          0.90          6.50         4.33 o
  -2  17   3        193.21        199.29         8.67 o
  -1  17   3         79.45         72.30         5.78 o
   0  17   3          1.71          4.33         4.59 o
   1  17   3         75.97         91.84         6.08 o
   2  17   3          1.87         -0.72         4.33 o
   3  17   3       1267.35       1238.57        19.46 o
   4  17   3         61.97         63.77         5.78 o
   5  17   3         41.74         42.54         5.29 o
   6  17   3         24.81         25.53         5.78 o
   7  17   3         27.28         24.12         5.78 o
   8  17   3         40.54         37.77         6.76 o
   9  17   3        113.41        129.47        10.01 o
  10  17   3         41.41         45.87         9.35 o
  11  17   3         19.74         31.01        12.08 o
  12  17   3         14.18         22.15        10.01 o
  13  17   3         61.77         60.37        13.16 o
  14  17   3        151.30        156.35        13.35 o
 -16  18   3         65.32         63.57        23.12 o
 -15  18   3          1.66         -8.67        14.45 o
 -14  18   3         64.56         67.42        14.45 o
 -13  18   3         57.24         57.40        21.67 o
 -12  18   3          0.58         11.56         9.53 o
 -11  18   3         71.25         79.51        10.01 o
 -10  18   3         76.77         89.95         8.34 o
  -9  18   3        300.55        315.49        16.68 o
  -8  18   3         27.07         26.92         6.06 o
  -7  18   3        256.55        252.59        11.14 o
  -6  18   3         17.11         12.28         6.46 o
  -5  18   3          1.06         -0.83         8.16 o
  -4  18   3        213.07        227.33        10.11 o
  -3  18   3        131.54        147.14         8.49 o
  -2  18   3        603.96        625.31        14.60 o
  -1  18   3        129.85        124.55         7.22 o
   0  18   3         19.75         23.84         5.78 o
   1  18   3         12.83         18.78         5.78 o
   2  18   3        422.93        447.22        12.59 o
   3  18   3         23.84         27.45         5.78 o
   4  18   3        386.23        399.59        11.87 o
   5  18   3        342.70        317.58        13.27 o
   6  18   3        322.23        298.57        18.21 o
   7  18   3        274.46        270.50        12.22 o
   8  18   3          1.72         -3.74         6.76 o
   9  18   3         19.45          7.31         8.80 o
  10  18   3          0.03         -8.16        12.82 o
  11  18   3          1.11        -10.30        10.30 o
  12  18   3         22.69          8.36        11.03 o
  13  18   3         92.66        128.08        15.97 o
 -14  19   3         10.45         23.12        14.30 o
 -13  19   3          0.20         -2.89        12.26 o
 -12  19   3        123.15        133.70        11.39 o
 -11  19   3         17.67         15.98         8.80 o
 -10  19   3        121.85        123.33        10.01 o
  -9  19   3          6.45         17.34         8.34 o
  -8  19   3        364.40        343.40        13.00 o
  -7  19   3         14.35         14.29         6.38 o
  -6  19   3         21.91         27.61         6.38 o
  -5  19   3          1.81          1.44         5.78 o
  -4  19   3        108.91        101.42         7.22 o
  -3  19   3        137.80        141.53        10.01 o
  -2  19   3         16.99         20.95         5.78 o
  -1  19   3         12.44         17.34         5.78 o
   0  19   3         17.55         18.55         6.06 o
   1  19   3          1.91          8.67         5.78 o
   2  19   3         47.22         55.13         9.59 o
   3  19   3        376.78        376.91        13.00 o
   4  19   3        152.48        159.40        13.76 o
   5  19   3        113.86        127.27         8.34 o
   6  19   3         12.00         10.84         8.97 o
   7  19   3          5.25          9.18         8.61 o
   8  19   3          9.86         23.29        11.54 o
   9  19   3        188.07        183.97        12.16 o
  10  19   3         41.21         26.61        11.03 o
  11  19   3         23.98         -3.56        11.44 o
  12  19   3         28.14         37.56        16.35 o
 -12  20   3          0.23         22.23        13.16 o
 -11  20   3          5.25         22.15        10.01 o
 -10  20   3        168.96        158.87        12.16 o
  -9  20   3        460.25        516.83        18.86 o
  -8  20   3        188.42        206.86        13.14 o
  -7  20   3          1.33          2.17         7.22 o
  -6  20   3          6.22         16.21         7.52 o
  -5  20   3          0.01         -7.22         7.22 o
  -4  20   3         20.10         26.35         6.76 o
  -3  20   3         42.56         47.41         8.76 o
  -2  20   3         16.69         24.56         7.22 o
  -1  20   3         72.34         76.26         7.22 o
   0  20   3         34.28         39.94         7.22 o
   1  20   3          0.00          0.48         6.38 o
   2  20   3        194.47        214.94        12.42 o
   3  20   3          0.41          1.44         9.59 o
   4  20   3         32.77         21.23         7.52 o
   5  20   3         14.41         26.01         7.22 o
   6  20   3         61.66         50.62         8.67 o
   7  20   3         72.92         69.55         9.59 o
   8  20   3        402.90        450.39        29.37 o
   9  20   3          0.08          7.15        12.58 o
  10  20   3        118.34        103.84        13.14 o
  11  20   3          4.25        -23.12        23.12 o
 -10  21   3        137.92        158.29        23.69 o
  -9  21   3         90.39         84.60        11.68 o
  -8  21   3         99.41        119.61        11.68 o
  -7  21   3         99.49        112.99        11.68 o
  -6  21   3         24.59         11.43         7.85 o
  -5  21   3          2.68         -1.97         7.85 o
  -4  21   3        151.75        159.99        10.11 o
  -3  21   3         45.11         42.55         7.85 o
  -2  21   3          7.10         -0.72         7.22 o
  -1  21   3          2.48          9.39         7.22 o
   0  21   3         36.27         28.39         7.52 o
   1  21   3         71.61         68.67         8.67 o
   2  21   3        125.20        123.51         9.69 o
   3  21   3         47.33         41.96         8.67 o
   4  21   3        108.38        115.98        10.11 o
   5  21   3         88.18        106.42        17.93 o
   6  21   3          8.06          7.22         8.67 o
   7  21   3          4.08         11.27        11.51 o
   8  21   3        137.03        136.35        13.84 o
   9  21   3        130.29        138.70        26.01 o
  -9  22   3         59.01         69.35        23.12 o
  -8  22   3         76.49         90.18        12.71 o
  -7  22   3          7.29         -2.60        10.48 o
  -6  22   3          5.37          1.93        10.01 o
  -5  22   3         22.35         22.15        11.81 o
  -4  22   3         50.74         29.32        10.01 o
  -3  22   3         58.17         56.97         8.97 o
  -2  22   3        137.30        144.19        10.43 o
  -1  22   3        156.57        160.15        10.42 o
   0  22   3         18.52         14.45        10.01 o
   1  22   3          5.05         -8.67         8.67 o
   2  22   3        278.35        277.76        14.37 o
   3  22   3          7.50          7.67         9.31 o
   4  22   3          0.40          7.86         9.69 o
   5  22   3         10.38          7.95        10.11 o
   6  22   3         39.42         57.99        13.35 o
  -3  23   3         12.04          0.96        11.68 o
  -2  23   3         10.27         19.42         9.96 o
  -1  23   3         89.41         87.45        12.51 o
   0  23   3          0.54          5.06        10.22 o
   1  23   3         17.72         -9.42        12.16 o
   2  23   3          0.02         -5.40        12.16 o
 -24   0   4        227.43        242.72        23.12 o
 -23   0   4         48.25         57.79        17.34 o
 -22   0   4          8.57          0.00        14.45 o
 -21   0   4         61.01         56.68        10.22 o
 -20   0   4         62.59         54.57        17.34 o
 -19   0   4         50.34         49.70         6.93 o
 -18   0   4         41.72         42.61         8.67 o
 -17   0   4          1.32          0.36         3.70 o
 -16   0   4        440.27        437.53        10.48 o
 -15   0   4        492.13        486.52        10.48 o
 -14   0   4        158.64        162.88         8.42 o
 -13   0   4         69.42         54.49         3.50 o
 -12   0   4      10710.01      10843.49       161.41 o
 -11   0   4        619.42        570.21        10.01 o
 -10   0   4        579.37        620.33        10.01 o
  -9   0   4       4317.34       4467.63        55.05 o
  -8   0   4          0.72          4.82         1.67 o
  -7   0   4        247.99        318.57         6.30 o
  -6   0   4       8426.87       9586.97       130.12 o
  -5   0   4         25.47         72.41         1.67 o
  -4   0   4       1811.96       1801.11        19.11 o
  -3   0   4        877.60        831.59         9.31 o
  -2   0   4       1674.90       1788.65        18.78 o
  -1   0   4       5859.35       6505.84        67.53 o
   0   0   4     268610.91     267740.84      7427.16 o
   1   0   4       6369.37       6946.16        77.05 o
   2   0   4       1901.59       1962.55        20.43 o
   3   0   4       9608.00      10464.60       125.10 o
   4   0   4         64.61         66.29         4.73 o
   5   0   4        472.03        406.39        13.00 o
   6   0   4         93.58        135.35         5.78 o
   7   0   4          8.25          4.33         2.04 o
   8   0   4        127.16        140.51         7.22 o
  10   0   4        131.25        125.71         6.13 o
  11   0   4        838.09        810.57        18.39 o
  12   0   4       1629.11       1565.96        28.60 o
  13   0   4       1276.03       1190.50        24.52 o
  14   0   4        470.38        449.32        14.30 o
  15   0   4         14.41         10.11         6.13 o
  16   0   4         28.12         28.48         7.22 o
  17   0   4         18.80         15.80        23.12 o
  18   0   4        288.92        274.78        21.67 o
  19   0   4        331.26        327.43        18.39 o
  20   0   4          3.67         13.00        24.56 o
  21   0   4         59.66         48.91        20.23 o
 -24   1   4        166.46        152.48        15.22 o
 -23   1   4         27.12         34.67        14.45 o
 -22   1   4          0.04         -0.96         9.08 o
 -21   1   4        195.58        218.31        11.68 o
 -20   1   4          3.13          1.56         5.29 o
 -19   1   4        650.16        680.35        15.85 o
 -18   1   4        587.72        601.44        12.22 o
 -17   1   4         81.74         83.64         3.83 o
 -16   1   4         45.69         37.12         2.97 o
 -15   1   4         64.40         56.34         3.90 o
 -14   1   4       1904.98       1776.90        17.88 o
 -13   1   4       2110.53       2036.40        19.64 o
 -12   1   4       3577.46       3323.01        36.46 o
 -11   1   4          1.85          2.41         1.51 o
 -10   1   4        210.71        220.67         3.54 o
  -9   1   4        559.87        604.21         6.83 o
  -8   1   4        684.30        672.03         7.08 o
  -7   1   4          1.02          9.82         1.18 o
  -6   1   4        370.26        468.31         4.49 o
  -5   1   4       2603.22       2989.72        21.19 o
  -4   1   4        197.43        190.00         3.02 o
  -3   1   4       9783.81      10477.19        88.07 o
  -2   1   4          1.51          3.85         0.96 o
  -1   1   4       6853.87       7461.66        51.68 o
   0   1   4     162360.55     175376.67      1619.04 o
   1   1   4        102.40        103.16         1.33 o
   2   1   4         10.58         14.59         1.02 o
   3   1   4       1502.56       1591.83        20.03 o
   4   1   4        845.00        809.52         7.28 o
   5   1   4        131.16        131.33         2.58 o
   6   1   4        532.98        544.95         7.15 o
   7   1   4        837.32        913.88        11.56 o
   8   1   4         21.58         18.32         1.60 o
   9   1   4         57.77         49.12         5.78 o
  10   1   4        162.34        165.74         5.78 o
  11   1   4        325.46        322.37         7.22 o
  12   1   4       3469.21       3413.03        39.71 o
  13   1   4       1279.42       1210.03        17.34 o
  14   1   4          2.61          4.17         3.78 o
  15   1   4        210.29        203.99         8.23 o
  16   1   4          0.02          2.17         4.59 o
  17   1   4          6.82          0.67         5.29 o
  18   1   4          1.73          5.78         5.78 o
  19   1   4          2.95         -2.04         6.76 o
  20   1   4         98.37         95.71         8.97 o
  21   1   4          1.23         -3.96         8.97 o
 -24   2   4         54.69         68.27        31.78 o
 -23   2   4          0.02          2.89        10.22 o
 -22   2   4         33.59         44.35         8.34 o
 -21   2   4         40.29         46.89         8.34 o
 -20   2   4         20.83         23.84         5.78 o
 -19   2   4          0.53         -4.33         4.33 o
 -18   2   4         42.33         49.38         4.33 o
 -17   2   4         25.87         27.95         3.88 o
 -16   2   4         23.98         27.14         2.78 o
 -15   2   4        219.76        241.93         6.15 o
 -14   2   4        307.41        289.14         5.84 o
 -13   2   4        219.81        176.63         5.01 o
 -12   2   4       3339.45       3212.22        33.00 o
 -11   2   4        631.88        629.44         7.24 o
 -10   2   4        420.72        468.19         5.90 o
  -9   2   4        561.57        545.56         6.05 o
  -8   2   4          1.56          2.41         1.18 o
  -7   2   4       4195.04       4794.86        41.29 o
  -6   2   4        484.18        529.15         5.07 o
  -5   2   4        185.86        138.09         1.93 o
  -4   2   4         17.47         20.39         1.29 o
  -3   2   4       1166.55       1225.95        10.97 o
  -2   2   4        840.56        791.20        10.71 o
  -1   2   4        638.21        695.01         9.96 o
   0   2   4      27273.72      31321.28       263.22 o
   1   2   4         17.19         15.38         1.09 o
   2   2   4         38.92         27.73         1.09 o
   3   2   4       1034.67       1147.00         9.48 o
   4   2   4        126.77        111.26         2.36 o
   5   2   4        342.03        352.32         4.20 o
   6   2   4       1484.54       1660.80        25.64 o
   7   2   4        229.58        225.55         4.06 o
   8   2   4         15.93         12.14         1.40 o
   9   2   4        108.02        109.95         5.00 o
  10   2   4         56.40         49.21         2.89 o
  11   2   4          5.51          6.50         2.89 o
  12   2   4       1937.27       1861.93        24.17 o
  13   2   4        801.48        744.34        13.00 o
  14   2   4         82.38         75.96         4.90 o
  15   2   4        227.24        217.02         8.67 o
  16   2   4         23.01         13.68         5.00 o
  17   2   4          3.13         -3.11         5.42 o
  18   2   4          0.40         -1.44         5.78 o
  19   2   4        283.41        294.54        13.00 o
  20   2   4         72.16         85.01         8.67 o
  21   2   4          0.29         -1.82         8.97 o
 -24   3   4        103.98        124.89        33.23 o
 -23   3   4        138.04        158.07        12.16 o
 -22   3   4         36.54         59.27        19.42 o
 -21   3   4          0.43          0.00         6.67 o
 -20   3   4        218.16        242.39        10.11 o
 -19   3   4        429.73        437.54        17.52 o
 -18   3   4        152.94        160.20         7.85 o
 -17   3   4         66.40         73.82         4.33 o
 -16   3   4         25.26         31.42         3.88 o
 -15   3   4        126.17        124.76         5.44 o
 -14   3   4          5.98          5.30         2.36 o
 -13   3   4        538.76        430.30         6.22 o
 -12   3   4       2438.36       2319.91        21.80 o
 -11   3   4       1076.46        976.30        10.39 o
 -10   3   4         17.61         17.09         1.18 o
  -9   3   4          1.12          0.96         1.18 o
  -8   3   4         10.52         21.90         1.18 o
  -7   3   4       1532.14       1893.58        17.27 o
  -6   3   4       4700.46       5481.49        38.31 o
  -5   3   4          1.42          0.41         1.09 o
  -4   3   4        666.22        738.54         6.55 o
  -3   3   4         26.79         24.54         1.02 o
  -2   3   4        100.49         86.85         1.32 o
  -1   3   4        156.87        166.77         2.36 o
   0   3   4       3710.79       4190.85        33.37 o
   1   3   4       2755.16       2947.18        25.74 o
   2   3   4          0.31          1.24         1.09 o
   3   3   4        149.43        136.09         2.18 o
   4   3   4          0.29          3.30         1.09 o
   5   3   4        599.78        617.02         7.43 o
   6   3   4        472.90        523.92         6.90 o
   7   3   4        364.24        413.85         5.91 o
   8   3   4          0.03          2.89         1.29 o
   9   3   4        885.46        897.14        10.94 o
  10   3   4        460.79        438.53         8.67 o
  11   3   4         60.44         60.38         6.59 o
  12   3   4        495.10        469.64        10.11 o
  13   3   4         24.78         23.57         4.33 o
  14   3   4         91.82         80.31         5.78 o
  15   3   4          0.06         -2.89         4.33 o
  16   3   4         25.97         28.17         5.78 o
  17   3   4         23.51         27.28         5.78 o
  18   3   4          0.16         -4.33         5.78 o
  19   3   4         22.20         16.61         7.22 o
  20   3   4         46.80         66.33        13.31 o
  21   3   4         36.72         14.67         9.31 o
 -24   4   4        238.09        247.64        17.28 o
 -23   4   4          5.21         31.50        10.48 o
 -22   4   4         19.44         18.30         8.34 o
 -21   4   4        157.93        161.17        10.01 o
 -20   4   4        153.81        200.03        20.59 o
 -19   4   4          2.03          5.78         4.33 o
 -18   4   4         39.27         50.75         4.59 o
 -17   4   4         41.66         42.87         3.88 o
 -16   4   4        100.48        105.04         4.95 o
 -15   4   4          1.84          6.50         2.89 o
 -14   4   4         13.05         13.20         2.36 o
 -13   4   4         37.17         16.76         2.58 o
 -12   4   4        179.57        171.06         4.20 o
 -11   4   4          4.48          5.78         1.18 o
 -10   4   4         20.05         44.12         2.80 o
  -9   4   4        455.11        484.66         5.90 o
  -8   4   4        117.00        118.09         2.18 o
  -7   4   4       1420.31       1731.71        16.09 o
  -6   4   4       1003.61       1289.82        13.25 o
  -5   4   4       1602.74       1913.74        15.89 o
  -4   4   4        108.36        127.51         1.74 o
  -3   4   4         46.44         48.82         1.37 o
  -2   4   4        391.39        445.51         4.37 o
  -1   4   4       1159.92       1126.75         9.48 o
   0   4   4         90.94         92.62         1.60 o
   1   4   4          9.71         13.62         1.18 o
   2   4   4        200.86        197.14         2.78 o
   3   4   4        122.47        117.69         2.36 o
   4   4   4        668.66        734.04         7.60 o
   5   4   4         77.45         99.38         1.92 o
   6   4   4        491.35        557.20         7.43 o
   7   4   4        565.35        563.81         7.43 o
   8   4   4         53.09         48.41         5.28 o
   9   4   4         55.57         51.38         3.12 o
  10   4   4         47.50         48.71         3.02 o
  11   4   4        271.94        262.24         7.22 o
  12   4   4        409.95        392.26         8.67 o
  13   4   4        832.66        743.72        13.00 o
  14   4   4          0.97          2.89         3.78 o
  15   4   4          3.83          2.17         4.33 o
  16   4   4         24.67         26.58         5.84 o
  17   4   4          0.27         -1.44         5.78 o
  18   4   4        195.57        170.95         9.19 o
  19   4   4        128.73        124.38         8.67 o
  20   4   4        228.79        234.72        12.76 o
  21   4   4          3.68          6.74        11.68 o
 -24   5   4         23.81         20.23        20.23 o
 -23   5   4          0.83        -13.42        13.42 o
 -22   5   4        199.86        230.49        14.39 o
 -21   5   4         89.13        104.09        17.72 o
 -20   5   4        288.05        327.40        13.35 o
 -19   5   4        450.28        465.00        12.22 o
 -18   5   4        186.28        192.35         8.67 o
 -17   5   4        310.59        322.87         9.90 o
 -16   5   4         65.26         62.33         3.69 o
 -15   5   4        105.23        127.20         5.51 o
 -14   5   4          9.33         10.72         2.97 o
 -13   5   4       1647.70       1391.85        14.52 o
 -12   5   4         81.92         69.49         3.88 o
 -11   5   4        179.61        159.49         4.10 o
 -10   5   4          5.28          1.65         1.25 o
  -9   5   4        535.18        540.00         6.01 o
  -8   5   4        485.67        560.83         6.61 o
  -7   5   4          7.29          1.93         1.18 o
  -6   5   4         75.81         94.17         2.36 o
  -5   5   4        163.09        232.91         2.97 o
  -4   5   4         38.10         56.59         1.44 o
  -3   5   4         95.79        106.65         1.70 o
  -2   5   4        249.79        260.77         3.88 o
  -1   5   4       1416.99       1659.92        16.80 o
   0   5   4        462.72        488.72         4.90 o
   1   5   4       1541.11       1640.27        15.12 o
   2   5   4         28.38         36.02         1.74 o
   3   5   4          2.53          0.96         1.18 o
   4   5   4        359.39        387.94         4.72 o
   5   5   4       1178.64       1301.98        12.75 o
   6   5   4        394.50        423.29         5.41 o
   7   5   4       2145.06       2261.02        22.98 o
   8   5   4        268.81        299.72         8.67 o
   9   5   4         21.20         18.56         2.04 o
  10   5   4         20.70         25.33         2.36 o
  11   5   4          9.66          9.63         2.36 o
  12   5   4         15.64          9.39         2.89 o
  13   5   4         53.99         46.33         4.33 o
  14   5   4         70.18         67.68         5.29 o
  15   5   4          0.43         -2.89         5.00 o
  16   5   4         23.89         22.39         5.78 o
  17   5   4         16.93         13.00         5.78 o
  18   5   4        100.46         96.77         8.23 o
  19   5   4         64.16         63.60        12.94 o
  20   5   4         55.14         55.79         8.67 o
 -23   6   4          0.40         -5.35        10.48 o
 -22   6   4          1.75         -3.23         8.80 o
 -21   6   4          8.46          3.85         8.34 o
 -20   6   4          0.29          8.67         6.81 o
 -19   6   4        280.49        289.55        13.35 o
 -18   6   4          3.38          5.78         4.05 o
 -17   6   4         25.54         31.62         3.88 o
 -16   6   4          8.42         16.22         3.22 o
 -15   6   4         96.54         88.68         4.51 o
 -14   6   4        284.85        262.63         5.90 o
 -13   6   4        228.30        172.93         6.02 o
 -12   6   4         56.34         41.06         2.80 o
 -11   6   4        427.75        373.57         5.86 o
 -10   6   4        381.97        371.86         5.07 o
  -9   6   4        458.72        401.02         5.41 o
  -8   6   4        458.24        428.87         5.41 o
  -7   6   4       5447.51       5727.61        49.72 o
  -6   6   4       1245.39       1503.27        13.94 o
  -5   6   4       2252.42       2655.22        23.38 o
  -4   6   4         74.47         76.71         1.95 o
  -3   6   4          1.09          0.58         1.29 o
  -2   6   4         12.77          8.84         1.50 o
  -1   6   4       3589.08       4074.21        39.02 o
   0   6   4         37.82         28.30         1.29 o
   1   6   4       1778.04       2025.97        16.98 o
   2   6   4        809.43        850.37         8.60 o
   3   6   4        469.29        519.47         5.90 o
   4   6   4        339.64        297.20         4.20 o
   5   6   4        155.68        169.85         3.35 o
   6   6   4        669.34        670.33         7.60 o
   7   6   4        593.60        547.82         8.23 o
   8   6   4          0.43          1.08         1.91 o
   9   6   4        216.24        217.54         7.51 o
  10   6   4         41.93         35.53         2.80 o
  11   6   4          0.68          1.93         2.36 o
  12   6   4         41.29         45.74         3.88 o
  13   6   4        126.66        108.28         6.06 o
  14   6   4         21.97         22.57         4.33 o
  15   6   4         78.65         81.85         5.78 o
  16   6   4         31.35         28.19         7.30 o
  17   6   4         36.22         23.70         9.59 o
  18   6   4        352.90        366.54        14.06 o
  19   6   4        130.95        138.39         9.31 o
  20   6   4        119.43        122.84        10.11 o
 -23   7   4         26.05         37.56        11.68 o
 -22   7   4        190.06        193.22        11.68 o
 -21   7   4        129.59        129.36        10.48 o
 -20   7   4        291.79        291.05        16.84 o
 -19   7   4        630.04        641.00        16.68 o
 -18   7   4        882.88        891.70        13.93 o
 -17   7   4          7.23          5.78         3.88 o
 -16   7   4         27.17         32.20         3.88 o
 -15   7   4         39.50         49.33         3.88 o
 -14   7   4        133.16        132.81         4.72 o
 -13   7   4          0.52          0.48         2.36 o
 -12   7   4        197.27        163.68         4.14 o
 -11   7   4          3.85         10.32         1.93 o
 -10   7   4        113.58        107.64         3.54 o
  -9   7   4        779.09        828.34         8.99 o
  -8   7   4        146.56        124.69         2.97 o
  -7   7   4       2820.75       2920.31        26.52 o
  -6   7   4        172.60        208.64         3.22 o
  -5   7   4        101.94         79.71         2.98 o
  -4   7   4       1771.18       1736.56        17.54 o
  -3   7   4        862.40        927.76        10.34 o
  -2   7   4        777.71        906.23        11.38 o
  -1   7   4       4429.72       5287.10        50.13 o
   0   7   4       2057.00       2145.45        21.69 o
   1   7   4       1681.47       1803.64        15.09 o
   2   7   4        285.21        259.82         3.83 o
   3   7   4        102.78         84.10         2.37 o
   4   7   4        111.77        120.29         2.97 o
   5   7   4        452.02        483.05         6.05 o
   6   7   4       1378.18       1435.13        14.28 o
   7   7   4       1795.87       1830.43        17.84 o
   8   7   4        343.77        328.04         6.90 o
   9   7   4        319.83        296.16         6.76 o
  10   7   4         91.40         87.82         4.06 o
  11   7   4        440.38        418.92         6.83 o
  12   7   4         20.13         19.92         3.47 o
  13   7   4         71.19         55.70         3.88 o
  14   7   4         32.67         31.78         4.33 o
  15   7   4         16.87         18.89         5.29 o
  16   7   4         39.02         34.95         5.78 o
  17   7   4         59.77         67.65         7.22 o
  18   7   4          5.72          1.44         7.22 o
  19   7   4        246.91        260.62        14.77 o
  20   7   4         33.53         36.41         9.69 o
 -23   8   4         11.87         32.54        11.03 o
 -22   8   4        102.50        112.63        11.03 o
 -21   8   4         13.45         12.52         8.34 o
 -20   8   4          3.79          6.74         8.34 o
 -19   8   4        292.21        289.66        13.35 o
 -18   8   4         37.31         40.40         5.78 o
 -17   8   4         99.32        100.10         5.17 o
 -16   8   4         12.02         17.55         3.54 o
 -15   8   4         19.85         18.30         3.54 o
 -14   8   4         15.98         20.23         3.78 o
 -13   8   4          0.32          2.41         2.36 o
 -12   8   4         38.19         42.76         2.20 o
 -11   8   4        200.49        158.77         4.44 o
 -10   8   4         39.34         23.19         2.58 o
  -9   8   4        960.07        838.50        11.14 o
  -8   8   4        958.46        954.51        10.18 o
  -7   8   4       5383.99       5624.02        48.73 o
  -6   8   4          0.76         -0.96         1.58 o
  -5   8   4        511.42        456.35         6.71 o
  -4   8   4         20.01         18.18         1.29 o
  -3   8   4        530.63        612.77         7.75 o
  -2   8   4        358.97        386.98         5.59 o
  -1   8   4        980.13       1094.13        12.36 o
   0   8   4        424.89        422.99         6.13 o
   1   8   4        284.33        334.60         5.26 o
   2   8   4       1965.85       2118.32        19.40 o
   3   8   4         11.99          8.09         1.29 o
   4   8   4        206.08        221.14         6.45 o
   5   8   4        249.31        232.30         4.20 o
   6   8   4          8.17          4.49         1.49 o
   7   8   4       1380.11       1379.20        15.44 o
   8   8   4        821.69        775.06         9.21 o
   9   8   4         12.20         14.90         2.36 o
  10   8   4         13.32         12.82         2.73 o
  11   8   4          7.47         11.72         2.50 o
  12   8   4         31.61         27.05         3.88 o
  13   8   4          2.15          2.31         3.88 o
  14   8   4          6.89          6.50         4.33 o
  15   8   4          8.41         -1.44         5.78 o
  16   8   4          9.02         16.61         6.26 o
  17   8   4          0.98          1.44         6.38 o
  18   8   4        200.89        215.63        14.08 o
  19   8   4         90.05        108.26        10.43 o
  20   8   4         43.65         34.67        14.30 o
 -23   9   4          0.56         -5.78        23.12 o
 -22   9   4          6.65         13.84        11.03 o
 -21   9   4        135.91        144.98        11.68 o
 -20   9   4         45.59         48.66        12.37 o
 -19   9   4         58.45         84.47         8.34 o
 -18   9   4         26.64         34.73         5.78 o
 -17   9   4         71.37         70.94         5.78 o
 -16   9   4         22.91         22.93         3.88 o
 -15   9   4          1.08          0.48         3.54 o
 -14   9   4         16.80         20.42         2.97 o
 -13   9   4         43.33         63.31         3.02 o
 -12   9   4          3.05          5.30         2.36 o
 -11   9   4         57.29         72.55         4.65 o
 -10   9   4          5.86         19.90         3.37 o
  -9   9   4         61.21         60.82         2.82 o
  -8   9   4        517.04        463.24         6.41 o
  -7   9   4       1162.87       1104.59        14.04 o
  -6   9   4        610.74        583.55         6.98 o
  -5   9   4       1805.66       1780.32        18.83 o
  -4   9   4        905.68        845.29        10.04 o
  -3   9   4        161.05        155.00         3.88 o
  -2   9   4         98.86        115.83         3.47 o
  -1   9   4         14.73         25.38         1.80 o
   0   9   4          0.04          2.31         1.39 o
   1   9   4         66.48         63.01         2.58 o
   2   9   4        245.72        251.83         3.78 o
   3   9   4        169.75        170.28         3.22 o
   4   9   4          7.44          8.31         1.29 o
   5   9   4        911.45        893.73         9.97 o
   6   9   4         64.01         53.40         2.61 o
   7   9   4        397.17        422.14         6.90 o
   8   9   4          1.28          4.62         2.58 o
   9   9   4        480.67        423.89         7.43 o
  10   9   4        307.88        280.97         6.90 o
  11   9   4         78.09         66.68         4.06 o
  12   9   4        305.76        303.84         7.08 o
  13   9   4         62.75         69.33         4.81 o
  14   9   4          3.43          4.05         3.88 o
  15   9   4        116.94        123.16         7.22 o
  16   9   4         29.98         41.79         7.22 o
  17   9   4         78.63         80.08         8.76 o
  18   9   4         79.55         83.54        10.43 o
  19   9   4         11.52         18.41         8.97 o
 -22  10   4          0.55        -12.22        13.16 o
 -21  10   4          7.09         -8.49         9.35 o
 -20  10   4         46.52         39.43         8.80 o
 -19  10   4          0.07         -2.27         7.11 o
 -18  10   4        121.68        150.05         7.85 o
 -17  10   4        177.81        179.43        10.11 o
 -16  10   4          0.01          5.06         4.33 o
 -15  10   4         66.71         63.88         4.00 o
 -14  10   4         84.56         96.94         4.15 o
 -13  10   4        435.85        436.32         6.96 o
 -12  10   4        388.87        403.25         7.24 o
 -11  10   4        130.94        126.20         4.44 o
 -10  10   4        658.92        568.24         7.80 o
  -9  10   4        552.91        502.12         8.60 o
  -8  10   4          4.72         10.55         2.15 o
  -7  10   4         16.18          9.91         1.74 o
  -6  10   4         66.18         59.11         2.92 o
  -5  10   4        745.70        742.70        14.30 o
  -4  10   4        930.65        887.73        13.84 o
  -3  10   4         24.82         24.73         2.04 o
  -2  10   4         53.96         47.20         2.58 o
  -1  10   4        219.53        249.09         4.81 o
   0  10   4          1.32          1.73         1.29 o
   1  10   4        156.32        158.32         4.33 o
   2  10   4         26.31         21.84         3.71 o
   3  10   4         16.21         16.81         2.50 o
   4  10   4        613.67        599.86         8.20 o
   5  10   4       1347.91       1323.74        15.08 o
   6  10   4       1076.13       1020.94        11.16 o
   7  10   4          4.83          3.85         2.36 o
   8  10   4        170.67        168.07         5.03 o
   9  10   4         19.72         20.67         2.48 o
  10  10   4          1.37          6.89         2.93 o
  11  10   4          1.85          6.36         3.88 o
  12  10   4          7.55          2.89         3.28 o
  13  10   4         29.01         34.88         4.27 o
  14  10   4          5.31         -1.53         4.51 o
  15  10   4         19.49         15.63         6.60 o
  16  10   4         44.66         49.00         7.22 o
  17  10   4        137.73        162.10        15.85 o
  18  10   4          2.32         10.11         8.67 o
  19  10   4         13.58         20.23        10.11 o
 -21  11   4          0.01         30.34        12.26 o
 -20  11   4         61.75         60.12        12.26 o
 -19  11   4         24.81         14.45        10.22 o
 -18  11   4         90.02         92.95         7.52 o
 -17  11   4        176.33        192.48        10.76 o
 -16  11   4        701.03        710.63        14.45 o
 -15  11   4        103.17         99.67         4.72 o
 -14  11   4         62.95         73.47         3.95 o
 -13  11   4          0.22          3.56         3.22 o
 -12  11   4         20.67         14.64         2.78 o
 -11  11   4          0.86          3.47         2.58 o
 -10  11   4          0.69          0.00         2.36 o
  -9  11   4         59.95         66.51         3.88 o
  -8  11   4          0.00         -1.93         1.93 o
  -7  11   4         12.32          9.25         2.58 o
  -6  11   4        129.41        106.74         4.27 o
  -5  11   4         64.44         69.28         3.88 o
  -4  11   4        224.56        217.82         5.53 o
  -3  11   4         64.73         62.86         2.74 o
  -2  11   4         38.63         39.77         2.58 o
  -1  11   4         16.75         27.41         2.89 o
   0  11   4          5.42          4.62         2.18 o
   1  11   4        214.82        231.66         5.29 o
   2  11   4          0.24         -1.16         2.50 o
   3  11   4        260.64        239.20         8.61 o
   4  11   4        214.36        205.03         4.44 o
   5  11   4        373.44        345.72         5.92 o
   6  11   4         41.25         40.62         3.17 o
   7  11   4          2.36          3.85         2.36 o
   8  11   4         92.98         91.45         4.00 o
   9  11   4         23.07         16.98         2.78 o
  10  11   4        113.51         98.69         4.81 o
  11  11   4          0.01          5.78         3.88 o
  12  11   4         11.07         13.04         4.48 o
  13  11   4         38.15         30.85         4.81 o
  14  11   4          0.06          2.31         6.13 o
  15  11   4          3.02         15.58         5.59 o
  16  11   4          8.76         13.00         9.59 o
  17  11   4        145.24        173.82        11.68 o
  18  11   4          4.22          2.89        14.98 o
 -21  12   4          0.22        -13.00        27.45 o
 -20  12   4          1.80         -7.22        12.26 o
 -19  12   4          9.81         10.11        10.22 o
 -18  12   4         87.95         83.05        10.01 o
 -17  12   4          3.99         -2.27         7.11 o
 -16  12   4          3.82         10.59         9.08 o
 -15  12   4         71.02         73.52         6.26 o
 -14  12   4          7.35          8.67         3.54 o
 -13  12   4        131.42        146.58         7.01 o
 -12  12   4         10.09         13.92         3.47 o
 -11  12   4         40.52         39.84         3.98 o
 -10  12   4         13.48         10.11         2.89 o
  -9  12   4        117.24        120.44         6.06 o
  -8  12   4        125.14        110.39         5.84 o
  -7  12   4         31.33         33.13         2.58 o
  -6  12   4         13.59         13.36         3.86 o
  -5  12   4        293.25        264.20         5.84 o
  -4  12   4          0.24          5.78         2.31 o
  -3  12   4        100.64         84.31         3.88 o
  -2  12   4         11.10          5.30         2.55 o
  -1  12   4        129.50        112.68         5.29 o
   0  12   4        143.44        112.93         5.42 o
   1  12   4          0.24          1.73         2.58 o
   2  12   4         77.58         82.03         4.06 o
   3  12   4        111.16         97.11         4.74 o
   4  12   4        328.42        301.76         6.46 o
   5  12   4          0.07         -0.96         2.36 o
   6  12   4          6.96          9.66         2.48 o
   7  12   4          0.93          5.99         2.74 o
   8  12   4          1.10          0.96         3.17 o
   9  12   4         25.61         31.24         3.54 o
  10  12   4         38.15         40.62         4.06 o
  11  12   4          3.80          3.19         4.06 o
  12  12   4         22.50         15.03         5.17 o
  13  12   4          2.72         -4.08         4.51 o
  14  12   4        124.69        127.52         6.90 o
  15  12   4        103.77        118.68         8.67 o
  16  12   4        231.20        236.93        14.37 o
  17  12   4         47.55         34.24        10.48 o
  18  12   4         21.31         18.78        21.67 o
 -20  13   4         81.47         97.85        14.30 o
 -19  13   4         31.45         78.98        12.26 o
 -18  13   4         81.37        101.83        15.15 o
 -17  13   4        180.02        223.06        18.52 o
 -16  13   4        364.10        385.91        15.01 o
 -15  13   4         11.19         19.26         7.72 o
 -14  13   4         22.84         20.23         5.78 o
 -13  13   4         10.41          6.93         3.93 o
 -12  13   4         20.39         25.45         4.97 o
 -11  13   4         12.69         15.60         3.88 o
 -10  13   4        328.94        350.76         7.97 o
  -9  13   4         89.25         98.47         4.94 o
  -8  13   4          4.99         11.56         2.89 o
  -7  13   4          3.64          1.73         2.77 o
  -6  13   4          7.49          8.67         2.89 o
  -5  13   4         56.21         51.35         3.78 o
  -4  13   4        343.78        300.03         7.37 o
  -3  13   4          2.51          5.78         2.58 o
  -2  13   4         44.09         36.78         2.93 o
  -1  13   4          0.20          3.47         2.58 o
   0  13   4        202.65        197.37         5.37 o
   1  13   4         22.03         18.74         3.03 o
   2  13   4        104.56         96.84         4.51 o
   3  13   4         10.50          7.51         2.58 o
   4  13   4         65.91         54.90         3.88 o
   5  13   4          2.50          6.83         3.11 o
   6  13   4         58.78         48.98         3.88 o
   7  13   4        130.01        123.35         6.13 o
   8  13   4        139.10        122.46         6.13 o
   9  13   4          1.10          0.72         4.33 o
  10  13   4          1.65          4.33         5.42 o
  11  13   4          0.14         -5.29         5.29 o
  12  13   4          3.36          7.22         5.78 o
  13  13   4         59.31         48.51         6.13 o
  14  13   4         19.61         40.54        10.84 o
  15  13   4         61.60         45.27         7.52 o
  16  13   4         28.24         17.34        12.26 o
  17  13   4          7.16         20.45        21.67 o
 -19  14   4         20.26          5.78        17.34 o
 -18  14   4          3.91         23.12        17.34 o
 -17  14   4          1.80          2.89         8.34 o
 -16  14   4         32.10         42.08         8.34 o
 -15  14   4         26.20         18.30         6.67 o
 -14  14   4         10.14          9.39         5.78 o
 -13  14   4        122.04        128.83         6.76 o
 -12  14   4          3.71         -0.15         4.06 o
 -11  14   4         13.93         16.76         3.88 o
 -10  14   4         28.06         31.73         4.04 o
  -9  14   4          0.04          4.99         3.47 o
  -8  14   4        190.46        173.54         6.13 o
  -7  14   4        131.57        125.30         5.84 o
  -6  14   4        109.17        100.77         5.17 o
  -5  14   4          0.31          1.73         2.58 o
  -4  14   4         16.35         14.03         3.22 o
  -3  14   4        104.09        106.60         6.33 o
  -2  14   4         14.36         19.10         2.93 o
  -1  14   4          2.17          5.78         2.58 o
   0  14   4        451.47        447.31         8.04 o
   1  14   4         83.03         83.93         4.06 o
   2  14   4         56.22         44.63         3.47 o
   3  14   4        106.26        118.30         6.05 o
   4  14   4         88.52         77.65         4.06 o
   5  14   4        148.33        145.02         7.22 o
   6  14   4          0.50          0.00         3.88 o
   7  14   4         36.04         33.67         4.06 o
   8  14   4         24.45         27.60         4.06 o
   9  14   4         26.44         30.20         5.29 o
  10  14   4         34.28         46.85         8.10 o
  11  14   4          1.49          5.78         5.78 o
  12  14   4          3.95         -0.80         8.16 o
  13  14   4          2.44         -2.25         9.03 o
  14  14   4         18.40         18.30         8.34 o
  15  14   4         14.58         26.01        10.01 o
  16  14   4         11.90         26.67        13.16 o
 -19  15   4         11.02         -8.67        23.12 o
 -18  15   4         20.55        -17.34        17.34 o
 -17  15   4          6.28         -7.36        17.34 o
 -16  15   4         55.93         53.49        20.23 o
 -15  15   4          6.98         -9.03         9.03 o
 -14  15   4        417.56        420.08        15.01 o
 -13  15   4          0.00         -0.96         6.67 o
 -12  15   4         23.26         18.78         5.78 o
 -11  15   4         22.13         13.26         4.51 o
 -10  15   4         47.58         44.33         4.51 o
  -9  15   4        349.43        360.01         8.74 o
  -8  15   4        123.36        110.89         5.89 o
  -7  15   4         15.45          9.39         4.80 o
  -6  15   4          1.17          1.84         3.47 o
  -5  15   4        120.49        111.18         6.22 o
  -4  15   4          1.84          0.48         3.17 o
  -3  15   4        175.76        169.11         9.18 o
  -2  15   4          5.24          8.38         3.40 o
  -1  15   4          1.61          4.20         3.11 o
   0  15   4        319.76        300.81         8.67 o
   1  15   4          4.44          4.49         3.78 o
   2  15   4          4.18          6.10         3.78 o
   3  15   4         15.86         26.51         4.33 o
   4  15   4         99.31        100.04         5.78 o
   5  15   4         31.78         23.91         4.82 o
   6  15   4          0.11          0.00         4.33 o
   7  15   4         22.50         18.42         5.84 o
   8  15   4         12.48         12.45         7.92 o
   9  15   4         41.16         44.85         6.67 o
  10  15   4         17.84         21.88        12.55 o
  11  15   4          2.41         16.37         8.34 o
  12  15   4         35.25         31.61         8.80 o
  13  15   4        135.09        133.39        15.89 o
  14  15   4          4.92         -8.67         9.53 o
  15  15   4        199.23        213.59        12.71 o
  16  15   4         71.58         63.57        20.23 o
 -18  16   4          5.59         -8.67        17.34 o
 -17  16   4         14.19          4.22        20.23 o
 -16  16   4         28.92         44.56        15.89 o
 -15  16   4         55.96         57.41        11.10 o
 -14  16   4         73.36         77.91         9.35 o
 -13  16   4         14.05         22.08         7.11 o
 -12  16   4        128.12        129.17         8.34 o
 -11  16   4          3.44          3.50         6.06 o
 -10  16   4         84.47         94.21         6.26 o
  -9  16   4          6.92          8.67         5.00 o
  -8  16   4         33.56         40.20         4.90 o
  -7  16   4         67.38         61.63         5.78 o
  -6  16   4          8.53         10.84         4.38 o
  -5  16   4         19.92         24.10         4.33 o
  -4  16   4         66.79         64.58         5.78 o
  -3  16   4         57.24         69.77         5.78 o
  -2  16   4          2.80          3.61         4.33 o
  -1  16   4          7.44          6.50         4.59 o
   0  16   4         74.70         73.22         5.78 o
   1  16   4        151.39        160.85         7.52 o
   2  16   4         41.61         47.64         5.42 o
   3  16   4        186.23        173.27         8.23 o
   4  16   4          8.19          4.33         4.33 o
   5  16   4          7.86          0.77         4.59 o
   6  16   4          0.01         -0.77         4.59 o
   7  16   4          0.01          2.22         5.29 o
   8  16   4         75.42         77.48         6.76 o
   9  16   4         58.32         64.95         8.34 o
  10  16   4          5.69          3.11         7.65 o
  11  16   4         72.14         61.10         9.35 o
  12  16   4         71.34         54.13        10.48 o
  13  16   4          4.92         -2.89        12.26 o
  14  16   4         29.87         17.34        16.35 o
  15  16   4          6.03         21.67        14.30 o
 -17  17   4        110.86         99.88        16.35 o
 -16  17   4        140.05        142.03        15.22 o
 -15  17   4        149.01        158.13        14.30 o
 -14  17   4          3.26         13.66        11.10 o
 -13  17   4         47.92         58.05         8.80 o
 -12  17   4         24.57         40.15         7.65 o
 -11  17   4         55.17         66.98        10.34 o
 -10  17   4          0.33         15.41         6.67 o
  -9  17   4         11.96         10.84         5.78 o
  -8  17   4         32.57         31.90         5.78 o
  -7  17   4          3.60          1.86         4.90 o
  -6  17   4         16.66         18.23         5.42 o
  -5  17   4          2.11          0.19         4.59 o
  -4  17   4        154.10        161.60         8.23 o
  -3  17   4        368.03        370.46        12.09 o
  -2  17   4          1.43          5.06         4.33 o
  -1  17   4         52.51         49.80         5.78 o
   0  17   4          3.73          7.22         4.59 o
   1  17   4         44.58         39.71         5.84 o
   2  17   4         61.01         70.37         5.78 o
   3  17   4          4.53         10.79         4.59 o
   4  17   4        289.59        287.78        11.26 o
   5  17   4          8.17          3.56         6.26 o
   6  17   4          0.80          5.06         5.78 o
   7  17   4          0.02          2.59         6.06 o
   8  17   4          1.54          8.05         7.11 o
   9  17   4          0.01         -2.89         7.65 o
  10  17   4        136.55        147.67        11.03 o
  11  17   4         53.32         38.53        10.01 o
  12  17   4         16.97         14.23        15.89 o
  13  17   4         34.24         61.20        23.12 o
  14  17   4         44.58         85.12        17.34 o
 -16  18   4         16.17         20.23        20.23 o
 -15  18   4         14.16         21.56        17.34 o
 -14  18   4          5.57         13.00        18.78 o
 -13  18   4         86.13        102.37        11.03 o
 -12  18   4          0.86         16.37         8.34 o
 -11  18   4          1.09          6.74         8.34 o
 -10  18   4         18.11         22.15         8.34 o
  -9  18   4         16.93         17.75         7.39 o
  -8  18   4          4.69          7.95         6.05 o
  -7  18   4          2.99         12.28         5.78 o
  -6  18   4         16.18          9.39         5.78 o
  -5  18   4          0.03         -5.06         5.78 o
  -4  18   4        673.20        666.56        14.77 o
  -3  18   4         54.90         45.58         5.78 o
  -2  18   4        291.99        311.20        10.76 o
  -1  18   4         11.37          5.78         5.78 o
   0  18   4          5.18          5.78         5.78 o
   1  18   4        125.45        132.17        10.84 o
   2  18   4         98.52         98.14         7.22 o
   3  18   4        657.64        674.02        14.77 o
   4  18   4        241.22        241.33        12.09 o
   5  18   4        244.43        242.42        11.14 o
   6  18   4          2.91          4.66         6.38 o
   7  18   4         33.88         20.95         7.22 o
   8  18   4         97.73        110.95        10.48 o
   9  18   4        153.59        158.70        12.89 o
  10  18   4          0.17         -6.14        14.22 o
  11  18   4          0.58          0.58        10.48 o
  12  18   4          6.32        -13.16        13.16 o
  13  18   4          0.50         -5.78        23.12 o
 -14  19   4        100.24        114.30        16.35 o
 -13  19   4         24.46          7.22        21.67 o
 -12  19   4         59.23         44.21        14.78 o
 -11  19   4         17.61         21.19        10.01 o
 -10  19   4          0.01         -8.67        10.90 o
  -9  19   4        513.71        523.64        17.74 o
  -8  19   4        324.88        335.88        24.68 o
  -7  19   4        185.30        196.20        16.27 o
  -6  19   4         75.70         74.28         7.22 o
  -5  19   4        421.96        415.80        13.32 o
  -4  19   4         77.81         82.71         7.22 o
  -3  19   4        201.26        214.12        10.76 o
  -2  19   4        294.95        291.62        11.56 o
  -1  19   4         81.62         90.20         7.69 o
   0  19   4         16.90         10.65         6.06 o
   1  19   4        107.41        108.35         7.85 o
   2  19   4        211.74        230.58        12.09 o
   3  19   4          3.44          4.26         6.06 o
   4  19   4         65.71         66.26         7.22 o
   5  19   4          2.34         -7.22         7.22 o
   6  19   4         46.73         44.50         7.52 o
   7  19   4          8.14         -8.34         8.34 o
   8  19   4          6.01          4.13         9.73 o
   9  19   4         79.83         69.65        11.03 o
  10  19   4          7.48         -2.59        22.55 o
  11  19   4          6.39         -5.90        23.18 o
 -13  20   4          3.09         -8.67        20.23 o
 -12  20   4         21.59         33.46        11.03 o
 -11  20   4         49.81         56.27        13.30 o
 -10  20   4          0.13          9.75         9.35 o
  -9  20   4         10.00          1.36         8.80 o
  -8  20   4         74.17         91.13        10.01 o
  -7  20   4         54.20         49.15         8.80 o
  -6  20   4        214.92        201.99        11.02 o
  -5  20   4        122.33        132.01         8.67 o
  -4  20   4          0.26          6.26        10.84 o
  -3  20   4         47.74         43.07         7.22 o
  -2  20   4        189.97        196.56         9.96 o
  -1  20   4         52.77         61.06        12.51 o
   0  20   4         23.34         25.28         7.22 o
   1  20   4        160.22        175.80        13.35 o
   2  20   4        265.87        251.25        13.32 o
   3  20   4         11.27          8.67         8.34 o
   4  20   4         13.49         15.17         7.22 o
   5  20   4        271.40        266.93        13.19 o
   6  20   4         26.05         24.56        11.68 o
   7  20   4        224.00        250.23        33.10 o
   8  20   4        362.91        392.54        20.27 o
   9  20   4        179.76        183.41        20.76 o
  10  20   4         36.78         62.64        16.35 o
 -11  21   4         56.81         60.68        23.12 o
 -10  21   4         31.35         21.44        15.38 o
  -9  21   4         41.50         52.82        11.77 o
  -8  21   4        254.41        278.00        17.74 o
  -7  21   4        265.82        266.45        14.45 o
  -6  21   4          0.42         -9.25         9.25 o
  -5  21   4         91.28         93.28         9.19 o
  -4  21   4         66.08         74.94         8.97 o
  -3  21   4        120.84        124.03         8.97 o
  -2  21   4         79.91         75.61         8.67 o
  -1  21   4        138.79        135.29         9.31 o
   0  21   4         28.27         31.23        12.93 o
   1  21   4         51.53         41.34         8.23 o
   2  21   4          1.15          3.16         8.23 o
   3  21   4         37.07         40.05         8.97 o
   4  21   4          0.29         10.84         9.59 o
   5  21   4         47.92         63.35         9.31 o
   6  21   4         29.65         34.07        11.03 o
   7  21   4         18.21         29.86        11.81 o
   8  21   4          0.00          5.78        13.35 o
  -8  22   4         10.64         19.26        11.68 o
  -7  22   4         22.86         38.74        10.48 o
  -6  22   4         52.37         47.86        11.03 o
  -5  22   4          6.86          0.00        13.62 o
  -4  22   4          1.24         -5.78        10.01 o
  -3  22   4          0.92         -7.67        12.09 o
  -2  22   4          0.45          2.89         8.67 o
  -1  22   4         13.01         25.68         8.97 o
   0  22   4         52.65         38.21        14.37 o
   1  22   4        264.84        268.05        13.78 o
   2  22   4          0.30         -9.31         9.31 o
   3  22   4        139.77        132.87        11.14 o
   4  22   4         36.85         65.91        10.42 o
   5  22   4         61.87         57.00        11.14 o
  -2  23   4          0.68         14.06        27.45 o
  -1  23   4        110.44        106.81        13.35 o
   0  23   4          0.04          5.90        12.16 o
   1  23   4          7.78          8.67        20.23 o
   2  23   4         76.66         34.67        26.01 o
 -24   1   5         43.01         50.95        12.26 o
 -23   1   5        192.45        186.65        14.30 o
 -22   1   5         46.05         50.36        10.22 o
 -21   1   5         60.72         57.74         8.84 o
 -20   1   5         17.27         18.78         5.78 o
 -19   1   5         15.87         17.34         4.33 o
 -18   1   5         49.56         48.98         3.88 o
 -17   1   5        177.05        189.54         7.52 o
 -16   1   5          2.12         -2.37         2.37 o
 -15   1   5        371.91        352.82         6.90 o
 -14   1   5         27.72         18.30         3.16 o
 -13   1   5          8.52          6.74         2.36 o
 -12   1   5       3453.14       3438.91        37.56 o
 -11   1   5         68.25         70.50         2.36 o
 -10   1   5          0.10          0.96         1.18 o
  -9   1   5         23.88         16.92         1.18 o
  -8   1   5        264.63        200.92         3.23 o
  -7   1   5         29.39         25.53         1.09 o
  -6   1   5       3127.55       3418.41        25.54 o
  -5   1   5        765.10        804.13        11.11 o
  -4   1   5        271.02        242.43         9.62 o
  -3   1   5       5932.21       6375.27        47.16 o
  -2   1   5        252.47        247.67         2.40 o
  -1   1   5        282.08        279.91         3.28 o
   0   1   5        372.84        334.46         3.28 o
   1   1   5         11.12          7.62         1.09 o
   2   1   5       1775.52       1893.39        15.58 o
   3   1   5        365.92        354.14         6.82 o
   4   1   5        805.43        741.34         7.28 o
   5   1   5        185.01        173.59         5.00 o
   6   1   5         13.33         16.00         1.60 o
   7   1   5        526.25        541.82         8.67 o
   9   1   5         11.09         13.99         2.89 o
  10   1   5         50.04         41.42         2.89 o
  11   1   5        106.16        102.53         5.78 o
  12   1   5        741.85        726.17        13.00 o
  13   1   5        126.77        121.46         7.22 o
  14   1   5        174.46        165.25         9.75 o
  15   1   5          1.04         -2.17         4.33 o
  16   1   5         49.95         57.83         7.92 o
  17   1   5         47.10         46.41         6.26 o
  18   1   5          2.95          2.74         7.13 o
  19   1   5         90.51         85.33         8.67 o
  20   1   5         63.95         60.61        11.68 o
 -24   2   5        286.33        328.12        22.48 o
 -23   2   5        426.13        446.66        22.48 o
 -22   2   5          0.02         21.19         9.08 o
 -21   2   5          1.40          4.82         6.67 o
 -20   2   5         75.73         90.85         6.26 o
 -19   2   5          6.17          5.06         5.42 o
 -18   2   5          8.17          8.67         3.88 o
 -17   2   5        157.86        138.73         5.64 o
 -16   2   5         29.72         32.71         3.78 o
 -15   2   5          0.34         -0.96         2.36 o
 -14   2   5        117.26         87.62         3.68 o
 -13   2   5         88.15         79.33         3.54 o
 -12   2   5       5818.25       5616.23        49.34 o
 -11   2   5        119.76        111.11         3.22 o
 -10   2   5        136.65        191.85         3.54 o
  -9   2   5        573.71        587.80         6.61 o
  -8   2   5        618.81        727.18         7.80 o
  -7   2   5        541.51        589.07         5.55 o
  -6   2   5       3681.56       4141.07        39.27 o
  -5   2   5        655.64        607.62         6.46 o
  -4   2   5        277.62        249.81         3.88 o
  -3   2   5        870.18        914.79         9.27 o
  -2   2   5        261.00        267.64         3.22 o
  -1   2   5         95.89         70.05         1.61 o
   0   2   5          5.84          4.33         1.18 o
   1   2   5       5451.27       6281.30        53.47 o
   2   2   5       4537.68       4985.04        69.22 o
   3   2   5          0.00         -0.96         1.18 o
   4   2   5          0.08          0.58         1.29 o
   5   2   5         92.91         86.91         2.36 o
   6   2   5       2017.09       2207.91        33.93 o
   7   2   5       1662.49       1808.68        19.38 o
   8   2   5         13.47          5.78         2.89 o
   9   2   5        320.50        313.90         7.22 o
  10   2   5         67.22         63.20         4.33 o
  11   2   5        518.58        499.55        10.11 o
  12   2   5          7.69          5.78         2.89 o
  13   2   5         20.59         15.17         4.38 o
  14   2   5         51.08         42.75         4.33 o
  15   2   5         11.05          4.33         4.33 o
  16   2   5         26.00         33.42         5.78 o
  17   2   5          0.00         -6.46         6.46 o
  18   2   5         70.35         79.70         7.22 o
  19   2   5          0.16          2.17         7.22 o
  20   2   5         15.93         18.06         8.67 o
 -24   3   5        594.01        642.07        27.53 o
 -23   3   5         99.80        121.01        17.34 o
 -22   3   5          1.20          8.45         7.65 o
 -21   3   5        274.75        301.63        14.39 o
 -20   3   5          0.01          9.82         8.58 o
 -19   3   5          0.56          7.95         4.33 o
 -18   3   5        278.53        250.02         7.75 o
 -17   3   5        115.05        107.38         5.59 o
 -16   3   5         75.39         81.09         4.61 o
 -15   3   5        144.99        131.44         6.50 o
 -14   3   5         97.26         83.63         4.03 o
 -13   3   5        669.20        566.35         7.41 o
 -12   3   5       2419.88       2468.20        23.18 o
 -11   3   5        161.13        121.94         3.22 o
 -10   3   5          7.21          1.93         1.18 o
  -9   3   5         63.13         60.82         2.39 o
  -8   3   5        677.88        647.69         6.83 o
  -7   3   5        462.23        576.98         5.72 o
  -6   3   5       8153.86       9902.87        92.25 o
  -5   3   5       2070.93       2425.47        23.50 o
  -4   3   5        266.13        228.95         3.47 o
  -3   3   5         25.32         30.85         1.12 o
  -2   3   5         16.11         14.79         1.20 o
  -1   3   5        853.23        837.60         8.26 o
   0   3   5        341.27        340.46         3.68 o
   1   3   5       1644.10       1656.95        15.12 o
   2   3   5        405.70        454.85         4.87 o
   3   3   5          2.36          6.83         1.09 o
   4   3   5         23.51         27.07         1.09 o
   5   3   5        392.92        368.30         5.17 o
   6   3   5        255.71        265.34         4.81 o
   7   3   5         25.22         30.84         2.52 o
   8   3   5        794.25        839.70         9.36 o
   9   3   5         17.57         12.96         2.58 o
  10   3   5          5.60          5.06         2.92 o
  11   3   5          7.36          7.95         2.92 o
  12   3   5        446.51        421.41         9.31 o
  13   3   5        253.77        238.70         8.23 o
  14   3   5        243.48        230.63         8.67 o
  15   3   5          1.00          0.00         4.33 o
  16   3   5         22.50         23.12         5.78 o
  17   3   5        113.46        112.69         7.22 o
  18   3   5         72.67         71.18         7.22 o
  19   3   5         88.88         92.08         8.67 o
  20   3   5        164.76        180.92        23.36 o
 -24   4   5        370.62        412.37        24.52 o
 -23   4   5        105.58        100.77        13.16 o
 -22   4   5         32.94         45.18         8.80 o
 -21   4   5        100.78        111.92        14.45 o
 -20   4   5         16.01         22.15         6.67 o
 -19   4   5        101.07         98.80         5.78 o
 -18   4   5        207.53        215.10         7.75 o
 -17   4   5          4.13          4.62         3.88 o
 -16   4   5          3.31          2.89         2.58 o
 -15   4   5          0.13          2.41         2.36 o
 -14   4   5         34.70         42.04         3.02 o
 -13   4   5        245.85        252.61         4.87 o
 -12   4   5       3228.76       3041.64        28.10 o
 -11   4   5          5.61         -1.18         1.18 o
 -10   4   5         37.92         29.71         2.03 o
  -9   4   5       1715.22       1731.34        16.30 o
  -8   4   5         93.16         79.29         2.36 o
  -7   4   5       1354.23       1437.21        33.13 o
  -6   4   5        640.04        738.01         7.11 o
  -5   4   5        699.46        741.02         6.82 o
  -4   4   5        185.18        194.69         2.64 o
  -3   4   5        495.86        450.63         4.09 o
  -2   4   5        406.94        429.79         4.51 o
  -1   4   5         30.05         27.96         1.91 o
   0   4   5       2549.95       2665.75        23.38 o
   1   4   5          4.04          7.51         1.55 o
   2   4   5         52.85         47.20         1.67 o
   3   4   5        715.22        735.18         7.60 o
   4   4   5       1789.54       1824.58        16.88 o
   5   4   5        814.78        879.98         8.99 o
   6   4   5         58.43         64.74         2.72 o
   7   4   5       2539.08       2650.61        26.86 o
   8   4   5        167.46        170.64         4.44 o
   9   4   5        207.43        202.03         4.44 o
  10   4   5        231.91        218.96         6.13 o
  11   4   5        214.69        200.25         7.22 o
  12   4   5          7.11          8.41         4.59 o
  13   4   5         67.01         61.15         4.90 o
  14   4   5         19.58         15.89         4.33 o
  15   4   5          6.91          0.72         4.38 o
  16   4   5         87.64         87.78         7.22 o
  17   4   5         40.25         24.65         6.76 o
  18   4   5         55.31         69.02        12.51 o
  19   4   5         79.06         81.58         8.67 o
  20   4   5        106.10         98.72        10.11 o
 -24   5   5        258.56        241.35        18.39 o
 -23   5   5        149.11        152.64        12.16 o
 -22   5   5        144.55        158.62        13.55 o
 -21   5   5         41.00         37.56         8.34 o
 -20   5   5         98.08        107.60         9.70 o
 -19   5   5        170.91        187.90        11.03 o
 -18   5   5        290.51        287.20         8.46 o
 -17   5   5        285.21        301.23         7.75 o
 -16   5   5        265.82        255.06         7.52 o
 -15   5   5         19.97         20.35         3.23 o
 -14   5   5        121.44         97.52         4.44 o
 -13   5   5       1550.71       1289.00        14.95 o
 -12   5   5        212.25        229.91         5.17 o
 -11   5   5          0.00          4.62         1.29 o
 -10   5   5       1247.93       1217.81        12.54 o
  -9   5   5         69.63         60.56         2.18 o
  -8   5   5         49.83         68.27         2.58 o
  -7   5   5         52.67         51.89         1.93 o
  -6   5   5       1105.01       1278.32        11.35 o
  -5   5   5       2557.01       2899.59        23.54 o
  -4   5   5          3.23          1.81         1.02 o
  -3   5   5       1143.63       1277.80        10.57 o
  -2   5   5         11.86          9.67         1.09 o
  -1   5   5         10.95         13.52         1.09 o
   0   5   5       1371.28       1474.37        13.94 o
   1   5   5       1053.80       1105.36        10.62 o
   2   5   5        172.22        162.75         3.56 o
   3   5   5          1.29          4.33         1.18 o
   4   5   5        173.95        168.59         3.23 o
   5   5   5         29.09         25.49         1.37 o
   6   5   5         17.61         13.83         1.18 o
   7   5   5         59.87         73.15         4.81 o
   8   5   5         47.07         38.86         2.58 o
   9   5   5         67.25         59.29         2.97 o
  10   5   5        205.58        186.09         4.56 o
  11   5   5          1.30          4.62         2.58 o
  12   5   5        428.97        401.72        10.11 o
  13   5   5        198.91        173.75         7.85 o
  14   5   5         39.02         32.68         4.33 o
  15   5   5         38.37         37.36         7.09 o
  16   5   5          8.28         12.28         6.26 o
  17   5   5          4.83         16.61         8.13 o
  18   5   5         18.49          4.25         6.76 o
  19   5   5        240.92        235.43        13.67 o
  20   5   5        156.58        138.49        13.70 o
 -24   6   5         15.72         23.12        20.23 o
 -23   6   5         41.20         44.50        10.48 o
 -22   6   5          0.47          7.71         8.34 o
 -21   6   5         10.30         27.93         8.34 o
 -20   6   5          5.32          4.75         7.11 o
 -19   6   5        166.29        163.28        10.16 o
 -18   6   5         31.25         38.42         5.29 o
 -17   6   5        658.11        684.59        12.71 o
 -16   6   5          7.09          0.00         3.17 o
 -15   6   5         15.00         17.99         2.74 o
 -14   6   5         22.58         19.96         2.37 o
 -13   6   5         25.61         27.76         2.36 o
 -12   6   5       1019.24        892.57        11.33 o
 -11   6   5          1.06         -0.58         1.36 o
 -10   6   5         96.17        104.34         2.81 o
  -9   6   5        485.76        487.56         6.22 o
  -8   6   5         88.36         73.69         3.02 o
  -7   6   5          0.69          0.96         1.29 o
  -6   6   5          1.32         10.03         1.29 o
  -5   6   5        355.29        413.48         5.21 o
  -4   6   5         18.30         21.70         1.43 o
  -3   6   5        302.08        329.67         4.81 o
  -2   6   5        156.08        206.63         3.88 o
  -1   6   5          1.80          2.48         1.09 o
   0   6   5       1330.30       1484.56        28.51 o
   1   6   5       1263.10       1443.03        13.94 o
   2   6   5          8.49          3.85         1.18 o
   3   6   5          8.46          9.68         1.18 o
   4   6   5        419.71        474.54         6.46 o
   5   6   5          0.14          0.48         1.18 o
   6   6   5         11.67         11.64         2.88 o
   7   6   5        416.04        419.94         6.49 o
   8   6   5        111.84        114.41         5.37 o
   9   6   5          9.78          8.67         2.58 o
  10   6   5          4.25          0.96         2.36 o
  11   6   5         69.43         56.41         3.88 o
  12   6   5         73.08         71.05         3.88 o
  13   6   5         95.40         87.86         5.78 o
  14   6   5         26.21         27.94         4.59 o
  15   6   5          0.02         -4.33         4.33 o
  16   6   5         22.72         19.50         5.78 o
  17   6   5         14.99         13.54         6.06 o
  18   6   5        110.65        110.14         8.67 o
  19   6   5        187.36        197.39        15.59 o
  20   6   5         87.03         78.50        21.67 o
 -23   7   5        150.80        138.48        12.16 o
 -22   7   5          1.11          0.51         8.80 o
 -21   7   5          6.12          8.67         8.34 o
 -20   7   5        290.18        297.30        13.84 o
 -19   7   5          3.38         -0.96         6.67 o
 -18   7   5       1065.56       1094.98        17.67 o
 -17   7   5          8.66          8.19         3.73 o
 -16   7   5        202.74        200.33         7.61 o
 -15   7   5         36.59         37.87         3.54 o
 -14   7   5         70.90         80.43         3.68 o
 -13   7   5        262.73        252.43         5.84 o
 -12   7   5         44.44         31.42         2.36 o
 -11   7   5        339.22        239.06         4.14 o
 -10   7   5        568.66        495.85         7.85 o
  -9   7   5         37.24         46.20         2.36 o
  -8   7   5       1155.99       1107.96        11.36 o
  -7   7   5         22.94         20.90         1.18 o
  -6   7   5        245.90        204.43         3.22 o
  -5   7   5       2274.16       2456.22        20.26 o
  -4   7   5         19.66         17.84         2.07 o
  -3   7   5        313.37        342.56         5.17 o
  -2   7   5       1458.80       1578.92        16.24 o
  -1   7   5        292.91        326.10         5.17 o
   0   7   5        240.97        290.06         4.81 o
   1   7   5        572.25        585.56         6.83 o
   2   7   5       1209.17       1246.44        12.34 o
   3   7   5          1.60          0.00         1.18 o
   4   7   5          1.51          2.89         1.18 o
   5   7   5        306.50        291.51         4.44 o
   6   7   5         67.19         73.17         4.31 o
   7   7   5         93.70         95.83         4.02 o
   8   7   5        372.45        358.12         5.78 o
   9   7   5          0.86          0.58         2.58 o
  10   7   5        253.33        258.74         8.54 o
  11   7   5          0.00          3.47         2.58 o
  12   7   5        208.68        190.85         8.68 o
  13   7   5         47.55         42.94         4.33 o
  14   7   5         42.79         51.10         5.78 o
  15   7   5         13.21          6.50         5.78 o
  16   7   5         72.68         78.18         7.22 o
  17   7   5         24.75         28.90         7.22 o
  18   7   5         66.55         65.73         8.23 o
  19   7   5        195.45        192.50        10.76 o
 -23   8   5         88.61         70.26        12.16 o
 -22   8   5          0.00         -2.89        10.01 o
 -21   8   5         19.33         26.97         8.34 o
 -20   8   5          9.75         11.56         7.65 o
 -19   8   5         15.70         15.41         6.67 o
 -18   8   5        103.80         97.80         6.76 o
 -17   8   5        552.25        556.46        11.87 o
 -16   8   5          4.60          0.00         3.54 o
 -15   8   5          7.04          5.11         2.93 o
 -14   8   5         88.99         89.77         3.83 o
 -13   8   5         63.33         67.48         4.31 o
 -12   8   5         12.16         11.32         2.36 o
 -11   8   5        487.12        373.04         6.67 o
 -10   8   5        376.33        320.74         5.84 o
  -9   8   5       1199.10       1159.45        14.77 o
  -8   8   5        296.42        329.14         5.21 o
  -7   8   5        645.94        614.12         7.13 o
  -6   8   5       2630.59       2679.49        24.13 o
  -5   8   5        314.29        295.96         5.90 o
  -4   8   5         54.49         47.78         2.58 o
  -3   8   5          0.00          1.16         1.29 o
  -2   8   5        422.64        395.16         5.84 o
  -1   8   5          8.02         14.45         1.73 o
   0   8   5          2.24          1.73         1.85 o
   1   8   5          9.33         18.20         1.18 o
   2   8   5         36.24         30.26         1.67 o
   3   8   5        373.52        377.68         5.21 o
   4   8   5       1130.88       1125.77        12.63 o
   5   8   5          1.23          1.28         1.61 o
   6   8   5        515.14        513.12         8.21 o
   7   8   5       1669.19       1673.19        18.31 o
   8   8   5       1025.91       1007.67        11.08 o
   9   8   5         52.12         56.83         3.47 o
  10   8   5        229.49        205.09         7.23 o
  11   8   5        221.89        219.48         6.05 o
  12   8   5         83.06         80.47         4.81 o
  13   8   5         35.69         31.84         3.88 o
  14   8   5          6.87          5.78         4.59 o
  15   8   5          3.03          6.50         7.09 o
  16   8   5          3.83         22.66         7.64 o
  17   8   5         15.91          9.39         7.22 o
  18   8   5          7.82         16.81         7.85 o
  19   8   5        193.55        209.52        11.56 o
 -23   9   5         25.43         49.12        23.12 o
 -22   9   5         15.43         -0.72        15.49 o
 -21   9   5         67.02         53.53        10.01 o
 -20   9   5          8.21         13.48         8.34 o
 -19   9   5         76.55         76.02         8.34 o
 -18   9   5        474.48        476.89        12.22 o
 -17   9   5         24.81         24.89         5.29 o
 -16   9   5         99.50        101.89         5.17 o
 -15   9   5          5.07         11.56         3.54 o
 -14   9   5         53.79         48.54         3.54 o
 -13   9   5          0.10         -2.18         2.18 o
 -12   9   5        358.78        350.91         5.72 o
 -11   9   5       1209.50       1053.54        14.26 o
 -10   9   5        115.42        100.60         3.83 o
  -9   9   5         80.65         72.65         2.93 o
  -8   9   5       2011.66       2030.07        20.87 o
  -7   9   5       2058.87       1982.39        27.22 o
  -6   9   5         83.94        106.36         4.33 o
  -5   9   5       4027.68       4176.50        40.82 o
  -4   9   5       1070.72       1147.63        12.92 o
  -3   9   5         85.43         75.72         2.74 o
  -2   9   5        378.06        395.09         6.13 o
  -1   9   5          0.41         -1.29         1.29 o
   0   9   5        119.92        133.14         3.88 o
   1   9   5          0.10         -0.58         1.50 o
   2   9   5          9.71         13.88         1.26 o
   3   9   5        147.18        144.14         3.78 o
   4   9   5         47.29         42.39         2.58 o
   5   9   5        146.04        151.13         4.00 o
   6   9   5         45.63         44.82         2.74 o
   7   9   5        638.09        625.41         8.93 o
   8   9   5         35.08         36.52         3.44 o
   9   9   5        445.60        430.36         9.31 o
  10   9   5          0.45          0.83         2.74 o
  11   9   5         34.74         27.67         3.88 o
  12   9   5          0.01         -2.89         3.88 o
  13   9   5         69.23         68.83         5.17 o
  14   9   5        176.64        170.29         8.29 o
  15   9   5         38.97         35.26         6.06 o
  16   9   5         39.51         46.10         7.22 o
  17   9   5         16.63          7.54         7.52 o
  18   9   5        155.60        160.45        12.49 o
  19   9   5         29.58         49.21        20.41 o
 -22  10   5          5.12         21.34        14.45 o
 -21  10   5         95.30        100.57        13.16 o
 -20  10   5          0.07          3.85         8.34 o
 -19  10   5          0.92          5.78         7.65 o
 -18  10   5         36.85         31.44         5.78 o
 -17  10   5        642.81        645.51        13.32 o
 -16  10   5          0.28          4.05         3.88 o
 -15  10   5          0.04         -3.88         3.88 o
 -14  10   5          0.06          2.65         3.17 o
 -13  10   5        165.00        174.43         5.12 o
 -12  10   5          0.22          0.00         2.36 o
 -11  10   5         57.66         84.54         3.68 o
 -10  10   5        835.42        737.73         8.99 o
  -9  10   5         37.45         42.30         2.58 o
  -8  10   5          3.24          4.62         2.58 o
  -7  10   5         89.98         90.98         3.87 o
  -6  10   5        373.46        339.54         5.84 o
  -5  10   5       1387.08       1266.52        18.35 o
  -4  10   5         65.05         56.38         4.09 o
  -3  10   5        411.98        383.69         9.03 o
  -2  10   5         19.82          1.93         1.82 o
  -1  10   5        102.90        100.41         5.00 o
   0  10   5         34.63         30.85         3.87 o
   1  10   5        118.86        103.41         4.33 o
   2  10   5         73.44         60.70         3.11 o
   3  10   5         88.94         91.95         3.78 o
   4  10   5       3585.19       3625.98        32.99 o
   5  10   5        549.23        528.89         7.82 o
   6  10   5         38.77         33.02         2.58 o
   7  10   5          0.53          1.87         2.48 o
   8  10   5        889.66        867.49        10.72 o
   9  10   5        650.16        637.53         9.95 o
  10  10   5          4.68          7.62         3.47 o
  11  10   5          9.10         11.56         3.88 o
  12  10   5          1.74          1.16         3.88 o
  13  10   5          0.22          6.29         4.51 o
  14  10   5        197.24        213.69         9.76 o
  15  10   5        396.66        393.13        20.90 o
  16  10   5         46.52         47.06         7.85 o
  17  10   5        103.41        104.47         9.31 o
  18  10   5         62.58         61.18         9.69 o
 -22  11   5         98.33         90.05        16.35 o
 -21  11   5         14.76         18.78        12.26 o
 -20  11   5         16.22         13.66        11.10 o
 -19  11   5          1.78         -1.44        15.89 o
 -18  11   5         47.99         56.29         7.65 o
 -17  11   5        311.14        327.98        11.56 o
 -16  11   5        243.33        264.56         9.05 o
 -15  11   5          7.45          6.93         3.88 o
 -14  11   5         59.05         61.22         4.06 o
 -13  11   5        560.83        565.43        10.04 o
 -12  11   5          0.04          2.89         2.58 o
 -11  11   5         63.63         55.70         3.54 o
 -10  11   5          0.72         -2.36         2.36 o
  -9  11   5         29.39         27.67         2.48 o
  -8  11   5        120.04        109.91         7.21 o
  -7  11   5        224.99        227.94         5.37 o
  -6  11   5          0.11         -2.26         2.26 o
  -5  11   5        775.71        709.13        11.73 o
  -4  11   5       1449.66       1325.70        14.95 o
  -3  11   5       1456.27       1392.22        15.99 o
  -2  11   5        486.73        452.81         7.15 o
  -1  11   5        241.40        259.85         5.47 o
   0  11   5        958.91        867.77        12.22 o
   1  11   5       1057.81        971.21        16.07 o
   2  11   5        560.56        489.92         8.67 o
   3  11   5        545.32        531.05         8.46 o
   4  11   5        200.27        188.66         4.56 o
   5  11   5         21.20         19.38         2.58 o
   6  11   5        814.75        765.58         9.53 o
   7  11   5        300.54        285.30         6.22 o
   8  11   5          9.42          8.16         2.48 o
   9  11   5        347.52        346.76        10.12 o
  10  11   5         54.43         58.67         4.82 o
  11  11   5          3.09          4.62         3.88 o
  12  11   5        150.43        158.31         7.85 o
  13  11   5         58.22         66.86         6.32 o
  14  11   5         10.59         10.40         6.24 o
  15  11   5          0.01          5.27         9.45 o
  16  11   5        715.38        764.18        18.78 o
  17  11   5         15.05         18.30        10.01 o
  18  11   5         31.76         24.56        15.89 o
 -21  12   5        169.03        217.57        18.78 o
 -20  12   5          1.52         24.56        12.26 o
 -19  12   5          0.01          4.33        10.22 o
 -18  12   5          8.48         21.19         8.34 o
 -17  12   5        138.70        168.89        18.76 o
 -16  12   5         19.00         31.94         6.67 o
 -15  12   5          8.90         13.21         4.90 o
 -14  12   5          6.73         10.84         4.33 o
 -13  12   5        143.10        145.81         7.65 o
 -12  12   5          7.05          6.36         3.88 o
 -11  12   5         71.76         87.72         6.55 o
 -10  12   5         51.39         39.60         3.88 o
  -9  12   5        173.00        192.59         5.84 o
  -8  12   5          0.16          4.33         2.92 o
  -7  12   5        185.11        150.81         5.17 o
  -6  12   5         41.55         36.95         2.83 o
  -5  12   5         72.97         59.55         3.47 o
  -4  12   5        101.16         83.00         4.06 o
  -3  12   5        506.30        461.00         7.43 o
  -2  12   5        901.65        797.35        11.06 o
  -1  12   5        115.64        127.23         5.29 o
   0  12   5         74.64         64.43         3.88 o
   1  12   5        348.86        302.44         6.13 o
   2  12   5        164.17        153.40         4.81 o
   3  12   5         37.63         38.19         2.58 o
   4  12   5        484.33        454.18         9.31 o
   5  12   5        292.63        261.67         6.46 o
   6  12   5          0.21         -2.74         2.74 o
   7  12   5        315.72        318.98         7.43 o
   8  12   5        269.56        258.87         6.41 o
   9  12   5          6.84         11.56         3.88 o
  10  12   5         20.76         13.87         3.88 o
  11  12   5          3.12         -0.32         4.27 o
  12  12   5          1.07         -6.67         6.67 o
  13  12   5          3.36          0.72         5.78 o
  14  12   5         43.31         33.98         6.76 o
  15  12   5        314.85        335.49        19.60 o
  16  12   5         36.35         14.45        12.26 o
  17  12   5        106.35        100.23        19.54 o
 -21  13   5         42.09         40.45        23.12 o
 -20  13   5          3.34         10.45        33.23 o
 -19  13   5          5.30         11.56        20.23 o
 -18  13   5          3.05          5.95         8.80 o
 -17  13   5         22.37         44.73         9.21 o
 -16  13   5        252.37        255.64        15.34 o
 -15  13   5        793.06        809.70        16.68 o
 -14  13   5         26.47         31.56         5.78 o
 -13  13   5         12.63         10.11         4.33 o
 -12  13   5        269.24        248.47         7.75 o
 -11  13   5         11.62         13.29         3.88 o
 -10  13   5         32.90         39.70         4.26 o
  -9  13   5        641.50        650.10        11.56 o
  -8  13   5          0.19          0.72         2.89 o
  -7  13   5         20.71         16.58         3.34 o
  -6  13   5         56.78         52.34         3.78 o
  -5  13   5         60.86         77.64         4.59 o
  -4  13   5        138.63        122.22         5.29 o
  -3  13   5         97.77         86.95         4.27 o
  -2  13   5         70.64         68.10         3.92 o
  -1  13   5         41.89         41.03         3.52 o
   0  13   5        131.37        107.22         4.81 o
   1  13   5         58.05         51.06         3.47 o
   2  13   5        131.42        121.66         5.17 o
   3  13   5        185.95        164.18         5.84 o
   4  13   5         11.24         16.99         3.34 o
   5  13   5         26.27         24.18         3.47 o
   6  13   5         12.75         20.00         3.47 o
   7  13   5          2.24          4.59         5.95 o
   8  13   5         77.86         84.65         4.97 o
   9  13   5          1.42         -1.44         5.00 o
  10  13   5        325.41        331.76        12.51 o
  11  13   5         91.66         80.83         6.76 o
  12  13   5         12.39         24.58        10.56 o
  13  13   5         19.99         24.40         6.38 o
  14  13   5          0.34         -2.89         7.22 o
  15  13   5        131.29        149.46         9.31 o
  16  13   5         72.44         72.24        14.30 o
 -20  14   5         10.42        -20.23        20.23 o
 -19  14   5         41.94         40.45        17.34 o
 -18  14   5         97.74         87.91        10.01 o
 -17  14   5         38.17         24.08        16.80 o
 -16  14   5          5.68         -5.56         7.65 o
 -15  14   5         22.87         24.28         6.26 o
 -14  14   5          2.85          2.17         8.76 o
 -13  14   5          1.49         -3.92         4.90 o
 -12  14   5        106.14        105.46         6.06 o
 -11  14   5          2.49          5.20         4.85 o
 -10  14   5        135.84        160.52        11.11 o
  -9  14   5        475.90        479.45         9.27 o
  -8  14   5          3.44          2.65         4.65 o
  -7  14   5         33.27         26.55         3.88 o
  -6  14   5         14.24         10.26         3.60 o
  -5  14   5         25.27         27.90         3.28 o
  -4  14   5        564.21        548.41         9.14 o
  -3  14   5          1.05          0.00         2.58 o
  -2  14   5          8.53         16.37         2.74 o
  -1  14   5         18.86         18.19         2.58 o
   0  14   5          3.68          0.00         2.58 o
   1  14   5         69.01         65.48         3.88 o
   2  14   5        397.68        364.27         7.43 o
   3  14   5        242.68        217.70         9.59 o
   4  14   5        212.65        229.04         6.90 o
   5  14   5         50.61         45.32         3.88 o
   6  14   5         71.23         78.96         4.81 o
   7  14   5         15.34         12.14         3.88 o
   8  14   5         95.54         99.59         6.06 o
   9  14   5         95.62         89.49         6.38 o
  10  14   5         30.82         35.88         6.19 o
  11  14   5         39.37         39.55         6.76 o
  12  14   5          0.99          2.89         7.65 o
  13  14   5          2.21         -8.34         8.34 o
  14  14   5          3.45          1.93         8.34 o
  15  14   5          8.68         -1.93        10.01 o
  16  14   5         14.88         -5.78        20.23 o
 -19  15   5          5.35        -17.34        17.34 o
 -18  15   5         24.12         25.12        30.34 o
 -17  15   5        171.48        142.28        13.16 o
 -16  15   5        401.74        386.13        20.13 o
 -15  15   5        449.67        459.29        16.07 o
 -14  15   5         12.20          9.73         6.06 o
 -13  15   5         18.50         11.56         5.78 o
 -12  15   5          7.86         10.00         5.29 o
 -11  15   5         19.85         11.75         4.59 o
 -10  15   5         17.15         22.95         6.66 o
  -9  15   5        489.81        505.09         9.76 o
  -8  15   5        232.33        232.84         7.43 o
  -7  15   5         13.61          8.14         3.47 o
  -6  15   5         29.36         29.31         4.33 o
  -5  15   5        526.29        519.99         9.37 o
  -4  15   5          5.07         -1.56         2.93 o
  -3  15   5         61.65         53.90         3.88 o
  -2  15   5          5.55          6.98         3.17 o
  -1  15   5          0.29          2.17         3.17 o
   0  15   5         32.31         27.54         3.88 o
   1  15   5          1.09          2.41         3.17 o
   2  15   5        135.47        145.01         6.13 o
   3  15   5          0.19         -0.72         4.33 o
   4  15   5         15.61         13.87         4.97 o
   5  15   5         38.95         40.36         4.06 o
   6  15   5         80.22         73.30         5.17 o
   7  15   5        157.50        165.23        12.93 o
   8  15   5         80.43         79.49         7.11 o
   9  15   5         62.93         57.09         8.34 o
  10  15   5        466.95        450.85        16.07 o
  11  15   5         27.76         29.27         8.34 o
  12  15   5         16.04         25.74        11.10 o
  13  15   5         37.57         23.87         7.52 o
  14  15   5         12.25         -1.99         9.35 o
  15  15   5         75.55         60.85        11.68 o
 -18  16   5         30.56         40.45        15.22 o
 -17  16   5          3.53         -9.34        13.16 o
 -16  16   5          8.06         13.40        11.56 o
 -15  16   5         44.60         54.90        10.22 o
 -14  16   5        299.17        286.26        14.39 o
 -13  16   5          0.51          9.78         7.65 o
 -12  16   5         32.70         41.28         6.67 o
 -11  16   5         52.37         59.26         6.67 o
 -10  16   5        305.95        301.75        13.35 o
  -9  16   5         13.00          1.11         5.42 o
  -8  16   5         12.70          6.50         4.33 o
  -7  16   5         47.47         53.49         5.78 o
  -6  16   5         70.33         73.38         5.78 o
  -5  16   5        111.75        111.28         6.06 o
  -4  16   5        549.40        521.64        11.56 o
  -3  16   5       1661.69       1615.48        22.73 o
  -2  16   5         86.17         80.40         5.78 o
  -1  16   5        125.27        132.27         7.00 o
   0  16   5         65.85         57.30         5.29 o
   1  16   5        151.36        132.58         7.27 o
   2  16   5        192.81        188.88         9.18 o
   3  16   5        108.36        114.38         7.09 o
   4  16   5          0.52         -4.33         4.33 o
   5  16   5         94.85         89.10         5.78 o
   6  16   5         90.76         95.84         7.23 o
   7  16   5         15.57         15.89         5.78 o
   8  16   5         10.52         14.45         7.11 o
   9  16   5         40.61         46.23         8.34 o
  10  16   5         93.53         92.00        10.01 o
  11  16   5        147.29        165.93        11.03 o
  12  16   5         50.62         71.20        13.16 o
  13  16   5         24.96         52.11        13.16 o
  14  16   5         38.01         24.56        10.48 o
 -17  17   5         81.67         86.30        15.22 o
 -16  17   5        131.75        159.69        15.22 o
 -15  17   5        301.05        310.27        21.38 o
 -14  17   5        631.66        665.17        20.98 o
 -13  17   5        201.06        228.54        15.01 o
 -12  17   5         60.10         54.90         8.34 o
 -11  17   5          7.18         17.34         6.67 o
 -10  17   5          0.03         -6.67         6.67 o
  -9  17   5         51.05         51.65         7.11 o
  -8  17   5        247.02        240.72        10.11 o
  -7  17   5         34.68         49.65         5.78 o
  -6  17   5         31.73         37.56         5.78 o
  -5  17   5        163.04        162.40        10.84 o
  -4  17   5        203.11        209.77         9.69 o
  -3  17   5         39.68         44.83         5.78 o
  -2  17   5        158.22        149.15         8.49 o
  -1  17   5         21.61         24.01         5.29 o
   0  17   5         43.46         52.57         5.78 o
   1  17   5         76.65         77.09         5.78 o
   2  17   5        362.03        395.07        11.56 o
   3  17   5         27.46         18.67         5.29 o
   4  17   5         79.63         69.98         6.06 o
   5  17   5          0.59         -5.84         5.84 o
   6  17   5         62.72         49.60         6.76 o
   7  17   5        136.62        154.56        16.68 o
   8  17   5         56.89         63.79         8.80 o
   9  17   5        274.42        281.41        16.08 o
  10  17   5        508.18        526.66        18.86 o
  11  17   5          0.91          9.75         9.35 o
  12  17   5         11.68         10.67        26.01 o
  13  17   5         38.51         41.22        15.22 o
 -16  18   5          9.70        -11.56        20.23 o
 -15  18   5          8.26         24.89        13.16 o
 -14  18   5        254.12        275.96        22.48 o
 -13  18   5         42.21         54.41        10.01 o
 -12  18   5         35.31         27.93         8.34 o
 -11  18   5        166.80        176.02        12.20 o
 -10  18   5          0.27         -7.65         7.65 o
  -9  18   5        229.48        238.94        13.35 o
  -8  18   5          5.03          9.63         6.67 o
  -7  18   5         94.14         97.08         7.22 o
  -6  18   5        154.29        155.17        10.84 o
  -5  18   5        224.78        216.20        10.42 o
  -4  18   5        118.66        117.43         7.22 o
  -3  18   5       1181.07       1169.58        21.69 o
  -2  18   5         16.03          7.22         6.26 o
  -1  18   5         18.05         12.28         5.78 o
   0  18   5          2.48          8.00         7.09 o
   1  18   5         31.88         39.28         5.78 o
   2  18   5         39.54         36.13         7.51 o
   3  18   5          0.69         -2.17         5.78 o
   4  18   5          0.84         -1.44         6.26 o
   5  18   5          0.86         -5.78         5.78 o
   6  18   5          2.49         -4.93         6.84 o
   7  18   5         69.94         76.10        13.17 o
   8  18   5        163.91        153.13        14.98 o
   9  18   5         12.16          6.32        10.77 o
  10  18   5         87.76         86.75        11.03 o
  11  18   5          8.26          4.89        13.16 o
  12  18   5        110.43        120.35        16.35 o
 -14  19   5         60.05         40.45        14.30 o
 -13  19   5          1.91          4.33        13.28 o
 -12  19   5          6.37          3.85        10.44 o
 -11  19   5          5.94         18.02         8.80 o
 -10  19   5         84.31         94.56        10.01 o
  -9  19   5          7.73         16.37         8.34 o
  -8  19   5        211.94        237.82        14.39 o
  -7  19   5        246.89        236.23        14.39 o
  -6  19   5        256.62        222.67        11.87 o
  -5  19   5         51.51         44.52         6.76 o
  -4  19   5        120.25        119.35         7.52 o
  -3  19   5          0.92          7.22         7.51 o
  -2  19   5        253.14        251.17        12.99 o
  -1  19   5          9.77          5.02         6.06 o
   0  19   5         10.28         17.18         6.38 o
   1  19   5        130.58        149.96         8.67 o
   2  19   5         67.18         70.44         7.22 o
   3  19   5         19.71         18.78         7.22 o
   4  19   5         29.46         45.57         8.34 o
   5  19   5         10.62         13.00         9.59 o
   6  19   5          0.82          0.72         7.92 o
   7  19   5        146.49        171.79        30.96 o
   8  19   5        204.06        206.50        23.52 o
   9  19   5        616.91        627.20        21.56 o
  10  19   5          0.46         -2.13        12.44 o
  11  19   5         23.95         23.12        26.01 o
 -13  20   5          0.14        -11.56        20.23 o
 -12  20   5         28.37         39.49        11.68 o
 -11  20   5         29.94         26.97        10.01 o
 -10  20   5         17.67         14.45        10.01 o
  -9  20   5        422.76        381.10        18.35 o
  -8  20   5         55.76         55.55         8.80 o
  -7  20   5         77.04         76.99        10.01 o
  -6  20   5         19.95         19.26        11.81 o
  -5  20   5        108.91        122.37         9.18 o
  -4  20   5         48.57         34.58         7.22 o
  -3  20   5        157.04        149.08         8.67 o
  -2  20   5        117.15        126.17         8.67 o
  -1  20   5         24.23         17.51        10.38 o
   0  20   5         45.47         51.13         8.09 o
   1  20   5          1.06          8.67         7.22 o
   2  20   5         21.64         33.42         7.52 o
   3  20   5        200.18        199.94        10.65 o
   4  20   5        107.34        105.20         8.67 o
   5  20   5          7.71         18.06         8.67 o
   6  20   5        125.11        123.70        11.68 o
   7  20   5          8.87         31.78        14.30 o
   8  20   5         68.27         65.67        11.44 o
   9  20   5          0.92        -11.44        11.44 o
 -11  21   5          1.10        -17.34        20.23 o
 -10  21   5        250.13        257.30        15.92 o
  -9  21   5         10.52          4.82        10.01 o
  -8  21   5        329.31        354.47        18.35 o
  -7  21   5          2.72          9.18         8.80 o
  -6  21   5          1.45         -8.80         8.80 o
  -5  21   5        114.81        116.44        15.19 o
  -4  21   5          2.37         11.90         8.80 o
  -3  21   5         30.51         31.26         7.85 o
  -2  21   5        258.91        257.89        14.04 o
  -1  21   5          4.97          0.26         7.85 o
   0  21   5         19.15         25.35         7.85 o
   1  21   5         73.89         77.85         8.97 o
   2  21   5        141.33        130.40        10.43 o
   3  21   5         54.96         58.73        13.62 o
   4  21   5         12.53         10.84         9.38 o
   5  21   5         13.53         10.00         9.31 o
   6  21   5         29.27         12.01        13.73 o
   7  21   5          1.38          6.28        16.46 o
  -8  22   5         35.94         28.90        20.23 o
  -7  22   5         87.68         80.48        21.69 o
  -6  22   5          7.78         -6.74        10.01 o
  -5  22   5         13.51         16.37        10.01 o
  -4  22   5         20.90         12.52        10.01 o
  -3  22   5        119.98        121.15        11.68 o
  -2  22   5          4.31         11.56        10.01 o
  -1  22   5          2.45          9.42        10.64 o
   0  22   5         21.50          8.22         9.31 o
   1  22   5         60.46         54.37         9.69 o
   2  22   5         18.65          0.21         8.97 o
   3  22   5         18.42         21.04        12.09 o
   4  22   5          8.77         11.56        10.11 o
   1  23   5         57.19         52.01        26.01 o
 -24   0   6          1.64          2.89        17.34 o
 -23   0   6        242.47        283.17        28.90 o
 -22   0   6         25.64         31.78        14.45 o
 -21   0   6        375.03        401.64        26.01 o
 -20   0   6        301.15        316.60        15.22 o
 -19   0   6        190.72        185.65        12.26 o
 -18   0   6        827.56        881.33        16.52 o
 -17   0   6        440.50        437.61        10.59 o
 -16   0   6        264.59        297.62        17.34 o
 -15   0   6        149.90        151.03         6.99 o
 -14   0   6          4.32          5.78         3.34 o
 -13   0   6          0.01          0.96         3.34 o
 -12   0   6       1863.30       1863.46        30.65 o
 -11   0   6          5.07          8.96         1.67 o
 -10   0   6        131.78         99.62         3.76 o
  -9   0   6       1615.53       1647.80        21.69 o
  -8   0   6         97.18        153.05         4.20 o
  -7   0   6        717.16        767.72        21.69 o
  -6   0   6         45.98         51.56         1.83 o
  -5   0   6        248.95        239.09         6.47 o
  -4   0   6        953.75       1039.62        11.87 o
  -3   0   6        536.78        517.32        11.26 o
  -2   0   6       2076.97       2393.22        30.03 o
  -1   0   6       1355.94       1541.84        20.02 o
   0   0   6         11.37          5.78         1.67 o
   1   0   6        404.37        527.47         7.22 o
   2   0   6      17056.82      19692.18       203.33 o
   3   0   6         17.69         26.14         2.04 o
   4   0   6          4.49          8.93         3.47 o
   5   0   6         24.13         17.82         2.89 o
   6   0   6        204.55        203.97         7.22 o
   7   0   6          7.63         11.56         2.89 o
   8   0   6        101.86        112.76         6.13 o
   9   0   6        198.69        198.03         8.17 o
  10   0   6         43.12         41.28         5.78 o
  11   0   6        529.13        521.66        14.30 o
  12   0   6       1615.21       1576.00        30.65 o
  13   0   6        152.26        155.25        10.22 o
  14   0   6         42.21         26.16         6.13 o
  15   0   6        168.05        175.11        12.26 o
  16   0   6          5.00          8.67         8.17 o
  17   0   6         38.52         44.32        17.34 o
  18   0   6        380.79        362.49        19.33 o
  19   0   6          8.74         16.55        11.10 o
  20   0   6         32.03         29.56        13.16 o
 -24   1   6         61.31         51.24        17.34 o
 -23   1   6          1.43         11.56        10.22 o
 -22   1   6         90.24         63.70        10.22 o
 -21   1   6         48.63         44.51         9.03 o
 -20   1   6         28.55         31.00         6.67 o
 -19   1   6         50.77         49.35         4.81 o
 -18   1   6       1041.40       1077.58        13.34 o
 -17   1   6          3.48          1.02         3.38 o
 -16   1   6         54.80         48.57         3.88 o
 -15   1   6         94.05         98.25         4.81 o
 -14   1   6        124.99        129.57         4.38 o
 -13   1   6        643.94        648.43         8.02 o
 -12   1   6       1554.05       1475.00        15.99 o
 -11   1   6        658.77        679.66         7.80 o
 -10   1   6        219.38        169.52         3.22 o
  -9   1   6        107.76        134.59         2.78 o
  -8   1   6        776.53        834.03        14.00 o
  -7   1   6         61.58         70.88         1.67 o
  -6   1   6        359.98        367.53         4.81 o
  -5   1   6        629.45        617.34         6.41 o
  -4   1   6       1634.42       1728.71        15.34 o
  -3   1   6        334.69        378.52         3.47 o
  -2   1   6        712.47        839.08         7.15 o
  -1   1   6         10.88          4.95         1.09 o
   0   1   6          7.10          1.65         1.09 o
   1   1   6        323.80        383.39         4.44 o
   2   1   6        374.94        401.24         4.72 o
   3   1   6         26.05         22.19         1.09 o
   4   1   6        135.70        137.25         2.38 o
   5   1   6        280.89        296.94         5.17 o
   6   1   6          1.72         -1.29         1.29 o
   7   1   6         51.99         66.46         5.78 o
   8   1   6          0.60          0.00         1.60 o
   9   1   6          5.59          4.33         2.89 o
  10   1   6         21.52         24.99         2.89 o
  11   1   6         37.87         37.90         4.33 o
  12   1   6          0.76          2.36         3.11 o
  13   1   6        820.11        821.06        14.45 o
  14   1   6        151.85        134.18         7.27 o
  15   1   6         10.06          5.78         5.00 o
  16   1   6         64.32         61.81         6.06 o
  17   1   6         77.15         71.29         7.22 o
  18   1   6         53.19         58.44         7.69 o
  19   1   6          0.65         -1.63         7.52 o
  20   1   6          1.37         11.77         8.97 o
 -24   2   6         10.84         23.12        12.26 o
 -23   2   6        189.22        195.05        14.30 o
 -22   2   6        121.51        149.16        26.01 o
 -21   2   6        105.59        114.16         8.34 o
 -20   2   6          3.82         11.56         6.67 o
 -19   2   6         71.12         72.95         5.85 o
 -18   2   6        102.47        109.77         4.87 o
 -17   2   6         28.87         32.40         3.54 o
 -16   2   6        132.59        134.89         5.37 o
 -15   2   6         34.08         27.41         2.89 o
 -14   2   6         61.78         58.47         2.80 o
 -13   2   6        326.00        278.51         4.87 o
 -12   2   6        857.86        789.12         9.69 o
 -11   2   6       1148.23       1136.56        11.57 o
 -10   2   6        341.12        344.74         4.44 o
  -9   2   6        615.64        576.74         6.61 o
  -8   2   6       1151.36       1284.69        11.35 o
  -7   2   6       2030.17       2388.50        23.50 o
  -6   2   6        314.42        369.91         6.65 o
  -5   2   6       1881.12       2021.28        19.87 o
  -4   2   6       1150.37       1177.06        12.10 o
  -3   2   6        194.37        212.25         3.45 o
  -2   2   6         29.50         58.93         1.40 o
  -1   2   6        736.46        665.32         6.83 o
   0   2   6         69.26         64.70         1.49 o
   1   2   6        266.60        299.66         3.54 o
   2   2   6        191.42        267.64         3.66 o
   3   2   6        752.95        785.22         7.11 o
   4   2   6        676.44        701.35         8.46 o
   5   2   6          0.83          2.89         1.29 o
   6   2   6         68.32         77.82         3.78 o
   7   2   6       1601.68       1664.07        40.45 o
   8   2   6        282.26        262.02         5.84 o
   9   2   6         77.11         69.41         4.33 o
  10   2   6         84.91         82.01         4.90 o
  11   2   6          7.95         11.90         2.89 o
  12   2   6        403.04        385.54         9.69 o
  13   2   6        227.13        208.95         8.67 o
  14   2   6         60.82         54.62         5.29 o
  15   2   6         23.41          8.28         4.59 o
  16   2   6         21.98         15.89         5.78 o
  17   2   6         53.68         49.49         7.22 o
  18   2   6         27.65         28.17         7.22 o
  19   2   6         35.30         48.22         8.67 o
  20   2   6         38.65         40.45        10.11 o
 -24   3   6        235.45        243.03        26.01 o
 -23   3   6         20.44         29.95        11.10 o
 -22   3   6         34.39         43.70        10.22 o
 -21   3   6         70.33         94.40         8.34 o
 -20   3   6         16.67         27.34         8.49 o
 -19   3   6        209.87        217.84         9.31 o
 -18   3   6         45.38         41.97         3.54 o
 -17   3   6         42.53         44.84         3.88 o
 -16   3   6        203.62        204.12         6.46 o
 -15   3   6         48.72         41.20         4.70 o
 -14   3   6         62.88         54.32         2.83 o
 -13   3   6          8.24          2.17         1.67 o
 -12   3   6        130.79        105.66         4.31 o
 -11   3   6        855.45        858.92         9.21 o
 -10   3   6          0.60          1.44         1.29 o
  -9   3   6         14.47         14.62         1.38 o
  -8   3   6          1.14          2.31         1.29 o
  -7   3   6        222.57        218.61         3.88 o
  -6   3   6       1602.17       1689.13        16.80 o
  -5   3   6       2339.52       2603.64        25.57 o
  -4   3   6         74.47         77.24         2.18 o
  -3   3   6        165.54        180.80         2.48 o
  -2   3   6       1475.98       1564.85        12.26 o
  -1   3   6       1024.96       1027.78         9.61 o
   0   3   6         58.79         56.20         1.55 o
   1   3   6       3248.56       3509.29        30.67 o
   2   3   6        445.70        473.17         5.41 o
   3   3   6          3.98          4.33         1.18 o
   4   3   6         23.85         26.46         1.09 o
   5   3   6        995.07       1033.26        11.33 o
   6   3   6        149.96        164.40         4.30 o
   7   3   6         32.46         23.21         2.04 o
   8   3   6         21.34         18.06         2.58 o
   9   3   6         56.87         43.96         2.58 o
  10   3   6         59.33         49.21         4.33 o
  11   3   6        107.99        104.30         5.78 o
  12   3   6         16.31         17.02         3.78 o
  13   3   6        365.78        368.70        10.43 o
  14   3   6         82.65         83.19         5.78 o
  15   3   6          4.36         -0.62         5.42 o
  16   3   6          2.92          6.50         7.92 o
  17   3   6          0.28         -1.44         5.78 o
  18   3   6         17.43         17.34         7.22 o
  19   3   6          7.32         22.98         8.23 o
  20   3   6         23.83         36.12        21.67 o
 -24   4   6         35.74         46.23        17.34 o
 -23   4   6         39.11         49.12        12.26 o
 -22   4   6        109.28        116.99        10.01 o
 -21   4   6         11.33         11.56         6.67 o
 -20   4   6         43.35         42.13         6.67 o
 -19   4   6          0.06         -2.17         4.33 o
 -18   4   6         12.57         13.97         3.54 o
 -17   4   6        217.34        220.69         6.90 o
 -16   4   6         64.81         66.33         3.54 o
 -15   4   6         23.00         17.25         2.58 o
 -14   4   6          0.17          3.47         2.58 o
 -13   4   6        639.11        564.34         8.20 o
 -12   4   6        196.89        154.38         3.68 o
 -11   4   6        871.55        879.84        10.04 o
 -10   4   6         15.76         29.19         1.49 o
  -9   4   6        565.13        632.42         8.15 o
  -8   4   6         13.93         21.45         3.26 o
  -7   4   6       1453.96       1681.44        17.28 o
  -6   4   6          1.90          1.16         1.29 o
  -5   4   6       3976.98       4522.96        43.15 o
  -4   4   6        571.50        539.37         5.07 o
  -3   4   6         70.08         65.19         1.44 o
  -2   4   6        678.16        743.64         7.80 o
  -1   4   6         74.72         76.31         1.93 o
   0   4   6        579.38        539.47         5.90 o
   1   4   6        330.20        320.32         4.20 o
   2   4   6        231.91        267.75         3.68 o
   3   4   6        237.97        205.08         3.22 o
   4   4   6         98.45        112.96         2.61 o
   5   4   6          0.02          1.73         1.85 o
   6   4   6        281.11        288.36         5.02 o
   7   4   6        374.68        388.04         6.13 o
   8   4   6        102.21        101.29         3.32 o
   9   4   6        382.28        376.33         7.75 o
  10   4   6        227.40        225.17         6.46 o
  11   4   6          0.76         -0.72         3.75 o
  12   4   6         26.54         21.38         3.78 o
  13   4   6        169.32        156.65         8.23 o
  14   4   6         14.97         11.94         5.42 o
  15   4   6         24.05         18.58         4.90 o
  16   4   6          4.97         17.34         5.78 o
  17   4   6        145.58        151.26         8.67 o
  18   4   6         59.34         56.64         8.34 o
  19   4   6         42.70         21.67         8.67 o
 -24   5   6        184.98        231.65        50.57 o
 -23   5   6        135.11        134.38        14.30 o
 -22   5   6         10.69         19.26         8.34 o
 -21   5   6        115.14        116.10         8.80 o
 -20   5   6        673.18        693.06        17.19 o
 -19   5   6         87.81         98.85         6.06 o
 -18   5   6        190.04        194.85         7.75 o
 -17   5   6         55.26         58.62         3.88 o
 -16   5   6         10.29         12.14         2.78 o
 -15   5   6         72.40         66.92         3.54 o
 -14   5   6         26.52         12.40         2.58 o
 -13   5   6        380.06        360.10         6.13 o
 -12   5   6         21.76         19.91         2.04 o
 -11   5   6        985.94        849.25        10.04 o
 -10   5   6          0.80          1.93         1.18 o
  -9   5   6        454.73        454.44         5.64 o
  -8   5   6         15.90         16.52         1.09 o
  -7   5   6         54.98         81.63         2.15 o
  -6   5   6        103.75         97.23         2.30 o
  -5   5   6        975.73       1043.60         9.31 o
  -4   5   6        178.64        180.20         3.77 o
  -3   5   6       1234.92       1232.68        11.57 o
  -2   5   6       1145.65       1261.98        11.74 o
  -1   5   6       1920.52       2013.00        18.26 o
   0   5   6        138.82        142.92         3.02 o
   1   5   6        527.20        588.90         6.61 o
   2   5   6        591.17        638.62         7.08 o
   3   5   6        328.11        366.33         4.72 o
   4   5   6         36.72         35.86         2.33 o
   5   5   6        382.80        395.79         5.21 o
   6   5   6         44.11         36.64         4.33 o
   7   5   6        113.25        103.88         3.88 o
   8   5   6        519.20        518.04         7.82 o
   9   5   6        208.84        206.00         4.56 o
  10   5   6          6.61          4.62         2.58 o
  11   5   6          1.21          1.73         2.58 o
  12   5   6        150.24        146.77         7.22 o
  13   5   6         37.47         32.81         4.33 o
  14   5   6          7.05          5.78         5.00 o
  15   5   6         24.21         26.95         5.78 o
  16   5   6        168.92        155.37         8.67 o
  17   5   6         13.49         17.68         6.76 o
  18   5   6          3.64         -0.72         7.22 o
  19   5   6         23.43         15.17         9.59 o
 -24   6   6        139.35        145.40        16.35 o
 -23   6   6          0.42         10.11        12.26 o
 -22   6   6         11.72         17.34         8.80 o
 -21   6   6        155.82        149.54        10.01 o
 -20   6   6         10.12         11.56         9.53 o
 -19   6   6         74.63         83.39         6.06 o
 -18   6   6         49.45         46.05         6.67 o
 -17   6   6        165.56        180.57         6.90 o
 -16   6   6        183.44        185.94         5.90 o
 -15   6   6        118.30        134.39         4.87 o
 -14   6   6         54.75         47.34         2.81 o
 -13   6   6          0.12          2.31         2.58 o
 -12   6   6          3.89          2.31         2.58 o
 -11   6   6        431.75        370.78         7.13 o
 -10   6   6         22.45         29.15         1.93 o
  -9   6   6        150.98        157.29         2.81 o
  -8   6   6       2540.40       2600.96        23.56 o
  -7   6   6        802.59        857.29         8.99 o
  -6   6   6        539.28        521.80         5.78 o
  -5   6   6       1978.33       2104.36        19.20 o
  -4   6   6         64.78         87.41         1.83 o
  -3   6   6        602.09        726.55         7.11 o
  -2   6   6         59.61         50.88         2.09 o
  -1   6   6        744.54        760.88         7.28 o
   0   6   6          0.61          1.44         1.18 o
   1   6   6       1150.86       1359.31        12.92 o
   2   6   6         66.94         82.27         2.36 o
   3   6   6        251.64        280.66         4.20 o
   4   6   6          0.04          0.48         1.18 o
   5   6   6        103.47        105.83         3.47 o
   6   6   6          0.14          1.44         1.88 o
   7   6   6        201.34        196.39         4.81 o
   8   6   6        316.58        317.48         6.13 o
   9   6   6          3.68          2.48         2.18 o
  10   6   6        121.46        116.43         5.17 o
  11   6   6        849.36        806.65        12.36 o
  12   6   6        102.66         86.43         5.29 o
  13   6   6          1.50          3.61         4.33 o
  14   6   6         13.51         15.22         4.59 o
  15   6   6          9.53         14.45         5.78 o
  16   6   6          9.77         13.73         7.92 o
  17   6   6          8.22         13.00         7.92 o
  18   6   6          0.07         -7.96         7.96 o
  19   6   6          0.01         -2.89        13.35 o
 -24   7   6         80.47         95.35        23.12 o
 -23   7   6         12.41         -7.22        15.89 o
 -22   7   6         84.80         74.94        10.01 o
 -21   7   6         35.99         38.69         8.34 o
 -20   7   6        447.41        478.03        15.51 o
 -19   7   6        765.03        773.79        24.02 o
 -18   7   6          0.58          9.82         4.59 o
 -17   7   6          0.71          6.36         3.88 o
 -16   7   6         53.14         62.52         3.88 o
 -15   7   6        146.99        148.69         5.64 o
 -14   7   6         84.09         63.52         3.54 o
 -13   7   6        170.95        131.86         4.44 o
 -12   7   6        183.86        132.80         5.77 o
 -11   7   6        905.45        702.05         8.82 o
 -10   7   6       1473.97       1327.56        14.69 o
  -9   7   6        230.83        183.57         4.00 o
  -8   7   6        488.27        510.02         7.43 o
  -7   7   6        899.39        872.85         8.99 o
  -6   7   6         37.98         26.68         1.49 o
  -5   7   6        104.24         88.38         2.58 o
  -4   7   6        607.92        677.61         7.30 o
  -3   7   6         17.26         22.20         1.29 o
  -2   7   6         13.78         10.43         1.33 o
  -1   7   6       1574.39       1744.03        18.09 o
   0   7   6         15.02         18.35         1.18 o
   1   7   6        780.00        809.44         8.60 o
   2   7   6         13.20          8.96         1.18 o
   3   7   6        295.30        287.32         4.44 o
   4   7   6        167.88        161.27         5.84 o
   5   7   6        616.56        618.38         8.20 o
   6   7   6        379.12        379.66         5.78 o
   7   7   6        626.73        620.94         7.80 o
   8   7   6        593.64        596.90        10.53 o
   9   7   6          0.02          1.73         2.58 o
  10   7   6          0.10         -1.93         2.36 o
  11   7   6          0.02         -1.86         2.74 o
  12   7   6         31.28         34.17         3.88 o
  13   7   6         24.93         24.68         4.33 o
  14   7   6        121.79        115.83         7.22 o
  15   7   6         14.09         16.61         5.78 o
  16   7   6         41.16         40.81         6.76 o
  17   7   6          4.76         13.00         7.22 o
  18   7   6         92.90        105.84         9.31 o
  19   7   6          8.09         13.41         9.69 o
 -23   8   6         55.81         61.55        11.44 o
 -22   8   6         40.59         49.62        10.48 o
 -21   8   6        130.78        124.43        10.01 o
 -20   8   6         55.34         62.76         8.34 o
 -19   8   6        317.86        317.50        11.56 o
 -18   8   6         52.69         54.67         5.78 o
 -17   8   6          0.59          4.62         3.88 o
 -16   8   6        104.06        118.27         5.84 o
 -15   8   6         34.90         33.15         3.88 o
 -14   8   6         83.98         90.66         3.83 o
 -13   8   6         99.95        110.94         5.17 o
 -12   8   6         23.26         18.42         2.18 o
 -11   8   6        247.22        187.12         3.95 o
 -10   8   6        153.02        140.96         4.51 o
  -9   8   6        144.23        152.38         4.59 o
  -8   8   6       5526.96       5241.31        50.36 o
  -7   8   6        259.02        256.39         4.20 o
  -6   8   6        143.09        129.05         3.23 o
  -5   8   6        730.79        726.72         8.74 o
  -4   8   6        272.81        276.92         4.96 o
  -3   8   6         73.00         88.12         2.75 o
  -2   8   6         79.06         72.00         2.58 o
  -1   8   6          5.27          7.22         1.59 o
   0   8   6        658.91        680.95        10.21 o
   1   8   6        247.85        252.79         4.44 o
   2   8   6         12.30          9.66         1.36 o
   3   8   6        593.81        622.28         8.20 o
   4   8   6        738.38        746.09         9.27 o
   5   8   6       1852.05       1835.01        19.28 o
   6   8   6        335.63        336.50         6.01 o
   7   8   6        924.61        896.40        12.16 o
   8   8   6        510.78        499.46         8.46 o
   9   8   6        201.64        184.85         6.13 o
  10   8   6        655.44        617.42        10.04 o
  11   8   6        529.64        495.67         9.50 o
  12   8   6          0.71          5.78         4.62 o
  13   8   6         61.18         60.85         5.17 o
  14   8   6         63.84         68.22         6.06 o
  15   8   6          7.02         13.00         5.78 o
  16   8   6          8.43         21.67         7.22 o
  17   8   6         58.28         53.62         8.67 o
  18   8   6          2.25         13.73         8.67 o
  19   8   6         71.54         60.68        23.12 o
 -23   9   6          8.35         28.90        17.34 o
 -22   9   6        183.57        202.79        12.71 o
 -21   9   6        155.98        163.39        11.03 o
 -20   9   6        128.13        139.82        10.01 o
 -19   9   6        287.63        284.13        11.56 o
 -18   9   6         17.86         14.89         5.29 o
 -17   9   6        554.21        557.54        11.06 o
 -16   9   6        103.96        105.53         5.35 o
 -15   9   6         64.51         69.99         4.06 o
 -14   9   6        268.50        281.02         6.61 o
 -13   9   6          1.85          1.73         2.58 o
 -12   9   6         88.33         86.48         4.90 o
 -11   9   6        362.51        298.61         5.41 o
 -10   9   6        255.26        231.79         4.87 o
  -9   9   6         67.29         60.07         3.78 o
  -8   9   6         72.92         63.15         4.68 o
  -7   9   6        503.01        460.35         7.92 o
  -6   9   6        138.05        126.37         5.00 o
  -5   9   6        939.30        888.80        13.46 o
  -4   9   6        411.40        404.60         6.13 o
  -3   9   6         18.86         20.79         2.66 o
  -2   9   6         30.63         18.27         1.74 o
  -1   9   6         29.02         37.83         2.58 o
   0   9   6         20.17         20.69         2.55 o
   1   9   6         54.73         61.26         4.17 o
   2   9   6         22.04         28.16         1.93 o
   3   9   6         19.84         20.86         1.93 o
   4   9   6       2141.82       2094.40        20.02 o
   5   9   6        359.33        349.90         5.41 o
   6   9   6        361.82        340.76         6.30 o
   7   9   6          3.35          6.36         2.58 o
   8   9   6       1993.59       1917.24        24.17 o
   9   9   6        441.83        433.59         9.69 o
  10   9   6         25.67         20.23         3.88 o
  11   9   6         39.20         32.32         5.44 o
  12   9   6          2.40          3.47         3.88 o
  13   9   6         12.19         11.05         4.51 o
  14   9   6          4.11          4.33         5.84 o
  15   9   6         13.32         15.06         6.06 o
  16   9   6          6.32         22.39         8.76 o
  17   9   6        186.72        204.89        11.21 o
  18   9   6         93.36        103.97        12.51 o
 -22  10   6          0.36          2.44        13.16 o
 -21  10   6          5.64         13.13        17.34 o
 -20  10   6         78.86         68.19        11.10 o
 -19  10   6         79.00         89.96         7.52 o
 -18  10   6        109.54        116.21         7.52 o
 -17  10   6         11.17         11.38         4.81 o
 -16  10   6          4.53          5.20         3.88 o
 -15  10   6         66.42         66.10         4.51 o
 -14  10   6        239.05        274.02         7.85 o
 -13  10   6        101.85        101.94         4.74 o
 -12  10   6         11.65         17.75         2.61 o
 -11  10   6        137.18        151.46         4.87 o
 -10  10   6          0.04          0.58         2.58 o
  -9  10   6          6.35          4.13         1.93 o
  -8  10   6       2776.66       2485.10        25.45 o
  -7  10   6       1012.65        974.15        12.36 o
  -6  10   6        783.85        735.28         9.76 o
  -5  10   6       3199.23       3141.74        31.77 o
  -4  10   6       1546.10       1487.28        16.24 o
  -3  10   6        285.12        289.81         6.38 o
  -2  10   6        248.55        238.00         8.34 o
  -1  10   6        195.49        192.44         4.51 o
   0  10   6        457.49        447.36         6.90 o
   1  10   6          0.46          1.93         2.12 o
   2  10   6         38.90         30.66         2.92 o
   3  10   6        447.25        431.55         6.70 o
   4  10   6          7.82          9.25         2.58 o
   5  10   6       1022.07        999.51        11.36 o
   6  10   6         13.54         12.36         2.80 o
   7  10   6        882.25        849.72        10.33 o
   8  10   6        699.73        645.55        10.24 o
   9  10   6         41.71         46.00         4.07 o
  10  10   6          0.07         -3.88         3.88 o
  11  10   6         49.05         57.62         5.29 o
  12  10   6          0.75          0.00         3.88 o
  13  10   6          7.29          6.93         5.17 o
  14  10   6        131.39        134.21         6.67 o
  15  10   6          1.03          7.65         9.30 o
  16  10   6         41.92         39.42         8.23 o
  17  10   6        273.59        281.40        13.91 o
  18  10   6         43.70         23.12        14.45 o
 -22  11   6         65.32         82.05        15.22 o
 -21  11   6        103.76        126.52        40.45 o
 -20  11   6          3.41         13.00        24.56 o
 -19  11   6         59.71         71.05        13.34 o
 -18  11   6          7.99          9.49        12.75 o
 -17  11   6        974.22       1011.61        20.02 o
 -16  11   6        443.28        440.62        11.56 o
 -15  11   6        156.86        164.37         8.12 o
 -14  11   6          4.94         13.54         4.93 o
 -13  11   6          4.17          1.44         4.33 o
 -12  11   6         14.69         21.68         2.97 o
 -11  11   6        138.84        151.33         5.84 o
 -10  11   6         79.89         85.96         3.83 o
  -9  11   6         14.97         10.11         2.36 o
  -8  11   6         55.76         51.78         2.93 o
  -7  11   6        354.08        312.83         6.13 o
  -6  11   6        279.49        267.89         7.31 o
  -5  11   6        206.51        192.54         5.17 o
  -4  11   6        663.62        599.10         9.63 o
  -3  11   6        159.66        174.51         5.31 o
  -2  11   6       1778.48       1523.33        17.28 o
  -1  11   6        140.83        131.93         4.52 o
   0  11   6         85.22         75.35         3.88 o
   1  11   6        762.24        703.69        12.71 o
   2  11   6        860.31        773.09        12.09 o
   3  11   6         68.07         57.67         3.47 o
   4  11   6       1367.95       1304.78        13.82 o
   5  11   6         40.13         42.60         2.78 o
   6  11   6        741.96        708.79         9.29 o
   7  11   6          1.06         -1.36         3.46 o
   8  11   6        586.69        557.03        10.84 o
   9  11   6        197.09        172.26         6.90 o
  10  11   6        129.31        129.97         6.30 o
  11  11   6         46.16         42.45         5.78 o
  12  11   6          7.49          3.40         4.51 o
  13  11   6         12.35         11.56         5.17 o
  14  11   6         32.59         34.95         6.13 o
  15  11   6         10.27          9.63        10.44 o
  16  11   6          0.06         13.48        15.89 o
  17  11   6        187.08        196.83        25.12 o
 -21  12   6         39.38         46.23        14.30 o
 -20  12   6        181.41        194.56        15.22 o
 -19  12   6         22.94         24.92         9.35 o
 -18  12   6         27.13         42.08         8.34 o
 -17  12   6         28.98         48.20         8.34 o
 -16  12   6        374.70        401.24        21.27 o
 -15  12   6          1.01          2.89         4.59 o
 -14  12   6        477.29        461.22        11.56 o
 -13  12   6        238.44        222.45         8.67 o
 -12  12   6          3.40          1.84         3.47 o
 -11  12   6         13.68         11.30         3.47 o
 -10  12   6        519.15        541.34         9.27 o
  -9  12   6        186.57        191.79         5.84 o
  -8  12   6        154.16        167.72         7.50 o
  -7  12   6        295.32        282.30         6.76 o
  -6  12   6        261.10        246.51         5.84 o
  -5  12   6          6.33          9.82         2.58 o
  -4  12   6       1866.33       1786.59        20.13 o
  -3  12   6       1822.56       1760.14        19.57 o
  -2  12   6        154.28        144.95         4.81 o
  -1  12   6         76.10         71.82         4.33 o
   0  12   6          2.69          1.73         2.58 o
   1  12   6         31.35         23.27         2.58 o
   2  12   6       1385.56       1218.80        16.94 o
   3  12   6        288.98        255.04         6.46 o
   4  12   6         33.39         37.69         3.47 o
   5  12   6         69.87         63.83         3.88 o
   6  12   6        100.64         99.59         5.50 o
   7  12   6          3.79          5.63         5.79 o
   8  12   6         32.08         28.67         6.67 o
   9  12   6          7.81          1.44         4.33 o
  10  12   6        250.31        272.04         9.69 o
  11  12   6        131.24        139.63         9.73 o
  12  12   6          0.04         -2.89         5.78 o
  13  12   6        387.41        393.02        13.00 o
  14  12   6          1.34          2.89         7.22 o
  15  12   6         65.72         74.42        11.41 o
  16  12   6        457.71        441.81        20.53 o
  17  12   6         45.67         40.45        20.23 o
 -21  13   6         40.49         13.00        14.30 o
 -20  13   6         56.25         33.23        15.89 o
 -19  13   6          0.16         -8.80         8.80 o
 -18  13   6         54.31         67.21        12.44 o
 -17  13   6        227.81        257.87        26.73 o
 -16  13   6       1428.67       1424.89        22.36 o
 -15  13   6        710.83        693.79        15.12 o
 -14  13   6        103.89        102.67         6.38 o
 -13  13   6         14.88         14.45         4.33 o
 -12  13   6          0.02          1.44         4.33 o
 -11  13   6        105.75        106.24         6.06 o
 -10  13   6          9.56         13.48         3.78 o
  -9  13   6         51.24         55.68         3.88 o
  -8  13   6        386.12        372.15        10.05 o
  -7  13   6        171.88        155.61         5.91 o
  -6  13   6        272.98        264.71         7.22 o
  -5  13   6         56.71         62.84         4.41 o
  -4  13   6        105.10         71.29         4.33 o
  -3  13   6         69.29         78.50         4.33 o
  -2  13   6       1611.26       1372.41        16.24 o
  -1  13   6         94.50         76.75         3.88 o
   0  13   6        109.86         96.30         4.51 o
   1  13   6        288.87        227.71         8.34 o
   2  13   6       1272.32       1133.97        16.57 o
   3  13   6         93.90         90.21         4.51 o
   4  13   6        252.20        249.09         6.67 o
   5  13   6         16.96         17.91         3.88 o
   6  13   6        128.96        116.32         5.99 o
   7  13   6          1.01         -3.88         3.88 o
   8  13   6         68.31         72.82         5.78 o
   9  13   6         62.41         53.41         6.67 o
  10  13   6         69.15         75.41         6.38 o
  11  13   6          2.71          8.46         8.22 o
  12  13   6         25.65         25.04         8.34 o
  13  13   6         86.17         82.50         7.85 o
  14  13   6         83.63         95.12         8.67 o
  15  13   6         15.51         31.25         9.85 o
  16  13   6          1.38        -12.16        12.16 o
 -20  14   6        159.50        150.25        23.12 o
 -19  14   6         89.45         74.93        11.03 o
 -18  14   6         86.75         84.88        10.48 o
 -17  14   6          0.01         -3.85         8.34 o
 -16  14   6         83.27        102.18         7.85 o
 -15  14   6        153.48        164.42         8.67 o
 -14  14   6         50.09         59.10        10.43 o
 -13  14   6        278.52        275.24        10.42 o
 -12  14   6          0.49         -4.33         4.33 o
 -11  14   6         72.28         75.85         5.78 o
 -10  14   6        345.63        382.42         8.46 o
  -9  14   6          0.18          1.05         3.65 o
  -8  14   6         17.87         18.22         3.47 o
  -7  14   6          1.14          4.47         3.47 o
  -6  14   6         60.58         68.25         3.94 o
  -5  14   6         30.45         32.66         5.84 o
  -4  14   6        435.39        417.38         9.69 o
  -3  14   6         92.89         76.25         4.22 o
  -2  14   6          0.22         -2.31         2.58 o
  -1  14   6         10.50         10.72         2.58 o
   0  14   6         40.30         42.10         5.84 o
   1  14   6          4.03          2.31         3.75 o
   2  14   6         58.39         37.20         3.88 o
   3  14   6         12.62          9.98         3.47 o
   4  14   6         60.37         64.97         4.51 o
   5  14   6         13.93         13.29         3.88 o
   6  14   6         21.08         20.74         4.20 o
   7  14   6          0.22         -1.37         4.06 o
   8  14   6          1.32          0.00         5.29 o
   9  14   6          2.28         10.45         5.29 o
  10  14   6        303.06        312.32        11.87 o
  11  14   6          1.89         -5.99         7.11 o
  12  14   6         42.99         56.17         8.80 o
  13  14   6         60.61         55.80         7.85 o
  14  14   6          7.38         11.20         9.35 o
  15  14   6        157.11        165.98        12.16 o
 -19  15   6          3.07        -13.16        13.16 o
 -18  15   6         26.44         21.12        13.16 o
 -17  15   6          6.75        -11.56        11.56 o
 -16  15   6         34.17         31.27         8.80 o
 -15  15   6          0.85          6.58         7.09 o
 -14  15   6         76.27         74.07         7.22 o
 -13  15   6        145.08        153.23         8.76 o
 -12  15   6        283.95        281.74        10.42 o
 -11  15   6         13.42         14.00         5.29 o
 -10  15   6        125.19        146.30         7.85 o
  -9  15   6         37.99         43.95         4.27 o
  -8  15   6          0.08          4.05         3.88 o
  -7  15   6        150.68        167.94         6.90 o
  -6  15   6         51.47         57.33         4.06 o
  -5  15   6         19.49          8.14         3.47 o
  -4  15   6          0.01         -1.44         4.33 o
  -3  15   6        194.54        183.87         7.92 o
  -2  15   6         86.14         59.68         4.33 o
  -1  15   6         22.07         22.89         4.33 o
   0  15   6         40.53         43.92         4.33 o
   1  15   6         66.87         51.34         4.69 o
   2  15   6         19.68         17.95         3.88 o
   3  15   6        182.30        175.99         7.15 o
   4  15   6         38.49         40.16         4.06 o
   5  15   6         17.29         20.17         3.88 o
   6  15   6         15.52         12.24         4.51 o
   7  15   6        117.99        120.40         6.76 o
   8  15   6         31.77         32.13         5.78 o
   9  15   6         60.38         65.23         8.34 o
  10  15   6         16.37          9.63         8.34 o
  11  15   6        174.29        178.24        13.16 o
  12  15   6          4.71          9.72        11.10 o
  13  15   6         66.52         61.51        10.01 o
  14  15   6         22.99         22.15        10.01 o
 -18  16   6          0.23          6.67        26.01 o
 -17  16   6         31.68         32.57        11.10 o
 -16  16   6          0.10          6.04        13.00 o
 -15  16   6        364.46        370.13        18.45 o
 -14  16   6        160.86        173.80        10.83 o
 -13  16   6         46.90         66.63         8.34 o
 -12  16   6         22.54         21.19         6.67 o
 -11  16   6        419.35        410.59        13.84 o
 -10  16   6        124.49        135.56         8.34 o
  -9  16   6         26.26         36.70         6.67 o
  -8  16   6        241.71        268.32        12.09 o
  -7  16   6        205.78        198.84         8.97 o
  -6  16   6          0.04         -4.33         4.33 o
  -5  16   6        112.69        117.38         6.38 o
  -4  16   6         10.60          8.67         4.33 o
  -3  16   6         29.67         34.42         4.33 o
  -2  16   6        289.81        275.87         9.31 o
  -1  16   6         22.69         22.67         5.97 o
   0  16   6        191.75        195.59         8.76 o
   1  16   6        136.21        138.86         7.85 o
   2  16   6          4.94          0.72         4.59 o
   3  16   6          5.46          2.48         4.90 o
   4  16   6        102.14        111.95         7.09 o
   5  16   6         18.49         19.50         5.78 o
   6  16   6         17.81         20.23         5.78 o
   7  16   6         31.42         45.51         7.11 o
   8  16   6          0.11          2.89         6.67 o
   9  16   6          1.41         -5.78         8.34 o
  10  16   6        253.67        242.69        18.38 o
  11  16   6         16.29         52.68        12.26 o
  12  16   6        170.09        165.99        15.22 o
  13  16   6         62.73         67.08        17.85 o
 -17  17   6          2.18         13.00        21.67 o
 -16  17   6          0.82         27.45        12.26 o
 -15  17   6         39.29         52.68        12.26 o
 -14  17   6        130.71        149.87        13.03 o
 -13  17   6         24.29         26.69         9.70 o
 -12  17   6         46.45         52.60         8.34 o
 -11  17   6        113.84        117.80         9.35 o
 -10  17   6        208.45        203.94        12.71 o
  -9  17   6          0.25          4.82         6.67 o
  -8  17   6          9.91         13.48         6.67 o
  -7  17   6          2.17         -5.11         5.84 o
  -6  17   6          0.04         -1.93         4.59 o
  -5  17   6          5.01         -1.44         4.33 o
  -4  17   6         22.77          8.89         5.29 o
  -3  17   6        633.48        639.99        13.32 o
  -2  17   6         23.25         32.49         5.84 o
  -1  17   6          2.51          2.17         4.33 o
   0  17   6          0.06          0.00         4.59 o
   1  17   6          0.24         -0.21         4.90 o
   2  17   6        262.36        262.01        10.84 o
   3  17   6        180.41        176.24         9.69 o
   4  17   6          3.28          6.50         5.78 o
   5  17   6          3.23         -1.44         5.78 o
   6  17   6         40.01         45.68         7.22 o
   7  17   6          0.06         11.56         8.34 o
   8  17   6         21.71         20.23         8.34 o
   9  17   6          0.00         17.85        11.46 o
  10  17   6         23.92         33.56        12.68 o
  11  17   6        118.99        134.45        15.22 o
  12  17   6          0.31         -4.22        20.23 o
 -16  18   6        129.61        157.49        16.35 o
 -15  18   6         70.93         88.08        26.01 o
 -14  18   6        123.96        128.23        11.68 o
 -13  18   6         43.78         41.42        10.01 o
 -12  18   6         28.78         31.06         7.22 o
 -11  18   6        117.30        144.30        10.01 o
 -10  18   6         99.35        103.54        14.19 o
  -9  18   6         27.81         39.42         7.65 o
  -8  18   6          5.22          8.67         6.81 o
  -7  18   6          5.38          9.63         6.67 o
  -6  18   6          9.83         12.28         5.78 o
  -5  18   6         20.74         15.17         6.26 o
  -4  18   6        133.69        124.89         7.22 o
  -3  18   6          0.78          1.44         8.34 o
  -2  18   6         29.62         28.17         5.78 o
  -1  18   6        174.85        169.33         9.69 o
   0  18   6         42.59         47.15         7.92 o
   1  18   6         18.74         11.41         6.06 o
   2  18   6         17.53         23.12         5.78 o
   3  18   6        291.38        293.10        11.87 o
   4  18   6        443.91        430.86        13.00 o
   5  18   6         14.31          6.46         6.76 o
   6  18   6         18.96          9.34         7.65 o
   7  18   6         20.09         28.05         8.80 o
   8  18   6         16.37          7.40         9.35 o
   9  18   6        112.68        112.86        11.03 o
  10  18   6         46.79         38.78        11.03 o
  11  18   6         17.45         15.03        15.22 o
 -14  19   6          1.77         17.34        14.45 o
 -13  19   6         10.74         15.60        10.48 o
 -12  19   6          1.92         20.23        10.01 o
 -11  19   6         35.75         33.39        16.72 o
 -10  19   6        351.74        359.94        17.19 o
  -9  19   6        189.37        181.05        11.68 o
  -8  19   6         72.89         68.41         8.80 o
  -7  19   6         15.00         24.89         7.65 o
  -6  19   6         72.60         66.79         8.34 o
  -5  19   6          3.80          8.83         6.38 o
  -4  19   6        196.77        179.93         9.81 o
  -3  19   6        586.80        585.90        14.77 o
  -2  19   6        336.41        346.18        13.00 o
  -1  19   6         25.12         17.66         6.38 o
   0  19   6         52.75         48.27         7.22 o
   1  19   6        260.39        251.87        11.73 o
   2  19   6         91.79         89.68         7.85 o
   3  19   6         19.08         27.76         7.22 o
   4  19   6          7.66         15.17         9.59 o
   5  19   6          1.52         -6.50         7.22 o
   6  19   6         66.62         48.12         9.35 o
   7  19   6         38.59         27.73        18.79 o
   8  19   6         18.94         10.69        10.48 o
   9  19   6          4.77         -3.35        16.24 o
  10  19   6        106.85         80.68        15.22 o
 -13  20   6          0.03         -5.78        23.12 o
 -12  20   6          0.04          4.56        17.42 o
 -11  20   6          7.47         10.49        11.03 o
 -10  20   6        105.25        101.63        11.68 o
  -9  20   6          0.02         -3.79         9.35 o
  -8  20   6          6.13         10.59         8.63 o
  -7  20   6         40.02         33.05        11.28 o
  -6  20   6         78.15         59.35        10.01 o
  -5  20   6        221.63        220.52        16.81 o
  -4  20   6         26.99         30.82         8.34 o
  -3  20   6          4.56          5.06         7.22 o
  -2  20   6          8.72          7.22         7.22 o
  -1  20   6         10.05         11.56         7.22 o
   0  20   6        139.09        133.16         9.31 o
   1  20   6          0.63          7.95         7.22 o
   2  20   6          0.31         -0.72         7.22 o
   3  20   6         78.34         87.31         8.67 o
   4  20   6        464.06        430.47        15.89 o
   5  20   6         79.44         83.93        11.03 o
   6  20   6         51.65         76.58        11.03 o
   7  20   6          0.08          2.46        12.84 o
   8  20   6         27.30         21.90        15.38 o
 -11  21   6          3.25          8.67        20.23 o
 -10  21   6         91.67        101.06        21.78 o
  -9  21   6         88.59         87.54        11.68 o
  -8  21   6        109.50        112.74        11.68 o
  -7  21   6          9.21          7.71        10.01 o
  -6  21   6         10.98          4.33        11.24 o
  -5  21   6          2.60         -3.85         9.08 o
  -4  21   6          4.31          7.71         8.34 o
  -3  21   6         20.51         28.17         9.35 o
  -2  21   6          0.02         -8.34         8.34 o
  -1  21   6         10.52        -10.32        10.49 o
   0  21   6         19.07          2.75        12.51 o
   1  21   6          0.00         -8.67         8.67 o
   2  21   6         37.87         33.60         8.97 o
   3  21   6         30.22         38.14         9.69 o
   4  21   6          0.02          0.11         9.31 o
   5  21   6          7.35         28.90        11.68 o
   6  21   6          0.88         30.65        16.61 o
  -8  22   6          0.77         -2.89        23.12 o
  -7  22   6         17.34         22.15        13.17 o
  -6  22   6          4.58         22.51        11.72 o
  -5  22   6         20.97         28.90        10.48 o
  -4  22   6          0.70         -6.74        10.01 o
  -3  22   6        225.16        261.45        18.69 o
  -2  22   6          2.59         19.26        10.01 o
  -1  22   6          0.26        -10.34        11.03 o
   0  22   6          2.77          6.43         9.96 o
   1  22   6         30.46         16.07         9.69 o
   2  22   6         11.79         -6.58         9.96 o
   3  22   6        132.14        145.02        13.84 o
   4  22   6         28.34         63.57        26.01 o
 -25   1   7         63.19         62.61        15.22 o
 -24   1   7          3.09          8.67        12.26 o
 -23   1   7          0.19         -4.33        10.22 o
 -22   1   7          1.56         15.89        13.00 o
 -21   1   7          0.01          4.33         8.17 o
 -20   1   7          4.32          4.47         5.42 o
 -19   1   7          0.07          4.05         3.88 o
 -18   1   7         10.60         18.02         3.56 o
 -17   1   7          2.42          4.51         2.61 o
 -16   1   7         56.40         50.03         3.54 o
 -15   1   7        128.20        121.04         4.44 o
 -14   1   7        135.05        124.67         4.90 o
 -13   1   7        683.35        611.34         7.80 o
 -12   1   7          1.82          1.93         1.83 o
 -11   1   7        591.27        602.00         6.83 o
 -10   1   7        328.34        345.50         4.44 o
  -9   1   7          7.82          6.19         1.09 o
  -8   1   7        147.20        142.95         2.93 o
  -7   1   7        655.90        784.89         8.74 o
  -6   1   7        596.71        694.15         7.75 o
  -5   1   7          3.89          6.93         1.29 o
  -4   1   7       1362.25       1375.14        12.96 o
  -3   1   7          0.04          1.08         1.02 o
  -2   1   7        176.14        196.44         2.50 o
  -1   1   7       4347.68       4733.76        37.74 o
   0   1   7          1.24          2.89         1.09 o
   1   1   7        588.22        657.41         7.08 o
   2   1   7       1159.18       1129.14        10.97 o
   3   1   7        160.84        130.08         2.38 o
   4   1   7         72.16         58.67         2.15 o
   5   1   7         82.15         79.79         2.84 o
   6   1   7        350.76        365.57        10.22 o
   7   1   7         52.62         42.35         2.89 o
   8   1   7        199.98        187.10         5.84 o
   9   1   7         11.97         12.28         2.89 o
  10   1   7         97.69        110.14         5.78 o
  11   1   7         70.59         58.15         4.33 o
  12   1   7        381.46        354.63         9.69 o
  13   1   7        126.35        114.61         8.34 o
  14   1   7        205.66        194.55         8.97 o
  15   1   7         24.22         16.91         6.55 o
  16   1   7         61.61         77.15        10.84 o
  17   1   7          2.71          6.63         6.76 o
  18   1   7          3.56         15.17         7.22 o
  19   1   7         31.32         42.08         8.67 o
 -24   2   7          1.20         17.34        12.26 o
 -23   2   7         66.79         51.89        11.10 o
 -22   2   7          0.99         15.09         9.03 o
 -21   2   7        176.41        177.47        15.89 o
 -20   2   7        369.49        373.72        16.80 o
 -19   2   7        500.49        535.86        10.80 o
 -18   2   7         84.93         95.82         4.44 o
 -17   2   7          0.28          1.16         3.45 o
 -16   2   7         73.87         70.70         5.90 o
 -15   2   7          0.10         -0.96         2.44 o
 -14   2   7        362.99        330.68         7.46 o
 -13   2   7        506.89        477.43         9.26 o
 -12   2   7         88.01         99.78         3.22 o
 -11   2   7        850.01        866.18         9.21 o
 -10   2   7       4233.64       4208.26        34.31 o
  -9   2   7        163.62        159.04         3.47 o
  -8   2   7         13.69         12.25         1.29 o
  -7   2   7         93.93        121.10         2.58 o
  -6   2   7        413.87        420.44         5.59 o
  -5   2   7        117.14        125.00         2.58 o
  -4   2   7        699.84        749.66         8.46 o
  -3   2   7        186.46        186.90         2.50 o
  -2   2   7        791.79        845.47         8.26 o
  -1   2   7        134.79        144.73         2.36 o
   0   2   7       1699.02       1806.80        16.51 o
   1   2   7         11.04         14.65         1.18 o
   2   2   7        234.99        266.39         3.54 o
   3   2   7        104.39        104.00         3.88 o
   4   2   7         82.56         82.70         2.58 o
   5   2   7          8.41          9.91         1.66 o
   6   2   7       1998.42       2039.70        49.12 o
   7   2   7        443.43        451.62         7.75 o
   8   2   7         97.98        102.51         4.59 o
   9   2   7        131.10        128.26         5.78 o
  10   2   7        301.90        291.21        12.09 o
  11   2   7        612.12        608.33        11.56 o
  12   2   7         62.87         57.61         4.33 o
  13   2   7          5.21          7.95         4.33 o
  14   2   7          0.82          5.78         4.33 o
  15   2   7         18.47         10.84         5.78 o
  16   2   7          1.67         -0.72         5.78 o
  17   2   7          1.96         -4.93         6.76 o
  18   2   7         56.18         56.42         8.67 o
  19   2   7          0.06         15.39        13.20 o
 -24   3   7         13.00          5.78        12.26 o
 -23   3   7        101.06        116.74        12.26 o
 -22   3   7        210.30        246.63        24.56 o
 -21   3   7        136.24        135.81         9.35 o
 -20   3   7          2.21          1.93         7.72 o
 -19   3   7        285.21        285.50         8.20 o
 -18   3   7          6.60          1.73         3.88 o
 -17   3   7        101.22         94.83         3.83 o
 -16   3   7          2.02          4.33         2.36 o
 -15   3   7         14.22         15.67         3.06 o
 -14   3   7        594.29        556.21         8.46 o
 -13   3   7        623.02        452.04         7.15 o
 -12   3   7       1153.12       1115.12        11.74 o
 -11   3   7        269.12        235.01         4.53 o
 -10   3   7        238.20        195.32         3.23 o
  -9   3   7        379.72        428.88         6.13 o
  -8   3   7        261.05        296.21         4.81 o
  -7   3   7       2115.67       2536.87        25.30 o
  -6   3   7       3191.09       3515.45        34.10 o
  -5   3   7       1305.31       1362.85        14.21 o
  -4   3   7        187.29        202.73         3.47 o
  -3   3   7         29.80         31.93         1.09 o
  -2   3   7       1268.57       1310.89        12.54 o
  -1   3   7        313.82        355.00         4.72 o
   0   3   7        211.26        232.08         3.88 o
   1   3   7        255.88        251.01         3.54 o
   2   3   7         68.91         85.01         2.36 o
   3   3   7        245.89        261.64         4.00 o
   4   3   7        232.32        213.63         3.50 o
   5   3   7         56.69         50.00         2.58 o
   6   3   7        733.39        778.15        15.58 o
   7   3   7          0.01          1.16         2.18 o
   8   3   7         25.14         31.89         2.58 o
   9   3   7          3.98          0.72         2.92 o
  10   3   7          0.65         -2.89         2.89 o
  11   3   7         86.94         86.13         7.09 o
  12   3   7       1713.98       1719.76        23.12 o
  13   3   7          3.85          3.61         5.42 o
  14   3   7          2.87          7.13         4.59 o
  15   3   7         47.78         48.17         7.51 o
  16   3   7          1.55          4.33         5.78 o
  17   3   7          0.00          0.48         6.38 o
  18   3   7          0.56         -7.22         7.22 o
  19   3   7         57.10         51.56         9.31 o
 -24   4   7        136.33        136.99        18.78 o
 -23   4   7        134.93        146.28        14.30 o
 -22   4   7          5.76         24.56        10.22 o
 -21   4   7         15.46         26.62         7.11 o
 -20   4   7        716.33        716.67        14.77 o
 -19   4   7         13.03         11.25         4.06 o
 -18   4   7          0.21         -3.88         3.88 o
 -17   4   7          0.03         -3.47         3.47 o
 -16   4   7        438.36        436.98         7.41 o
 -15   4   7         25.57         36.81         2.61 o
 -14   4   7          0.89          3.37         2.36 o
 -13   4   7        407.83        351.05         6.13 o
 -12   4   7        726.04        710.17         8.93 o
 -11   4   7        464.59        451.43         6.30 o
 -10   4   7        612.07        563.12         7.75 o
  -9   4   7        209.81        194.42         3.88 o
  -8   4   7        140.26        130.76         3.47 o
  -7   4   7       1091.51       1156.96        12.63 o
  -6   4   7        687.34        711.77         8.46 o
  -5   4   7       1550.95       1723.33        17.81 o
  -4   4   7       3940.08       4258.76        32.04 o
  -3   4   7          3.00          2.41         1.18 o
  -2   4   7        942.44        950.85         9.44 o
  -1   4   7       2953.40       3252.18        28.69 o
   0   4   7        472.44        476.97         5.64 o
   1   4   7         63.81         65.86         2.36 o
   2   4   7          1.56          0.96         1.18 o
   3   4   7        741.89        788.98         8.17 o
   4   4   7          1.54          2.41         1.18 o
   5   4   7       1450.53       1490.10        16.24 o
   6   4   7        675.70        699.11        10.97 o
   7   4   7        222.25        214.27         4.81 o
   8   4   7         12.43         14.77         1.93 o
   9   4   7        125.86        139.19         5.17 o
  10   4   7         40.61         40.64         3.78 o
  11   4   7        541.01        505.00        10.84 o
  12   4   7        206.49        181.05         8.23 o
  13   4   7         84.44         80.36         5.78 o
  14   4   7          2.64         -0.96         6.26 o
  15   4   7         13.65         13.00         5.78 o
  16   4   7          2.39         -5.78         5.78 o
  17   4   7         12.11          2.89         7.22 o
  18   4   7         45.73         29.74         7.85 o
  19   4   7          5.38         -5.06         9.59 o
 -24   5   7          2.02         14.45        12.26 o
 -23   5   7         38.34         47.43        21.67 o
 -22   5   7          0.33          2.89        10.22 o
 -21   5   7         66.90         76.19         8.34 o
 -20   5   7          4.04          5.78         5.84 o
 -19   5   7        589.88        605.16        11.86 o
 -18   5   7        178.25        175.69         7.75 o
 -17   5   7        219.02        232.26         6.83 o
 -16   5   7         83.18         93.65         4.27 o
 -15   5   7          1.31          0.96         2.36 o
 -14   5   7         56.80         44.39         2.78 o
 -13   5   7        764.69        553.75         8.04 o
 -12   5   7        983.64        860.22         9.70 o
 -11   5   7        423.57        404.94         6.98 o
 -10   5   7          4.85          4.05         1.62 o
  -9   5   7        126.70        127.80         3.88 o
  -8   5   7         79.27         74.79         2.58 o
  -7   5   7        310.37        314.35         4.81 o
  -6   5   7       1087.09       1110.55        12.36 o
  -5   5   7         15.23         16.07         1.18 o
  -4   5   7       1021.26       1054.06         9.31 o
  -3   5   7          7.71          9.39         1.18 o
  -2   5   7          8.13          9.91         1.18 o
  -1   5   7        170.45        162.49         3.47 o
   0   5   7       1289.43       1298.44        12.75 o
   1   5   7         35.24         38.27         2.15 o
   2   5   7         14.05         23.36         1.18 o
   3   5   7          2.33          3.37         1.18 o
   4   5   7          3.69          5.78         1.29 o
   5   5   7         10.78         18.91         2.18 o
   6   5   7        567.17        614.63         8.74 o
   7   5   7         31.75         24.02         2.89 o
   8   5   7         36.90         33.60         2.37 o
   9   5   7        514.87        472.25         8.74 o
  10   5   7         26.25         27.07         3.17 o
  11   5   7          0.45          0.53         3.60 o
  12   5   7       1357.12       1267.81        19.11 o
  13   5   7         55.81         48.32         5.78 o
  14   5   7          0.35         -0.67         5.29 o
  15   5   7         18.57         13.73         5.78 o
  16   5   7         61.33         70.79         9.18 o
  17   5   7        167.84        172.44         9.69 o
  18   5   7         28.37         23.84         8.67 o
  19   5   7          2.91        -14.30        14.30 o
 -24   6   7         34.32         38.23        13.16 o
 -23   6   7          3.90          1.44        12.26 o
 -22   6   7         45.71         53.31        10.52 o
 -21   6   7         39.81         39.49         8.34 o
 -20   6   7        642.16        656.70        14.77 o
 -19   6   7         10.27          5.33         5.29 o
 -18   6   7         34.65         42.51         4.51 o
 -17   6   7         56.44         67.92         4.51 o
 -16   6   7         73.80         70.96         3.88 o
 -15   6   7         72.71         66.05         3.88 o
 -14   6   7         15.32         18.20         2.36 o
 -13   6   7          2.61          1.73         2.58 o
 -12   6   7        445.60        369.97         6.76 o
 -11   6   7         49.84         48.12         2.99 o
 -10   6   7         62.03         74.19         5.00 o
  -9   6   7          1.64         10.87         1.80 o
  -8   6   7       1334.56       1270.59        13.93 o
  -7   6   7       1384.88       1417.83        15.22 o
  -6   6   7          0.23          0.96         1.18 o
  -5   6   7        660.81        738.74         7.80 o
  -4   6   7        466.89        452.04         5.60 o
  -3   6   7        754.09        787.89         8.02 o
  -2   6   7        425.54        403.82         5.03 o
  -1   6   7       2511.68       2739.98        24.56 o
   0   6   7         93.71        112.83         2.61 o
   1   6   7        114.07        118.94         2.97 o
   2   6   7        359.29        341.97         4.87 o
   3   6   7          0.72         -0.96         1.44 o
   4   6   7          9.50         15.41         2.12 o
   5   6   7        371.41        409.10         7.63 o
   6   6   7        219.63        230.86         5.17 o
   7   6   7         83.19         77.64         4.33 o
   8   6   7        327.59        322.84         6.67 o
   9   6   7         18.54         17.40         2.48 o
  10   6   7        123.56        114.18         5.37 o
  11   6   7         25.59         30.86         3.88 o
  12   6   7         27.61         30.63         6.26 o
  13   6   7         95.99        101.40         6.06 o
  14   6   7         75.61         73.87         8.76 o
  15   6   7          1.48         -3.61         6.46 o
  16   6   7          0.01         -5.93         6.06 o
  17   6   7         60.48         75.09         9.18 o
  18   6   7         92.40         67.51         8.97 o
 -24   7   7          3.22        -17.34        20.23 o
 -23   7   7          0.25          4.33        12.26 o
 -22   7   7          9.48         15.53         9.35 o
 -21   7   7          0.04          1.93         8.34 o
 -20   7   7         51.56         46.90        12.09 o
 -19   7   7        394.43        401.21        17.52 o
 -18   7   7        450.60        462.50        10.34 o
 -17   7   7         26.60         34.42         3.88 o
 -16   7   7         23.15         20.98         3.88 o
 -15   7   7         91.76         88.03         4.27 o
 -14   7   7        384.77        402.36         7.75 o
 -13   7   7         65.42         54.39         3.47 o
 -12   7   7         30.76         38.79         2.36 o
 -11   7   7         24.63          8.19         2.04 o
 -10   7   7        548.45        488.29         6.33 o
  -9   7   7        119.99        106.21         3.17 o
  -8   7   7        702.74        740.30         7.94 o
  -7   7   7        745.46        705.47         7.80 o
  -6   7   7        102.47        117.20         2.97 o
  -5   7   7          4.53          3.85         1.72 o
  -4   7   7         64.16         72.28         1.86 o
  -3   7   7        244.73        230.75         6.64 o
  -2   7   7         63.92         57.66         1.83 o
  -1   7   7         37.67         37.29         2.93 o
   0   7   7          0.25         -1.29         1.29 o
   1   7   7         83.98         85.24         2.61 o
   2   7   7        253.61        265.01         4.20 o
   3   7   7        318.75        338.30         8.07 o
   4   7   7        171.25        154.46         4.06 o
   5   7   7       1271.44       1268.14        13.10 o
   6   7   7         28.88         29.06         1.93 o
   7   7   7         73.70         72.47         4.59 o
   8   7   7        130.27        134.12         5.66 o
   9   7   7         16.70         17.88         2.94 o
  10   7   7         68.97         64.64         4.06 o
  11   7   7        371.98        337.82         8.46 o
  12   7   7         24.92         23.48         3.88 o
  13   7   7        190.61        185.38         9.31 o
  14   7   7         35.89         35.64         5.78 o
  15   7   7          5.39          0.00         5.78 o
  16   7   7         25.13         16.61         7.22 o
  17   7   7        258.07        271.86        14.34 o
  18   7   7         21.46         16.59        17.32 o
 -23   8   7        149.70        147.36        14.30 o
 -22   8   7          1.10         -6.86         9.35 o
 -21   8   7         14.33          7.71         8.34 o
 -20   8   7       1147.29       1107.34        19.11 o
 -19   8   7        108.36         93.14         7.22 o
 -18   8   7        181.22        179.05         7.82 o
 -17   8   7          2.20          1.16         3.88 o
 -16   8   7         28.42         33.44         3.88 o
 -15   8   7          0.11          0.44         3.71 o
 -14   8   7          0.00         -1.73         2.58 o
 -13   8   7          7.25          7.51         2.58 o
 -12   8   7         42.23         43.35         2.61 o
 -11   8   7         17.94          9.75         1.83 o
 -10   8   7         52.42         34.59         2.36 o
  -9   8   7        184.65        150.72         4.90 o
  -8   8   7         12.67         19.60         2.08 o
  -7   8   7       1601.60       1566.02        18.02 o
  -6   8   7        693.59        674.15         7.48 o
  -5   8   7        165.42        161.83         3.47 o
  -4   8   7         74.90         73.38         3.29 o
  -3   8   7          7.56          7.82         1.94 o
  -2   8   7          1.82          2.31         1.50 o
  -1   8   7         92.44        123.22         3.88 o
   0   8   7        224.13        220.95         5.38 o
   1   8   7        100.12         99.32         3.47 o
   2   8   7        464.51        500.77         6.61 o
   3   8   7         21.56         18.95         1.93 o
   4   8   7         44.47         45.98         2.58 o
   5   8   7        973.55        999.82        11.16 o
   6   8   7          3.99          0.96         2.36 o
   7   8   7          3.77         -2.89         2.89 o
   8   8   7         19.71         21.42         2.74 o
   9   8   7        585.62        576.74         9.76 o
  10   8   7         37.26         27.71         3.88 o
  11   8   7          1.84          4.62         3.88 o
  12   8   7          0.36         -3.88         3.88 o
  13   8   7         24.02         24.50         5.78 o
  14   8   7         29.99         28.66         5.78 o
  15   8   7          2.33         10.27         6.38 o
  16   8   7          0.23          2.89         7.22 o
  17   8   7        211.27        240.68        12.76 o
  18   8   7        300.61        272.68        20.44 o
 -23   9   7         43.21         34.67        17.34 o
 -22   9   7        123.80        136.36        14.30 o
 -21   9   7          0.68         -0.96         8.63 o
 -20   9   7        118.31        117.90         8.67 o
 -19   9   7        105.70        104.55         7.51 o
 -18   9   7         26.24         31.05         5.17 o
 -17   9   7        242.49        241.91         8.20 o
 -16   9   7          0.01         -1.73         3.88 o
 -15   9   7         11.05         20.80         3.88 o
 -14   9   7        463.87        498.96         9.05 o
 -13   9   7          0.89          2.89         3.34 o
 -12   9   7         58.04         70.40         2.81 o
 -11   9   7          8.19          3.47         2.58 o
 -10   9   7        314.49        251.71         5.41 o
  -9   9   7         78.16         66.41         2.97 o
  -8   9   7       2030.21       1940.58        20.58 o
  -7   9   7        501.51        467.61         6.25 o
  -6   9   7        465.73        465.19         7.85 o
  -5   9   7        153.36        171.94         6.13 o
  -4   9   7       1203.79       1177.52        20.43 o
  -3   9   7       1166.27       1202.21        17.19 o
  -2   9   7          4.35          0.96         2.27 o
  -1   9   7         27.88         40.45         3.34 o
   0   9   7         72.17         86.83         4.33 o
   1   9   7         33.97         39.77         2.58 o
   2   9   7        249.65        221.95         4.81 o
   3   9   7         42.12         34.83         3.34 o
   4   9   7         14.18         11.56         2.58 o
   5   9   7       2507.22       2507.00        26.05 o
   6   9   7        138.39        148.03         4.97 o
   7   9   7        205.99        210.83         8.83 o
   8   9   7        259.86        248.64         6.67 o
   9   9   7         35.57         37.29         3.88 o
  10   9   7        126.88        118.21         6.38 o
  11   9   7        111.57        112.26         8.91 o
  12   9   7         95.17         84.48         5.17 o
  13   9   7         30.54         32.05         5.17 o
  14   9   7         12.66         13.73         5.78 o
  15   9   7          1.33          3.57         6.76 o
  16   9   7          2.02          0.00         7.22 o
  17   9   7         94.13        122.96        10.11 o
  18   9   7          7.79        -14.45        23.12 o
 -22  10   7        215.06        242.01        17.28 o
 -21  10   7          0.06         -3.68        24.56 o
 -20  10   7          5.99          9.63        16.80 o
 -19  10   7          0.75         -3.53        10.84 o
 -18  10   7         92.17         97.32         7.22 o
 -17  10   7        271.92        266.05        11.58 o
 -16  10   7        104.30        108.18         5.37 o
 -15  10   7         65.72         67.53         5.96 o
 -14  10   7         22.30         26.85         3.88 o
 -13  10   7          5.74          1.73         2.77 o
 -12  10   7         64.81         49.38         4.33 o
 -11  10   7          7.35          6.26         2.36 o
 -10  10   7          0.19          4.33         2.36 o
  -9  10   7         17.60         28.94         2.36 o
  -8  10   7        294.74        294.39         5.22 o
  -7  10   7        185.90        159.70         5.29 o
  -6  10   7         56.45         58.74         2.93 o
  -5  10   7       2369.38       2285.45        24.01 o
  -4  10   7       1164.85       1144.12        13.65 o
  -3  10   7       1117.10       1129.69        13.65 o
  -2  10   7       2688.92       2553.89        29.59 o
  -1  10   7        298.27        256.41         6.06 o
   0  10   7          1.56          1.44         2.04 o
   1  10   7        154.14        145.05         4.27 o
   2  10   7         36.37         26.10         2.18 o
   3  10   7        259.48        247.84         4.70 o
   4  10   7       1047.75       1031.57        11.74 o
   5  10   7        451.10        442.90         6.74 o
   6  10   7         62.06         54.54         3.54 o
   7  10   7        211.64        206.58         6.67 o
   8  10   7         13.80          6.04         3.47 o
   9  10   7        219.80        226.67         7.67 o
  10  10   7          0.17          2.50         4.59 o
  11  10   7         26.67         26.14         4.95 o
  12  10   7          7.93         13.54         4.81 o
  13  10   7          0.07          6.93         5.17 o
  14  10   7          7.60         16.21         6.67 o
  15  10   7          5.49          9.17         7.52 o
  16  10   7          1.36         22.39         8.67 o
  17  10   7        217.79        224.09        14.39 o
 -22  11   7          5.96        -11.56        20.23 o
 -21  11   7         39.25         47.68        12.26 o
 -20  11   7        138.89        168.86        11.68 o
 -19  11   7        212.41        212.07        13.61 o
 -18  11   7         27.95         32.39         7.65 o
 -17  11   7        545.52        554.13        14.83 o
 -16  11   7         26.57         24.50         7.09 o
 -15  11   7       1031.74       1078.59        17.34 o
 -14  11   7       1515.93       1575.97        21.67 o
 -13  11   7         78.12         71.94         5.29 o
 -12  11   7          5.94          0.26         3.11 o
 -11  11   7          3.07         -0.58         2.58 o
 -10  11   7        274.37        258.53         6.13 o
  -9  11   7         52.31         57.73         3.47 o
  -8  11   7         36.88         33.57         3.65 o
  -7  11   7        241.16        222.14         5.84 o
  -6  11   7        471.80        422.84         8.23 o
  -5  11   7        296.32        290.65         5.84 o
  -4  11   7        526.47        521.45         8.46 o
  -3  11   7        553.46        526.05         8.46 o
  -2  11   7         78.11         77.80         3.88 o
  -1  11   7        404.62        369.52         6.90 o
   0  11   7        160.31        151.93         5.17 o
   1  11   7        620.31        567.23        10.11 o
   2  11   7          0.23          3.61         2.89 o
   3  11   7        347.01        326.91         8.87 o
   4  11   7        366.05        360.06         6.25 o
   5  11   7        967.60        916.10        10.90 o
   6  11   7          1.93          0.51         3.09 o
   7  11   7        175.02        159.73         8.17 o
   8  11   7         39.99         39.87         4.06 o
   9  11   7        130.26        109.10         5.37 o
  10  11   7         21.01         21.88         4.90 o
  11  11   7          1.51          2.89         5.78 o
  12  11   7         49.64         48.53         5.37 o
  13  11   7         78.32         84.04         7.22 o
  14  11   7          0.02          2.17         7.22 o
  15  11   7         18.29         18.24        15.45 o
  16  11   7          4.02         11.56        10.01 o
 -21  12   7          0.06        -12.26        12.26 o
 -20  12   7        163.93        151.64        14.45 o
 -19  12   7          2.43         -0.96         8.34 o
 -18  12   7         34.12         16.37         8.34 o
 -17  12   7        116.16        110.37         7.52 o
 -16  12   7        303.36        293.94        17.29 o
 -15  12   7        306.13        300.47        10.11 o
 -14  12   7         16.26          8.67         4.33 o
 -13  12   7         15.80         13.73         4.33 o
 -12  12   7         11.31          4.33         4.33 o
 -11  12   7          0.77          0.00         3.11 o
 -10  12   7         88.59         94.10         4.46 o
  -9  12   7         34.09         43.16         3.47 o
  -8  12   7        863.17        877.28        12.00 o
  -7  12   7         52.76         39.78         3.17 o
  -6  12   7         41.12         40.78         2.93 o
  -5  12   7        469.38        438.39         8.67 o
  -4  12   7        277.17        267.07         6.76 o
  -3  12   7        127.45        100.61         4.51 o
  -2  12   7       1707.24       1488.36        17.54 o
  -1  12   7         56.37         59.35         5.00 o
   0  12   7         22.90         18.78         2.92 o
   1  12   7         14.89          9.25         2.58 o
   2  12   7        138.66        129.65         5.37 o
   3  12   7         93.58         87.95         4.06 o
   4  12   7        206.00        183.72         6.46 o
   5  12   7         21.09         14.45         3.17 o
   6  12   7        134.13        136.42         7.22 o
   7  12   7          0.02         -3.78         3.78 o
   8  12   7         15.24         13.29         4.59 o
   9  12   7        150.00        161.35         8.23 o
  10  12   7          8.70          7.80         5.95 o
  11  12   7          9.19         17.34         6.81 o
  12  12   7          2.48         14.45         5.78 o
  13  12   7          2.96          4.59         6.76 o
  14  12   7          0.36          2.17         7.22 o
  15  12   7         77.81         66.55        10.48 o
  16  12   7         34.60         40.45        11.68 o
 -21  13   7         74.75         89.29        14.30 o
 -20  13   7        114.80        111.41        14.30 o
 -19  13   7        200.84        203.39        12.16 o
 -18  13   7        234.31        258.23        26.81 o
 -17  13   7        213.69        229.54        13.84 o
 -16  13   7        100.93        106.35        10.68 o
 -15  13   7        240.41        255.39        11.68 o
 -14  13   7          3.71          3.47         4.59 o
 -13  13   7         76.00         63.54         5.78 o
 -12  13   7          9.10          6.50         4.33 o
 -11  13   7        120.87        124.13        10.01 o
 -10  13   7        658.86        646.20        12.22 o
  -9  13   7         20.97         19.16         3.47 o
  -8  13   7          2.73          6.22         2.93 o
  -7  13   7          0.01          3.47         2.58 o
  -6  13   7         20.18         28.37         3.17 o
  -5  13   7         52.63         41.99         3.47 o
  -4  13   7         95.79         92.25         4.90 o
  -3  13   7        248.89        203.70        11.23 o
  -2  13   7         37.25         37.63         3.78 o
  -1  13   7         95.87         87.82         5.67 o
   0  13   7         50.53         43.34         3.88 o
   1  13   7         60.67         66.36         3.88 o
   2  13   7         75.29         63.28         3.88 o
   3  13   7          1.35         -1.33         2.93 o
   4  13   7        404.60        389.79         8.46 o
   5  13   7         66.97         62.19         4.06 o
   6  13   7          4.83          4.05         4.16 o
   7  13   7         38.30         42.89         5.29 o
   8  13   7         60.20         59.07         5.78 o
   9  13   7          3.50         -5.29         5.29 o
  10  13   7         82.35         98.37         7.65 o
  11  13   7          0.41         12.18         7.11 o
  12  13   7         37.03         26.01         9.18 o
  13  13   7         29.22         32.54         7.52 o
  14  13   7         65.87         70.91         8.67 o
  15  13   7         32.31         53.72        11.68 o
 -20  14   7         20.17         30.34        15.89 o
 -19  14   7          6.26          0.72        10.48 o
 -18  14   7         76.78         83.62        15.71 o
 -17  14   7         25.38         23.12        14.98 o
 -16  14   7         60.06         60.75         7.22 o
 -15  14   7         12.08         10.84         5.78 o
 -14  14   7         20.36         18.78         5.78 o
 -13  14   7         18.00         19.50         5.78 o
 -12  14   7         31.68         39.76         5.29 o
 -11  14   7         29.63         26.51         4.33 o
 -10  14   7        649.15        643.36        12.59 o
  -9  14   7         17.06         21.52         4.33 o
  -8  14   7         98.69        116.42         6.67 o
  -7  14   7         92.52        105.23         5.50 o
  -6  14   7          0.27         -2.74         2.74 o
  -5  14   7         55.55         56.47         3.88 o
  -4  14   7        154.80        126.35         5.59 o
  -3  14   7        222.84        208.42         6.46 o
  -2  14   7        162.80        145.91         5.84 o
  -1  14   7        210.80        195.94         6.46 o
   0  14   7        264.84        242.88         8.97 o
   1  14   7         76.19         67.50         4.06 o
   2  14   7         55.75         47.71         3.88 o
   3  14   7        324.77        293.66         7.97 o
   4  14   7        814.68        748.31        12.10 o
   5  14   7        159.36        167.94         7.43 o
   6  14   7         38.27         43.85         4.51 o
   7  14   7          0.06         -3.08         4.59 o
   8  14   7          6.99          4.33         5.84 o
   9  14   7        595.81        568.92        13.67 o
  10  14   7        237.49        288.32        13.84 o
  11  14   7          0.02          8.67         8.80 o
  12  14   7          0.63          4.59         8.80 o
  13  14   7          2.44         -6.57         7.85 o
  14  14   7         47.64         63.97        11.03 o
 -19  15   7          7.70        -13.16        13.16 o
 -18  15   7        106.63         98.58        14.30 o
 -17  15   7         88.56         87.76        10.48 o
 -16  15   7          0.56         15.17         7.22 o
 -15  15   7        316.99        325.79        22.94 o
 -14  15   7         15.28         26.58         6.38 o
 -13  15   7         15.24         13.73         6.26 o
 -12  15   7          0.53          6.22         5.29 o
 -11  15   7        267.52        264.98        10.11 o
 -10  15   7        146.92        160.75         8.23 o
  -9  15   7         87.85         90.86         5.29 o
  -8  15   7         33.68         31.38         4.58 o
  -7  15   7        105.30        101.20         5.37 o
  -6  15   7        222.63        209.92         7.15 o
  -5  15   7         18.86         18.49         3.88 o
  -4  15   7        154.17        162.83         6.46 o
  -3  15   7         46.94         37.38         3.88 o
  -2  15   7        116.03        112.01         4.97 o
  -1  15   7        102.78        105.63         6.77 o
   0  15   7         34.32         35.06         3.88 o
   1  15   7         16.86         12.71         4.74 o
   2  15   7          2.26         -3.88         3.88 o
   3  15   7         38.25         43.20         4.93 o
   4  15   7        654.33        645.93        11.33 o
   5  15   7          0.79         -0.30         4.06 o
   6  15   7          6.43         12.67         5.29 o
   7  15   7          7.46         -0.72         5.78 o
   8  15   7        209.66        191.22        10.76 o
   9  15   7          0.67         -6.38         6.38 o
  10  15   7         30.52         21.67        10.22 o
  11  15   7         14.88         10.24        17.34 o
  12  15   7          1.61         -5.78        12.26 o
  13  15   7          4.08          5.78        10.01 o
 -18  16   7         36.30         67.26        36.12 o
 -17  16   7          0.57         10.11        27.45 o
 -16  16   7        281.41        285.86        21.38 o
 -15  16   7         69.35         61.05        10.01 o
 -14  16   7         40.79         54.18         8.34 o
 -13  16   7         76.35         91.54         8.34 o
 -12  16   7        240.09        264.56        16.65 o
 -11  16   7         68.20         72.03         7.65 o
 -10  16   7        541.59        525.96        15.01 o
  -9  16   7         84.37         86.50         6.38 o
  -8  16   7        262.75        296.99         9.96 o
  -7  16   7         54.52         59.48         5.17 o
  -6  16   7         39.71         37.52         5.49 o
  -5  16   7          0.34         -3.88         3.88 o
  -4  16   7          2.12         -2.31         3.88 o
  -3  16   7          0.25         -3.88         3.88 o
  -2  16   7        226.89        248.10         7.84 o
  -1  16   7         59.56         61.51         5.78 o
   0  16   7         38.02         41.75         5.78 o
   1  16   7         40.77         38.69         5.93 o
   2  16   7        155.01        145.35         7.22 o
   3  16   7        181.57        170.15         9.31 o
   4  16   7          6.36          4.22         5.29 o
   5  16   7         52.89         49.16         7.92 o
   6  16   7          5.47         16.92         8.76 o
   7  16   7          0.19         -5.99         7.11 o
   8  16   7         30.64         28.33         8.72 o
   9  16   7          2.04         -8.34         8.34 o
  10  16   7        125.31        147.31        20.23 o
  11  16   7          2.07        -11.10        11.10 o
  12  16   7          2.49          4.22        17.34 o
  13  16   7        107.98        102.45        16.35 o
 -17  17   7         20.55         53.77        20.23 o
 -16  17   7        229.53        250.67        17.28 o
 -15  17   7        483.62        470.78        19.41 o
 -14  17   7         16.95         13.77         8.80 o
 -13  17   7         59.88         46.94         8.34 o
 -12  17   7         82.21         78.80         8.80 o
 -11  17   7        341.87        372.16        15.01 o
 -10  17   7         13.73         16.92        13.04 o
  -9  17   7         96.52         95.41        10.20 o
  -8  17   7         15.65         20.23         6.67 o
  -7  17   7          9.81          4.05         9.81 o
  -6  17   7          4.17          8.67         5.78 o
  -5  17   7        152.36        146.02         8.07 o
  -4  17   7         10.30          8.26         4.90 o
  -3  17   7         52.00         58.73         5.78 o
  -2  17   7        635.34        674.86        14.04 o
  -1  17   7         91.06        101.75         7.22 o
   0  17   7         19.71         17.34         5.78 o
   1  17   7         59.01         67.79         6.06 o
   2  17   7        195.09        195.66         9.69 o
   3  17   7        310.93        290.16        13.35 o
   4  17   7        294.64        292.38        11.56 o
   5  17   7         54.72         45.04         6.76 o
   6  17   7         90.99         89.75        14.34 o
   7  17   7         55.82         79.35        11.89 o
   8  17   7          0.06          3.85         8.63 o
   9  17   7         15.12         25.64        10.30 o
  10  17   7          0.11          3.11        13.16 o
  11  17   7          0.14        -13.16        13.16 o
 -16  18   7        395.43        489.15        33.23 o
 -15  18   7        126.02        132.18        21.62 o
 -14  18   7         64.78         60.72        11.03 o
 -13  18   7         32.86         33.15        11.26 o
 -12  18   7        148.79        159.38        11.68 o
 -11  18   7         13.71         17.34        10.90 o
 -10  18   7        165.95        172.03        10.48 o
  -9  18   7        123.31        128.48         9.35 o
  -8  18   7        130.16        133.46        10.01 o
  -7  18   7        169.98        175.03        14.69 o
  -6  18   7         29.18         23.12         6.67 o
  -5  18   7         16.42         10.84         5.78 o
  -4  18   7        111.34        123.50         7.22 o
  -3  18   7        354.35        339.47        11.87 o
  -2  18   7         85.15         88.85         7.22 o
  -1  18   7          1.04          2.17         6.05 o
   0  18   7         17.59         18.71         6.06 o
   1  18   7          1.74          9.39         5.78 o
   2  18   7        213.39        229.66        11.56 o
   3  18   7        335.38        342.06        12.59 o
   4  18   7         53.73         55.46         7.92 o
   5  18   7         50.78         30.11        12.65 o
   6  18   7        134.82        141.93        31.41 o
   7  18   7         87.86         94.97        11.03 o
   8  18   7         16.82         20.05         9.35 o
   9  18   7        109.19        101.13        12.16 o
  10  18   7         24.51         23.12        17.34 o
 -14  19   7          7.73         34.67        11.68 o
 -13  19   7          1.37         10.34        11.03 o
 -12  19   7         90.82        108.07        11.68 o
 -11  19   7          0.12         -2.72         8.80 o
 -10  19   7        145.37        148.91        11.03 o
  -9  19   7        128.12        142.68        10.48 o
  -8  19   7         43.33         45.36        15.46 o
  -7  19   7          0.90         -1.56         7.65 o
  -6  19   7          7.48          7.22         7.11 o
  -5  19   7          5.54          3.10         8.81 o
  -4  19   7        188.69        169.27        13.34 o
  -3  19   7         30.19         28.03         7.09 o
  -2  19   7        153.87        166.52        10.43 o
  -1  19   7         56.27         46.58         7.22 o
   0  19   7          0.01         -1.19        10.43 o
   1  19   7         19.11         17.34         9.18 o
   2  19   7         50.58         48.69         7.52 o
   3  19   7        102.74         98.91         8.67 o
   4  19   7        324.74        350.66        14.45 o
   5  19   7        121.10        113.33        11.03 o
   6  19   7         27.06         32.78         9.73 o
   7  19   7         45.51         44.26        11.03 o
   8  19   7         29.26         18.25        11.03 o
   9  19   7         25.96          4.82        15.22 o
 -13  20   7          6.54         -5.78        23.12 o
 -12  20   7          3.95         -4.82        11.68 o
 -11  20   7          9.57          4.82        10.01 o
 -10  20   7          0.54          1.93        10.01 o
  -9  20   7         61.35         83.36        12.36 o
  -8  20   7        528.17        552.54        28.76 o
  -7  20   7         27.16         39.66         9.35 o
  -6  20   7          0.00         -4.82         8.34 o
  -5  20   7         10.02          1.93         8.63 o
  -4  20   7         68.17         72.63        10.01 o
  -3  20   7          5.93         16.37         8.34 o
  -2  20   7          3.61          6.78        10.43 o
  -1  20   7         33.85         33.44         8.23 o
   0  20   7         80.13         81.86         8.97 o
   1  20   7          3.87          2.23        10.43 o
   2  20   7        239.40        259.72        14.77 o
   3  20   7         52.63         54.70        12.51 o
   4  20   7         24.51         31.26        11.45 o
   5  20   7         85.55        126.69        22.37 o
   6  20   7         25.41         24.48        13.98 o
   7  20   7         48.81         24.98        11.82 o
 -11  21   7         15.91         28.90        20.23 o
 -10  21   7        280.67        293.72        22.24 o
  -9  21   7        228.06        227.64        14.39 o
  -8  21   7          9.32         -0.96        19.52 o
  -7  21   7         23.24         14.45        10.01 o
  -6  21   7          4.73         -1.99         9.35 o
  -5  21   7          2.23         10.84         9.35 o
  -4  21   7         44.24         21.19        10.44 o
  -3  21   7         53.61         72.30        10.48 o
  -2  21   7         58.37         51.83        10.48 o
  -1  21   7         65.30         72.51        11.03 o
   0  21   7          4.36         -4.60         8.97 o
   1  21   7         24.93         10.49         9.18 o
   2  21   7          5.05          4.60         8.97 o
   3  21   7         17.51         18.23         9.31 o
   4  21   7         72.41        107.68        20.25 o
   5  21   7         22.52         31.78        11.68 o
  -7  22   7          7.10        -11.56        20.23 o
  -6  22   7          4.29         18.86        11.03 o
  -5  22   7          8.17         20.99        11.03 o
  -4  22   7        131.13        135.54        12.71 o
  -3  22   7         58.81         99.71        14.30 o
  -2  22   7         51.92         48.16        11.68 o
  -1  22   7         15.87         23.12        11.03 o
   0  22   7          8.81        -11.03        11.03 o
   1  22   7         16.92          8.67        14.98 o
   2  22   7        213.81        248.50        28.90 o
   3  22   7          2.13        -14.45        23.12 o
 -25   0   8        199.83        219.60        23.12 o
 -24   0   8        425.32        468.10        31.78 o
 -23   0   8         21.13         20.23        14.45 o
 -22   0   8         52.70         40.45        14.45 o
 -21   0   8        384.39        407.42        23.12 o
 -20   0   8         10.18         14.86         7.22 o
 -19   0   8         30.66         35.11        14.45 o
 -18   0   8        344.42        352.85        12.34 o
 -17   0   8        105.15         95.88         6.67 o
 -16   0   8        262.80        268.61         8.01 o
 -15   0   8         47.64         36.00         3.34 o
 -14   0   8        677.34        583.24        11.68 o
 -13   0   8        986.21        895.42        17.28 o
 -12   0   8       9907.95       9703.69       144.03 o
 -11   0   8        100.47         97.58         8.70 o
 -10   0   8         97.51        112.59         4.20 o
  -9   0   8        480.21        480.16         7.65 o
  -8   0   8       1201.74       1115.96        22.94 o
  -7   0   8          0.75         10.79         1.67 o
  -6   0   8       1512.71       1661.67        26.13 o
  -5   0   8       2741.16       2976.00        38.76 o
  -4   0   8         95.79         99.34         3.34 o
  -3   0   8       3768.11       3962.58        48.92 o
  -2   0   8         14.87          8.67         1.67 o
  -1   0   8      13500.40      15104.70       180.71 o
   0   0   8         84.72         86.00         3.34 o
   1   0   8       2902.29       3218.13        34.67 o
   2   0   8         15.81         13.81         1.67 o
   3   0   8         73.79         67.65         4.52 o
   4   0   8        433.54        437.94         9.92 o
   5   0   8        252.89        268.75         8.17 o
   6   0   8         13.50         27.53         4.09 o
   7   0   8        224.97        222.83         8.67 o
   8   0   8          0.04          5.78         4.09 o
   9   0   8          0.10          2.89         4.09 o
  10   0   8          1.96          1.44         4.33 o
  11   0   8        856.64        861.16        20.43 o
  12   0   8       3031.50       3058.25        53.12 o
  13   0   8       2161.85       2123.89        40.86 o
  14   0   8        134.34        106.99        10.22 o
  15   0   8         64.51         61.92        10.22 o
  16   0   8          0.89          2.89         8.17 o
  17   0   8          0.08          0.00        28.90 o
  18   0   8        106.29        106.42        23.12 o
 -25   1   8        499.17        496.06        26.56 o
 -24   1   8         31.14         31.78        17.34 o
 -23   1   8          8.48         11.56        14.45 o
 -22   1   8          0.34         -7.22         8.17 o
 -21   1   8         55.71         60.68        10.22 o
 -20   1   8         17.98         19.50         5.78 o
 -19   1   8        483.25        502.86        10.04 o
 -18   1   8        640.76        668.33        10.80 o
 -17   1   8          1.19         -1.44         3.03 o
 -16   1   8        221.61        234.09         5.41 o
 -15   1   8         81.44         89.42         3.68 o
 -14   1   8       1979.85       1865.69        18.46 o
 -13   1   8       1676.64       1643.34        19.46 o
 -12   1   8        474.35        487.75         7.86 o
 -11   1   8        536.99        511.73         6.61 o
 -10   1   8        426.00        435.26         6.42 o
  -9   1   8       1257.04       1289.82        13.93 o
  -8   1   8        148.05        151.54         3.47 o
  -7   1   8        273.99        314.98         4.81 o
  -6   1   8       2922.34       3261.16        31.51 o
  -5   1   8        584.21        605.76         7.43 o
  -4   1   8         49.48         41.10         2.05 o
  -3   1   8        557.22        630.62         6.01 o
  -2   1   8        515.87        578.09         5.46 o
  -1   1   8        495.46        491.60         5.90 o
   0   1   8      72464.76      86165.82       670.25 o
   1   1   8       1383.43       1426.96        13.73 o
   2   1   8        563.51        588.11         7.15 o
   3   1   8       1839.37       1938.23        16.82 o
   4   1   8         14.75         14.01         1.16 o
   5   1   8          3.13          3.61         1.44 o
   6   1   8        314.64        332.42         7.22 o
   7   1   8         72.12         71.59         4.33 o
   8   1   8         34.94         30.55         2.89 o
   9   1   8         52.96         52.73         4.33 o
  10   1   8         23.14         21.43         3.40 o
  11   1   8         17.85         17.34         4.33 o
  12   1   8         78.82         85.15         6.65 o
  13   1   8         28.49         34.47         5.29 o
  14   1   8          1.45         -4.90         4.90 o
  15   1   8         13.67          5.78         5.78 o
  16   1   8         16.08         11.25         7.09 o
  17   1   8          2.70         -1.44         7.22 o
  18   1   8          4.45         15.96        10.01 o
 -25   2   8        277.14        287.56        33.23 o
 -24   2   8         13.64         15.89        15.89 o
 -23   2   8         58.25         68.86        11.10 o
 -22   2   8         17.37         21.67         8.17 o
 -21   2   8          6.23          4.33         8.17 o
 -20   2   8          0.28          0.41         4.90 o
 -19   2   8        287.13        293.89         8.74 o
 -18   2   8          3.16          3.47         3.88 o
 -17   2   8        247.36        235.49         6.90 o
 -16   2   8        180.27        179.23         5.21 o
 -15   2   8        279.38        292.86         5.64 o
 -14   2   8         28.83         17.49         2.36 o
 -13   2   8        527.35        450.06         7.15 o
 -12   2   8       6082.61       5861.06        56.33 o
 -11   2   8         17.51         18.01         2.50 o
 -10   2   8          1.35          4.05         1.29 o
  -9   2   8        376.60        388.90         5.84 o
  -8   2   8         31.75         42.88         2.07 o
  -7   2   8       3551.36       3948.72        37.98 o
  -6   2   8         72.19        110.48         2.58 o
  -5   2   8        190.70        257.84         3.88 o
  -4   2   8        152.71        142.19         2.18 o
  -3   2   8          4.12          5.78         1.18 o
  -2   2   8         76.35         63.82         2.33 o
  -1   2   8       1989.18       2276.65        20.42 o
   0   2   8        390.94        432.06        10.11 o
   1   2   8        143.79        145.59         2.97 o
   2   2   8          0.95         -1.18         1.18 o
   3   2   8          0.96          2.89         1.18 o
   4   2   8        176.80        167.18         3.22 o
   5   2   8          0.02          2.89         1.67 o
   6   2   8        537.58        543.98         8.67 o
   7   2   8        202.13        192.56         5.17 o
   8   2   8          8.52          7.95         2.92 o
   9   2   8        282.13        272.57         7.22 o
  10   2   8        213.97        208.38         7.22 o
  11   2   8          0.46          4.33         3.40 o
  12   2   8       1787.78       1753.91        24.56 o
  13   2   8        918.15        909.85        15.89 o
  14   2   8         40.07         44.20         5.78 o
  15   2   8        114.40        116.21         7.52 o
  16   2   8          2.68          1.67         6.06 o
  17   2   8          1.18         -1.44         7.51 o
  18   2   8          2.63          7.22        11.68 o
 -25   3   8        310.74        274.50        26.01 o
 -24   3   8        220.95        254.16        28.90 o
 -23   3   8         84.65         88.34        12.26 o
 -22   3   8          3.03         15.89         8.17 o
 -21   3   8        120.94        114.54        14.45 o
 -20   3   8        397.14        391.66        11.14 o
 -19   3   8        203.27        216.06         7.97 o
 -18   3   8         44.20         48.92         3.88 o
 -17   3   8          3.26          4.24         2.78 o
 -16   3   8         30.02         34.72         3.88 o
 -15   3   8          8.87         12.26         2.36 o
 -14   3   8         60.86         52.84         2.61 o
 -13   3   8         43.82         40.16         2.58 o
 -12   3   8         99.42         94.74         3.53 o
 -11   3   8       1499.61       1409.13        17.34 o
 -10   3   8         64.06         87.59         3.47 o
  -9   3   8        350.22        339.91         5.17 o
  -8   3   8        111.18        112.43         2.93 o
  -7   3   8        176.42        195.56         3.88 o
  -6   3   8        646.23        698.75         8.46 o
  -5   3   8         98.92        109.95         2.58 o
  -4   3   8         27.67         38.14         1.44 o
  -3   3   8        137.10        130.58         3.10 o
  -2   3   8         19.53         25.12         1.18 o
  -1   3   8         41.14         33.17         1.72 o
   0   3   8       3453.38       4012.83        35.18 o
   1   3   8       1125.43       1197.21        11.80 o
   2   3   8         21.53         26.92         1.26 o
   3   3   8          8.60         12.25         1.29 o
   4   3   8        106.20        127.17         4.31 o
   5   3   8        478.13        497.44        12.93 o
   6   3   8         70.42         65.36         3.36 o
   7   3   8         13.41         12.14         2.58 o
   8   3   8         12.21         13.29         2.58 o
   9   3   8        146.04        135.84         5.78 o
  10   3   8         26.10         19.91         3.78 o
  11   3   8          6.16          8.67         3.78 o
  12   3   8         12.10         17.41         4.61 o
  13   3   8        201.95        201.10         8.97 o
  14   3   8         39.40         40.84         8.34 o
  15   3   8         51.69         52.62         6.76 o
  16   3   8          0.87         -1.37         6.06 o
  17   3   8          5.37          0.00         7.22 o
  18   3   8         41.50         26.01         9.18 o
 -24   4   8         32.94         31.78        12.26 o
 -23   4   8         96.22         99.88        12.26 o
 -22   4   8         69.64         94.11        10.22 o
 -21   4   8        253.72        272.40        24.56 o
 -20   4   8         10.52         12.28         5.78 o
 -19   4   8        260.48        259.95         8.46 o
 -18   4   8         27.97         32.95         5.61 o
 -17   4   8          0.04         -1.58         3.47 o
 -16   4   8        148.54        136.68         5.84 o
 -15   4   8          1.73          2.17         2.92 o
 -14   4   8        109.27        101.15         6.03 o
 -13   4   8        929.38        733.82         8.69 o
 -12   4   8        735.22        715.51        15.85 o
 -11   4   8        544.33        540.81         8.67 o
 -10   4   8          0.06          5.06         1.81 o
  -9   4   8         52.18         47.91         3.01 o
  -8   4   8          0.14         -1.16         1.29 o
  -7   4   8        899.07       1059.47        11.63 o
  -6   4   8       1501.29       1698.29        17.54 o
  -5   4   8        227.56        265.74         4.51 o
  -4   4   8        162.63        190.91         2.81 o
  -3   4   8        149.66        145.29         3.75 o
  -2   4   8          0.42          0.96         1.18 o
  -1   4   8         20.01         12.89         1.18 o
   0   4   8          3.44          1.93         1.72 o
   1   4   8        324.14        341.99         4.72 o
   2   4   8          0.91          0.00         1.18 o
   3   4   8        105.55        105.56         3.02 o
   4   4   8        338.27        334.40         5.50 o
   5   4   8        116.97        107.97         4.70 o
   6   4   8        467.24        469.45         8.23 o
   7   4   8        645.80        651.71         8.50 o
   8   4   8         71.55         66.87         4.06 o
   9   4   8         35.42         37.93         3.88 o
  10   4   8        141.10        136.29         6.76 o
  11   4   8         63.87         60.58         4.90 o
  12   4   8        328.15        337.89        10.11 o
  13   4   8        326.58        314.32        10.42 o
  14   4   8          1.89         -2.89         5.29 o
  15   4   8          4.18         -1.44         5.78 o
  16   4   8          9.51         -1.61         6.63 o
  17   4   8         12.90         24.75         7.92 o
  18   4   8         22.98          2.17         8.67 o
 -24   5   8        235.66        245.64        16.35 o
 -23   5   8          1.86         -8.67        10.22 o
 -22   5   8        124.47        117.04        12.26 o
 -21   5   8          3.00         -0.41         7.11 o
 -20   5   8        170.08        165.44         9.08 o
 -19   5   8        232.83        232.72         8.74 o
 -18   5   8         83.42         82.93         5.40 o
 -17   5   8        355.92        369.03         8.20 o
 -16   5   8         40.98         38.01         3.88 o
 -15   5   8          7.02         12.87         3.60 o
 -14   5   8         83.45         82.62         4.90 o
 -13   5   8        442.49        413.80         7.43 o
 -12   5   8        112.11         81.05         3.88 o
 -11   5   8         18.45         11.56         2.89 o
 -10   5   8          8.75          9.01         1.93 o
  -9   5   8         95.60        110.63         3.88 o
  -8   5   8        237.09        271.93         4.81 o
  -7   5   8        842.12        838.17        10.04 o
  -6   5   8         98.87        132.04         3.96 o
  -5   5   8       1225.99       1333.26        13.93 o
  -4   5   8          2.64          1.44         1.18 o
  -3   5   8         43.54         42.49         1.67 o
  -2   5   8         70.78         90.78         2.80 o
  -1   5   8       1470.68       1599.58        15.12 o
   0   5   8         29.63         25.42         1.36 o
   1   5   8        529.13        609.30         7.08 o
   2   5   8          3.52          5.78         1.18 o
   3   5   8          7.40          5.63         1.18 o
   4   5   8         52.74         56.33         2.58 o
   5   5   8        491.98        499.73         7.97 o
   6   5   8         11.31         10.11         2.89 o
   7   5   8        622.61        625.63         9.11 o
   8   5   8        197.74        203.41         5.64 o
   9   5   8          2.00         -0.58         3.12 o
  10   5   8          9.93         10.67         2.93 o
  11   5   8         47.63         42.22         4.59 o
  12   5   8         28.01         29.70         4.33 o
  13   5   8         52.46         63.14         5.78 o
  14   5   8         21.43         13.00         5.78 o
  15   5   8          5.38          7.95         5.78 o
  16   5   8         44.90         51.62         7.22 o
  17   5   8          4.15          3.52         7.52 o
  18   5   8        262.57        243.22        23.77 o
 -24   6   8         43.67         23.12        17.34 o
 -23   6   8          0.70          8.67        11.10 o
 -22   6   8        215.63        199.23        20.23 o
 -21   6   8         11.47          0.44         9.43 o
 -20   6   8        156.18        164.43        12.51 o
 -19   6   8       1112.51       1099.51        15.74 o
 -18   6   8        387.83        377.04         9.11 o
 -17   6   8         70.72         64.72         4.51 o
 -16   6   8          6.78          8.09         3.88 o
 -15   6   8        120.78        132.87         6.34 o
 -14   6   8         25.99         21.35         2.58 o
 -13   6   8        627.16        477.18         8.97 o
 -12   6   8          1.40         -2.89         2.89 o
 -11   6   8        313.44        264.50         5.84 o
 -10   6   8        345.55        330.50         6.38 o
  -9   6   8       1372.04       1342.72        19.41 o
  -8   6   8        434.98        448.70         6.46 o
  -7   6   8        526.44        532.97         7.43 o
  -6   6   8        255.70        304.06         4.81 o
  -5   6   8       1014.62       1049.40        12.10 o
  -4   6   8         48.51         32.64         1.36 o
  -3   6   8        211.93        216.80         3.54 o
  -2   6   8         50.77         43.85         1.93 o
  -1   6   8         77.50         79.59         2.36 o
   0   6   8        786.65        852.91         9.21 o
   1   6   8         21.34         26.92         1.86 o
   2   6   8         57.91         78.90         3.71 o
   3   6   8          0.06         -1.44         1.44 o
   4   6   8          1.53         -1.08         1.54 o
   5   6   8         44.38         47.31         2.48 o
   6   6   8       1140.91       1138.23        15.49 o
   7   6   8        110.01        120.94         4.81 o
   8   6   8         92.07         85.58         4.51 o
   9   6   8        143.78        140.41         6.13 o
  10   6   8          0.77          5.54         3.17 o
  11   6   8          9.63         11.31         4.60 o
  12   6   8         43.12         42.33         4.90 o
  13   6   8        124.02        114.24         7.22 o
  14   6   8          0.43         -0.72         5.78 o
  15   6   8         31.84         35.40         7.22 o
  16   6   8          6.65          9.39         7.22 o
  17   6   8          8.32         19.50        10.64 o
  18   6   8         58.31         50.37        10.11 o
 -24   7   8        156.05        145.92        16.35 o
 -23   7   8         62.59         73.18        13.00 o
 -22   7   8         24.65         22.85        11.10 o
 -21   7   8        199.64        210.38        12.71 o
 -20   7   8        209.09        225.72        12.93 o
 -19   7   8         18.58         17.91         5.17 o
 -18   7   8        331.65        332.83         9.05 o
 -17   7   8         49.06         49.76         4.06 o
 -16   7   8         46.96         61.92         3.88 o
 -15   7   8         13.33          9.78         2.93 o
 -14   7   8        133.19        132.10         5.37 o
 -13   7   8        138.14        122.96         5.78 o
 -12   7   8        188.79        146.86         5.17 o
 -11   7   8         74.23         64.33         3.78 o
 -10   7   8          0.41         -2.02         2.02 o
  -9   7   8         21.90         27.26         2.89 o
  -8   7   8        398.26        369.97         7.65 o
  -7   7   8       8424.79       8656.53        81.91 o
  -6   7   8          7.23          5.30         1.18 o
  -5   7   8        208.87        225.00         4.20 o
  -4   7   8        118.04        124.92         2.97 o
  -3   7   8          2.24          2.89         1.29 o
  -2   7   8         97.13        100.11         3.38 o
  -1   7   8       3029.51       3374.92        30.24 o
   0   7   8        545.44        530.33         6.83 o
   1   7   8        544.13        572.69         6.98 o
   2   7   8       1033.08       1025.72        12.28 o
   3   7   8        140.26        151.97         3.83 o
   4   7   8        179.20        175.97         4.20 o
   5   7   8        300.78        292.76         5.21 o
   6   7   8        138.43        131.24         4.49 o
   7   7   8       1106.50       1079.09        13.65 o
   8   7   8        205.93        183.17         6.13 o
   9   7   8         30.00         25.57         3.47 o
  10   7   8         47.17         44.84         3.88 o
  11   7   8        212.41        211.47         8.54 o
  12   7   8          4.34          8.67         5.00 o
  13   7   8         13.66         13.00         5.84 o
  14   7   8         22.23         24.83         5.84 o
  15   7   8          2.49          0.32         6.38 o
  16   7   8         21.75         12.94         7.52 o
  17   7   8         51.44         67.90         8.67 o
  18   7   8        142.75        147.36        23.12 o
 -23   8   8         19.82         26.01        17.34 o
 -22   8   8        113.17        120.07        12.26 o
 -21   8   8        151.84        164.32        15.57 o
 -20   8   8         32.00         29.18         7.51 o
 -19   8   8        794.52        793.57        15.89 o
 -18   8   8         91.36        105.73         6.46 o
 -17   8   8         46.87         51.90         4.51 o
 -16   8   8          4.29          5.20         3.88 o
 -15   8   8         34.94         29.63         3.88 o
 -14   8   8        127.96        135.25         6.13 o
 -13   8   8         13.93         20.64         2.89 o
 -12   8   8         99.85         83.33         4.27 o
 -11   8   8          0.17          1.16         2.58 o
 -10   8   8         13.32         12.19         2.04 o
  -9   8   8        767.54        716.73         9.37 o
  -8   8   8        257.98        246.54         4.53 o
  -7   8   8        408.01        406.97         5.53 o
  -6   8   8        360.69        347.66         5.50 o
  -5   8   8       1082.44       1064.38        12.00 o
  -4   8   8         73.16         79.05         4.73 o
  -3   8   8        286.63        305.12         4.91 o
  -2   8   8        115.62        125.48         4.31 o
  -1   8   8         36.58         37.51         1.93 o
   0   8   8          1.78          5.46         1.40 o
   1   8   8          4.51          2.02         1.36 o
   2   8   8        113.04         96.23         5.29 o
   3   8   8         26.56         27.48         2.58 o
   4   8   8         15.51         18.35         2.48 o
   5   8   8        457.24        469.64         7.32 o
   6   8   8        314.96        303.73         5.78 o
   7   8   8         11.32          8.05         2.74 o
   8   8   8        214.73        196.50         7.80 o
   9   8   8        182.73        173.33         7.92 o
  10   8   8          1.61          7.51         3.88 o
  11   8   8         68.19         58.89         5.17 o
  12   8   8        116.18        103.66         5.84 o
  13   8   8          4.78          0.00         5.78 o
  14   8   8          0.01         -5.78         5.78 o
  15   8   8          9.23         11.56         7.22 o
  16   8   8          1.22         -5.28         7.52 o
  17   8   8          1.13         12.84         8.97 o
 -23   9   8          5.95         14.45        17.34 o
 -22   9   8         20.98         21.34        23.12 o
 -21   9   8         71.06         76.91        12.26 o
 -20   9   8         56.86         45.86         7.22 o
 -19   9   8          0.23         -7.92         7.92 o
 -18   9   8        120.47        122.38         6.46 o
 -17   9   8        289.86        286.79         9.05 o
 -16   9   8         30.63         33.83         3.88 o
 -15   9   8          0.48          2.89         4.33 o
 -14   9   8         30.05         39.72         3.88 o
 -13   9   8        315.51        337.16         7.43 o
 -12   9   8         89.12        108.57         6.52 o
 -11   9   8        265.11        254.69         6.13 o
 -10   9   8        202.70        130.74         4.20 o
  -9   9   8       1008.23        927.46        10.49 o
  -8   9   8        718.59        676.09         8.09 o
  -7   9   8       1558.08       1496.60        16.32 o
  -6   9   8          9.45          9.72         2.05 o
  -5   9   8         89.30         83.46         3.78 o
  -4   9   8       1122.54       1096.29        16.75 o
  -3   9   8         69.98         60.89         3.81 o
  -2   9   8        143.65        147.37         4.27 o
  -1   9   8          0.40          4.33         2.04 o
   0   9   8         39.55         44.56         1.93 o
   1   9   8        189.88        180.51         4.81 o
   2   9   8        379.80        352.75         6.67 o
   3   9   8        148.86        139.75         4.25 o
   4   9   8          0.00         -1.73         2.58 o
   5   9   8          1.36          0.85         2.58 o
   6   9   8        546.43        537.32         7.94 o
   7   9   8        205.99        199.66         6.46 o
   8   9   8        182.48        185.67         6.67 o
   9   9   8         36.67         30.10         4.33 o
  10   9   8        120.00        101.39         8.98 o
  11   9   8         32.82         27.85         4.51 o
  12   9   8         62.10         63.73         5.17 o
  13   9   8         21.37         21.55         5.37 o
  14   9   8          0.65         -3.23         6.76 o
  15   9   8         66.39         60.75         8.67 o
  16   9   8         35.14         29.62        11.05 o
  17   9   8         75.34         94.94        13.35 o
 -22  10   8         32.94         49.72        13.16 o
 -21  10   8          4.00        -14.45        14.45 o
 -20  10   8          0.08          5.78         8.34 o
 -19  10   8          5.58          9.08         7.11 o
 -18  10   8        166.53        184.32         9.96 o
 -17  10   8          0.00         -1.93         7.09 o
 -16  10   8         64.44         59.87         5.17 o
 -15  10   8         50.87         40.19         4.31 o
 -14  10   8        226.30        239.26         7.43 o
 -13  10   8        155.86        135.95         6.95 o
 -12  10   8        163.77        148.67         5.84 o
 -11  10   8         68.73         61.95         3.47 o
 -10  10   8        302.72        288.56         5.41 o
  -9  10   8        107.76         96.26         4.44 o
  -8  10   8          2.33          5.20         2.58 o
  -7  10   8        265.48        237.18         5.84 o
  -6  10   8        255.46        240.88         6.67 o
  -5  10   8        666.97        659.16         9.96 o
  -4  10   8          0.63         -1.73         2.58 o
  -3  10   8        215.51        201.46         6.15 o
  -2  10   8          9.11         10.98         2.58 o
  -1  10   8         21.46         30.88         3.34 o
   0  10   8         29.50         30.29         3.34 o
   1  10   8        119.16        119.16         3.74 o
   2  10   8          8.29         10.29         1.93 o
   3  10   8        359.32        363.35         5.78 o
   4  10   8         74.18         68.36         3.54 o
   5  10   8       1409.72       1388.94        15.07 o
   6  10   8        296.62        283.88         6.41 o
   7  10   8        110.03        106.09         5.59 o
   8  10   8         74.13         73.15         4.51 o
   9  10   8        121.09        120.16         6.30 o
  10  10   8         47.98         44.59         5.29 o
  11  10   8          1.23          6.80         4.52 o
  12  10   8         84.17         79.56         6.13 o
  13  10   8          2.88          7.79         5.59 o
  14  10   8          1.04          5.78         7.22 o
  15  10   8         31.94         42.61        10.01 o
  16  10   8          0.25         26.97        10.44 o
 -22  11   8         66.87         47.68        14.30 o
 -21  11   8          0.08        -12.26        12.26 o
 -20  11   8         78.87         65.69        17.53 o
 -19  11   8         13.79          6.74         8.34 o
 -18  11   8         71.29         66.33         7.22 o
 -17  11   8         84.96         90.34         7.22 o
 -16  11   8        304.30        305.70        11.26 o
 -15  11   8         26.25         25.80         4.59 o
 -14  11   8         11.57         12.28         4.33 o
 -13  11   8         20.92         27.16         4.33 o
 -12  11   8         45.72         47.01         4.59 o
 -11  11   8          6.53          6.93         3.42 o
 -10  11   8         75.51         65.82         4.33 o
  -9  11   8         16.00         23.55         2.93 o
  -8  11   8          4.49          5.20         3.12 o
  -7  11   8         47.60         43.94         3.17 o
  -6  11   8         10.43          9.82         2.58 o
  -5  11   8        116.01        111.04         4.51 o
  -4  11   8        390.47        371.73         8.23 o
  -3  11   8         14.93         19.61         2.89 o
  -2  11   8          0.29          2.17         2.92 o
  -1  11   8         12.49          3.47         2.66 o
   0  11   8         81.55         67.40         4.33 o
   1  11   8          0.81          3.47         2.58 o
   2  11   8          6.58          6.36         2.58 o
   3  11   8          0.29          0.00         2.89 o
   4  11   8         30.75         31.15         3.47 o
   5  11   8          3.98          8.13         2.61 o
   6  11   8         15.72          7.46         3.25 o
   7  11   8          0.52         -2.63         3.47 o
   8  11   8        118.40        115.39         5.99 o
   9  11   8          2.83          6.24         5.82 o
  10  11   8         41.00         37.68         8.15 o
  11  11   8          0.00         -4.33         5.84 o
  12  11   8          2.62          7.22         5.78 o
  13  11   8         49.59         45.43         7.22 o
  14  11   8         22.65         22.95         8.81 o
  15  11   8         56.74         70.50        10.01 o
  16  11   8         50.68         80.12        14.30 o
 -22  12   8          0.15        -14.45        20.23 o
 -21  12   8          7.12          0.00        12.26 o
 -20  12   8         70.54         82.90        10.48 o
 -19  12   8          4.86          1.93         8.34 o
 -18  12   8          9.29          7.64         7.11 o
 -17  12   8        207.21        195.61        11.42 o
 -16  12   8        456.35        473.49        13.00 o
 -15  12   8        283.26        297.66        14.18 o
 -14  12   8         13.22         13.48         4.59 o
 -13  12   8         54.83         67.03         5.78 o
 -12  12   8         75.76         72.38         5.29 o
 -11  12   8          9.75          9.31         3.78 o
 -10  12   8          4.05          6.74         3.78 o
  -9  12   8          0.40         -1.16         2.58 o
  -8  12   8         21.08         23.21         2.93 o
  -7  12   8          0.86          0.00         2.58 o
  -6  12   8          1.92          1.73         2.58 o
  -5  12   8         55.94         48.38         3.17 o
  -4  12   8          0.01         -2.31         2.58 o
  -3  12   8        198.15        171.63         5.89 o
  -2  12   8          8.19         10.98         2.58 o
  -1  12   8         78.33         72.65         3.88 o
   0  12   8        138.98        125.71         5.17 o
   1  12   8          1.51          4.62         2.58 o
   2  12   8          0.12         -1.86         2.74 o
   3  12   8         90.95         82.76         4.27 o
   4  12   8        450.07        424.07         8.74 o
   5  12   8          8.62          6.93         3.88 o
   6  12   8         16.29         17.34         4.33 o
   7  12   8         37.55         42.79         4.90 o
   8  12   8         76.34         73.04         6.26 o
   9  12   8          2.44          0.00         4.90 o
  10  12   8          2.71         11.56         9.53 o
  11  12   8          1.25          3.30         7.11 o
  12  12   8          0.36          1.61         6.67 o
  13  12   8          1.95         12.28         7.22 o
  14  12   8         29.45         25.28         8.67 o
  15  12   8          2.62         -2.28        11.03 o
 -21  13   8          0.35          7.22        14.30 o
 -20  13   8         63.14         84.60        16.53 o
 -19  13   8         83.92         84.62        10.48 o
 -18  13   8        164.60        170.87        18.48 o
 -17  13   8         65.72         88.11         7.52 o
 -16  13   8        210.21        242.35        17.93 o
 -15  13   8         59.03         64.90         5.78 o
 -14  13   8         20.12         11.97         7.09 o
 -13  13   8        210.58        225.23         9.31 o
 -12  13   8          4.47          5.78         4.33 o
 -11  13   8         93.89         91.23         5.78 o
 -10  13   8        272.90        266.10         8.67 o
  -9  13   8        210.89        210.58         8.23 o
  -8  13   8         61.80         55.69         3.88 o
  -7  13   8         45.24         47.12         4.13 o
  -6  13   8         21.93         23.00         3.17 o
  -5  13   8        128.48        112.52         6.31 o
  -4  13   8        291.16        268.11         7.41 o
  -3  13   8          1.30          0.00         3.34 o
  -2  13   8         13.78          4.33         2.74 o
  -1  13   8          6.75          4.54         2.74 o
   0  13   8        123.22        122.58         5.59 o
   1  13   8          0.12         -0.83         2.74 o
   2  13   8        138.38        135.91         6.46 o
   3  13   8         32.91         27.14         3.88 o
   4  13   8         11.40         10.98         3.88 o
   5  13   8         77.41         74.85         5.81 o
   6  13   8         67.11         63.58         5.50 o
   7  13   8          8.70         12.33         4.59 o
   8  13   8         15.93         12.28         5.78 o
   9  13   8          2.25         -0.72         5.78 o
  10  13   8         19.90         28.23         7.65 o
  11  13   8          6.66         15.41         8.34 o
  12  13   8          3.53         14.45         7.22 o
  13  13   8          0.00          2.39         7.78 o
  14  13   8          0.08          6.10         8.97 o
  15  13   8        123.56        132.92        26.01 o
 -20  14   8         29.32         36.18        14.66 o
 -19  14   8         27.49         32.51        16.86 o
 -18  14   8         30.23         39.64        11.09 o
 -17  14   8         33.26         42.46         7.52 o
 -16  14   8          4.98          1.77         6.38 o
 -15  14   8          4.47          0.00         5.84 o
 -14  14   8         29.73         27.71         7.09 o
 -13  14   8         62.94         61.90         5.78 o
 -12  14   8          7.16          7.22         4.90 o
 -11  14   8          0.27          1.44         4.33 o
 -10  14   8         15.81         20.03         4.59 o
  -9  14   8         20.70         27.04         4.33 o
  -8  14   8        252.25        252.43         8.67 o
  -7  14   8        103.73        105.49         5.74 o
  -6  14   8         30.21         24.68         4.33 o
  -5  14   8          2.72         -0.44         2.93 o
  -4  14   8          3.20          4.99         4.12 o
  -3  14   8        128.31        129.84         6.92 o
  -2  14   8          1.05          1.69         3.88 o
  -1  14   8         78.16         75.03         4.51 o
   0  14   8          0.14          4.62         3.88 o
   1  14   8         72.18         70.94         4.27 o
   2  14   8          8.83         12.14         3.88 o
   3  14   8         58.87         58.67         4.51 o
   4  14   8         19.07         18.40         4.23 o
   5  14   8         78.42         73.72         5.17 o
   6  14   8          1.17         -2.70         4.59 o
   7  14   8         24.42         24.56         5.78 o
   8  14   8         41.10         31.76         6.06 o
   9  14   8         22.03         17.02         6.77 o
  10  14   8          0.05          2.44         7.65 o
  11  14   8          0.01          0.00         8.34 o
  12  14   8          2.94          4.07         7.85 o
  13  14   8         54.31         50.79         9.31 o
  14  14   8          1.48        -14.30        14.30 o
 -19  15   8         14.98         24.56        36.12 o
 -18  15   8          0.50         23.12        20.43 o
 -17  15   8          7.33          1.26        11.19 o
 -16  15   8          8.14         15.20         7.52 o
 -15  15   8          1.31         11.56         7.22 o
 -14  15   8        399.68        390.12        13.00 o
 -13  15   8          0.23         -5.78         5.78 o
 -12  15   8         54.14         56.68         6.06 o
 -11  15   8          3.51         10.45         5.29 o
 -10  15   8         46.15         50.40         5.78 o
  -9  15   8        216.55        222.76        10.01 o
  -8  15   8          9.98         10.84         4.33 o
  -7  15   8          1.37         -1.44         4.33 o
  -6  15   8         42.76         42.91         4.06 o
  -5  15   8         84.43         84.30         4.81 o
  -4  15   8         34.42         28.48         3.88 o
  -3  15   8          0.79          1.73         3.88 o
  -2  15   8         39.19         35.73         3.88 o
  -1  15   8          0.36          5.20         4.97 o
   0  15   8        242.98        215.95         7.62 o
   1  15   8         67.85         78.40         5.17 o
   2  15   8          0.46         -2.89         3.88 o
   3  15   8         36.31         28.69         4.51 o
   4  15   8        149.59        133.78        10.61 o
   5  15   8          0.22         -2.53         4.81 o
   6  15   8          9.14         23.72         6.26 o
   7  15   8         24.81         31.50         6.06 o
   8  15   8          9.32          2.38         6.76 o
   9  15   8          0.59          2.89         8.34 o
  10  15   8         22.33         30.73        11.56 o
  11  15   8         20.47         28.65        11.76 o
  12  15   8         54.00         36.60        10.01 o
  13  15   8         52.86         56.19        11.68 o
 -18  16   8          1.64         27.45        33.23 o
 -17  16   8         41.97         46.23        14.45 o
 -16  16   8        154.15        194.79        24.12 o
 -15  16   8          5.94         10.59         8.34 o
 -14  16   8          0.06         -5.78         8.34 o
 -13  16   8         32.40         37.56         7.22 o
 -12  16   8         22.06         34.62         6.38 o
 -11  16   8         29.77         27.97         5.78 o
 -10  16   8          5.01         11.56         5.78 o
  -9  16   8         67.25         74.39         5.78 o
  -8  16   8        144.87        153.42         8.77 o
  -7  16   8         28.60         29.23         5.29 o
  -6  16   8          1.85          2.89         4.06 o
  -5  16   8          6.64          8.67         3.88 o
  -4  16   8          4.59          1.73         3.88 o
  -3  16   8        222.66        220.59         7.97 o
  -2  16   8          4.95          6.84         4.06 o
  -1  16   8          5.22          8.21         4.06 o
   0  16   8          1.28          3.80         4.53 o
   1  16   8         48.81         43.42         5.17 o
   2  16   8         15.84         11.05         4.51 o
   3  16   8         97.05        100.06         6.46 o
   4  16   8         70.43         79.68         7.22 o
   5  16   8          4.60          9.63         6.67 o
   6  16   8          2.44          1.24         7.11 o
   7  16   8          7.00         -4.82         8.34 o
   8  16   8         22.47         11.90        10.14 o
   9  16   8         47.17         54.49        17.34 o
  10  16   8          6.29          7.36        14.45 o
  11  16   8         88.69         86.69        15.22 o
  12  16   8          1.20        -10.48        10.48 o
 -17  17   8         74.06         88.15        16.35 o
 -16  17   8         42.82         51.93        12.96 o
 -15  17   8        141.34        162.67        11.68 o
 -14  17   8         18.35         10.29         9.35 o
 -13  17   8        128.28        139.88        10.48 o
 -12  17   8         68.52         87.70         9.35 o
 -11  17   8         32.17         42.98         8.34 o
 -10  17   8         30.06         41.08         7.65 o
  -9  17   8         11.46          9.63         6.67 o
  -8  17   8         16.33          4.82         6.67 o
  -7  17   8         28.08         29.13         6.76 o
  -6  17   8         36.49         37.56         6.67 o
  -5  17   8         39.87         43.61         6.67 o
  -4  17   8        335.62        324.36        12.31 o
  -3  17   8        183.35        186.45         9.08 o
  -2  17   8         38.91         54.68         6.06 o
  -1  17   8         33.98         29.07         5.78 o
   0  17   8         35.08         26.23         9.18 o
   1  17   8         13.07         10.84         5.78 o
   2  17   8         19.90         20.23         5.78 o
   3  17   8        142.18        136.52         8.23 o
   4  17   8        185.56        186.93        10.84 o
   5  17   8         32.41         39.64         8.34 o
   6  17   8          3.36         -8.34         8.34 o
   7  17   8         12.50          3.74         8.80 o
   8  17   8         69.16         84.26        10.48 o
   9  17   8          2.29          2.63        13.00 o
  10  17   8         59.26         54.05        14.30 o
  11  17   8          4.70         -7.90        15.22 o
 -16  18   8        129.31        150.25        17.28 o
 -15  18   8         49.92         55.03        11.68 o
 -14  18   8         30.35         36.38        15.38 o
 -13  18   8         87.09         86.53        10.48 o
 -12  18   8          2.39         14.45         9.35 o
 -11  18   8          0.10         -3.85         8.34 o
 -10  18   8          4.97          0.96         8.34 o
  -9  18   8        157.38        147.40        10.01 o
  -8  18   8          8.14          5.78         7.11 o
  -7  18   8         45.91         38.67         7.75 o
  -6  18   8         32.49         35.83         6.67 o
  -5  18   8         18.29         27.26         6.67 o
  -4  18   8        154.48        156.52        11.69 o
  -3  18   8         37.11         50.55         6.76 o
  -2  18   8          9.68          7.22         5.78 o
  -1  18   8          0.94          7.30         6.06 o
   0  18   8          1.41          5.32         6.06 o
   1  18   8        251.50        242.51        12.99 o
   2  18   8          0.05         -4.82         6.38 o
   3  18   8        322.16        316.46        12.88 o
   4  18   8         11.78          8.33         8.66 o
   5  18   8        133.90        115.03        12.26 o
   6  18   8         28.00         18.06         9.36 o
   7  18   8         12.67         -0.90         9.35 o
   8  18   8         50.40         58.82        17.95 o
   9  18   8        128.64        145.50        18.78 o
 -15  19   8        102.91        104.02        23.12 o
 -14  19   8        109.54        115.20        19.16 o
 -13  19   8          4.14         21.45        19.46 o
 -12  19   8         35.03         30.82        10.01 o
 -11  19   8         49.55         49.23        10.01 o
 -10  19   8          4.46          2.89         8.34 o
  -9  19   8        215.21        231.42        14.24 o
  -8  19   8        305.97        296.47        15.01 o
  -7  19   8        191.84        196.61        17.05 o
  -6  19   8        133.22        138.86        10.01 o
  -5  19   8        345.65        357.43        15.51 o
  -4  19   8        245.90        261.14        26.31 o
  -3  19   8         95.31        111.05         9.35 o
  -2  19   8        452.00        435.60        14.45 o
  -1  19   8          7.44         11.56        10.01 o
   0  19   8         67.31         79.64         8.23 o
   1  19   8          3.10          3.61         7.22 o
   2  19   8        376.63        377.64        18.51 o
   3  19   8         57.92         70.03        10.84 o
   4  19   8         90.03         91.11        10.01 o
   5  19   8         84.01         88.35        14.01 o
   6  19   8         18.22         -5.35        10.48 o
   7  19   8          1.51          2.59        11.03 o
   8  19   8         20.00         14.45        11.68 o
 -13  20   8         36.67         11.56        23.12 o
 -12  20   8          3.78         16.37        14.53 o
 -11  20   8         11.10         15.41        10.01 o
 -10  20   8          0.46          0.00        10.01 o
  -9  20   8         74.00         83.10        15.15 o
  -8  20   8         13.57         26.97        11.35 o
  -7  20   8          0.89         -2.21         9.70 o
  -6  20   8        152.25        156.47        23.94 o
  -5  20   8          2.72         27.20         8.80 o
  -4  20   8         23.33         19.72         8.80 o
  -3  20   8         45.26         47.06        10.41 o
  -2  20   8          0.31          1.93         8.34 o
  -1  20   8         72.58         70.29        15.89 o
   0  20   8         22.89         18.02         8.23 o
   1  20   8        171.14        180.22        10.42 o
   2  20   8         36.49         40.55         8.97 o
   3  20   8          1.61          3.00         8.97 o
   4  20   8          4.00         18.64        10.48 o
   5  20   8         34.06         66.49        14.99 o
   6  20   8         25.94         35.18        15.10 o
 -10  21   8         26.39         37.56        20.23 o
  -9  21   8        144.64        143.50        13.35 o
  -8  21   8        268.97        259.89        15.01 o
  -7  21   8        117.08         99.79        11.68 o
  -6  21   8        116.27        121.41        11.68 o
  -5  21   8        126.72        126.59        11.68 o
  -4  21   8         13.96         38.64        11.15 o
  -3  21   8         35.15         49.62        10.48 o
  -2  21   8        112.01        100.40        11.68 o
  -1  21   8         14.56         16.37        10.01 o
   0  21   8         13.41         -0.72        10.48 o
   1  21   8         34.33         39.08        11.03 o
   2  21   8         15.02         12.45         9.96 o
   3  21   8        105.39        127.44        13.35 o
   4  21   8          2.37         -7.13        20.23 o
  -5  22   8          1.57         23.12        14.30 o
  -4  22   8         58.66         87.96        12.16 o
  -3  22   8         97.99         93.01        12.16 o
  -2  22   8         12.60         12.52        14.53 o
  -1  22   8         73.63         80.91        23.12 o
   0  22   8          7.86         23.12        20.23 o
   1  22   8        187.31        187.82        26.01 o
 -25   1   9         23.17         24.67        17.34 o
 -24   1   9         47.10         64.49        13.00 o
 -23   1   9          4.59         10.11        10.22 o
 -22   1   9         44.25         33.23        10.22 o
 -21   1   9        119.83        109.85         8.34 o
 -20   1   9         55.23         64.33         7.51 o
 -19   1   9          4.71          3.61         4.33 o
 -18   1   9        159.76        160.44         7.85 o
 -17   1   9        245.08        247.14         7.15 o
 -16   1   9          0.83          1.73         2.58 o
 -15   1   9         81.88         83.69         3.83 o
 -14   1   9         11.96         12.04         2.36 o
 -13   1   9          2.55          5.42         1.67 o
 -12   1   9       5462.77       5465.27        82.73 o
 -11   1   9          2.04          0.83         2.50 o
 -10   1   9        150.11        138.93         3.47 o
  -9   1   9         96.35        111.82         4.42 o
  -8   1   9        164.42        168.07         3.47 o
  -7   1   9        126.14        127.71         3.47 o
  -6   1   9         84.04         74.54         2.58 o
  -5   1   9          0.55          1.08         1.02 o
  -4   1   9         49.27         36.21         1.76 o
  -3   1   9        712.89        811.72         7.64 o
  -2   1   9         21.16         13.92         1.09 o
  -1   1   9          1.24          1.24         1.11 o
   0   1   9         91.33         98.39         4.31 o
   1   1   9         61.64         76.89         2.36 o
   2   1   9         40.40         23.61         1.37 o
   3   1   9        299.51        316.16         3.95 o
   4   1   9        186.42        173.37         3.32 o
   5   1   9         65.81         64.70         4.51 o
   6   1   9        310.74        332.33         7.22 o
   7   1   9        390.05        368.53         8.67 o
   8   1   9         45.54         39.32         3.78 o
   9   1   9         25.03         28.38         4.33 o
  10   1   9          0.32          0.79         3.15 o
  11   1   9          0.23          1.44         5.00 o
  12   1   9        281.76        273.74         9.69 o
  13   1   9         28.71         25.28         5.78 o
  14   1   9         18.36         17.34         5.78 o
  15   1   9         10.55          8.52         7.55 o
  16   1   9         10.57         10.84         7.22 o
  17   1   9         17.19         23.84         8.67 o
  18   1   9          8.12         12.22        11.26 o
 -25   2   9          6.20         -4.00        13.16 o
 -24   2   9        597.62        636.33        26.56 o
 -23   2   9        730.27        753.41        25.48 o
 -22   2   9         42.28         52.25        10.22 o
 -21   2   9         77.44         75.42         8.34 o
 -20   2   9          9.80          6.50         5.78 o
 -19   2   9         30.34         44.08         5.84 o
 -18   2   9         14.06          7.51         3.88 o
 -17   2   9         81.34         72.96         4.59 o
 -16   2   9          0.41          2.31         2.58 o
 -15   2   9        203.37        191.90         5.84 o
 -14   2   9        288.76        242.24         5.00 o
 -13   2   9        189.50        153.33         4.81 o
 -12   2   9         20.63         16.37         3.34 o
 -11   2   9          0.02          1.93         2.27 o
 -10   2   9         84.52         88.92         3.47 o
  -9   2   9          0.21          2.89         2.60 o
  -8   2   9          9.45          5.78         1.29 o
  -7   2   9        124.47        117.38         2.93 o
  -6   2   9       4028.97       4382.17        42.11 o
  -5   2   9         29.95         26.13         1.29 o
  -4   2   9        297.12        305.96         4.20 o
  -3   2   9        231.59        228.51         3.54 o
  -2   2   9          0.11          0.96         1.18 o
  -1   2   9        247.56        213.48         3.54 o
[truncated: 434,892 more chars]
